# Supplementary material for: Loss of GPRC5D enhances the proliferative capacity and competitive fitness of myeloma upon anti-GPRC5D immunotherapy
Source: Leukemia. 2026 Mar 31;40(6):1227–39. doi: 10.1038/s41375-026-02920-7 (PMC13233306; doi:10.1038/s41375-026-02920-7)
Supplement: Supplementary file 2 — Supplemental tables [file 41375_2026_2920_MOESM2_ESM.xlsx]

## Sheet: Table S1
Table S1. Single-guide RNA sequences for CRISPR targeting on exon 2 of the GPRC5D gene.
sgRNA-F	TCTGTGGCCCGTGTGAGAACGTTTT
sgRNA-R	GTTCTCACACGGGCCACAGACGGTG

## Sheet: Table S2
Table S2. TaqMan assays for RT-PCR
GPRC5D	HS00218660_m1
GUS4B	HS00939627_m1
GAPDH	HS99999905_m1

## Sheet: Table S3
Table S3. Gene expression changes in T cell populations induced by talquetamab cocultured with GPRC5D expression MM cells
CD4 Naive					CD8 Naive					CD4 Tcm					CD8 Tem					Treg
Gene	p_val	"avg_log2FC"	"p_val_adj"		Gene	p_val	"avg_log2FC"	"p_val_adj"		Gene	p_val	"avg_log2FC"	"p_val_adj"		Gene	p_val	"avg_log2FC"	"p_val_adj"		Gene	p_val	"avg_log2FC"	"p_val_adj"
STAT1	3.69959e-125	4.72665	1.35409e-120		STAT1	2.8798e-41	5.16973	1.05404e-36		STAT1	8.58899e-107	4.59002	3.14366e-102		TXNIP	1.87132e-12	-1.45334	6.8492e-08		STAT1	2.83144e-14	3.6365	1.03634e-09
IRF1	2.5e-111	3.63821	9.15026e-107		GBP5	1.05046e-40	6.30988	3.8448e-36		IRF1	9.10837e-81	2.93064	3.33376e-76		JAK3	8.84216e-11	2.94804	3.23632e-06		GBP1	1.20288e-13	4.04523	4.40267e-09
GBP5	4.51945e-110	4.99216	1.65416e-105		IRF1	3.93994e-36	3.3758	1.44206e-31		GBP5	1.15695e-76	4.2923	4.23455e-72		JUNB	3.07691e-10	2.4801	1.12618e-05		IRF1	2.92387e-12	2.73133	1.07017e-07
GBP1	4.60137e-103	3.94898	1.68415e-98		GBP4	1.47015e-34	3.85846	5.3809e-30		GBP1	1.35676e-76	3.61033	4.96587e-72		NFKBIA	7.76769e-10	2.2933	2.84305e-05		RGS1	8.29254e-12	3.81999	3.03515e-07
B2M	1.7044e-101	0.751335	6.23829e-97		GBP1	1.18154e-30	3.54489	4.32454e-26		GBP4	8.7792e-73	3.24663	3.21327e-68		RELB	1.2381e-09	3.2775	4.53159e-05		LTB	1.58418e-11	2.11527	5.79827e-07
IFITM1	2.17196e-97	2.49028	7.9496e-93		IFITM1	2.67163e-30	2.24216	9.77844e-26		IFITM1	2.27997e-68	2.11514	8.34491e-64		PSME2	2.51323e-09	1.76069	9.19869e-05		CD52	2.33801e-11	-1.97381	8.55734e-07
GBP4	6.91078e-93	3.57048	2.52942e-88		GBP2	1.16476e-29	2.75606	4.26314e-25		PSME2	4.57358e-67	2.19439	1.67398e-62		HIF1A	1.84192e-08	1.77499	0.000674162		UBE2L6	2.34795e-11	3.1944	8.59375e-07
GBP2	1.9142e-90	2.78483	7.00617e-86		CD52	1.98478e-27	-1.75847	7.26449e-23		PSME1	3.10517e-66	1.45147	1.13652e-61		YPEL3	1.61176e-07	-0.936454	0.00589919		GBP4	3.65256e-11	3.41349	1.33687e-06
CD52	8.88981e-89	-2.03868	3.25376e-84		CD74	7.34211e-27	2.38521	2.68729e-22		EPSTI1	3.94908e-65	3.74595	1.4454e-60		C17orf49	1.91077e-07	2.07841	0.00699361		GBP2	4.57723e-11	2.05256	1.67531e-06
EPSTI1	1.48907e-88	4.20928	5.45015e-84		B2M	1.0418e-26	0.544697	3.81309e-22		GBP2	8.81764e-63	2.38031	3.22734e-58		CD69	2.37021e-07	3.16189	0.0086752		PSME2	5.53165e-11	2.50519	2.02464e-06
PSME1	3.52176e-79	1.67304	1.289e-74		PSME1	8.81616e-25	1.41953	3.2268e-20		B2M	4.45237e-61	0.496367	1.62961e-56		NFKB2	2.53845e-07	2.43388	0.00929097		ISG15	6.05885e-11	3.67087	2.2176e-06
SOCS1	6.46768e-77	4.86904	2.36724e-72		EPSTI1	1.10974e-24	4.77051	4.06174e-20		CISH	5.25019e-59	5.11959	1.92162e-54		ENO1	4.25135e-07	1.3831	0.0155604		TAP1	1.10588e-10	2.80911	4.04762e-06
PSME2	1.33062e-71	2.35202	4.8702e-67		SYNE2	1.14127e-22	1.87499	4.17716e-18		TAP1	9.74472e-58	2.62704	3.56667e-53		BIRC3	1.207e-06	2.10789	0.0441774		RNF213	4.19193e-10	1.77091	1.53429e-05
TRIM22	3.25729e-69	2.16922	1.1922e-64		HAPLN3	5.24663e-22	2.76364	1.92032e-17		SYNE2	1.80934e-56	1.43443	6.62238e-52		DDX21	1.29531e-06	1.61592	0.0474095		SAMD9L	4.20929e-10	3.02291	1.54064e-05
IFIT3	7.68848e-67	6.42243	2.81406e-62		TAP1	4.22347e-21	2.49718	1.54583e-16		RNF213	1.68569e-54	1.50737	6.1698e-50		SOCS1	1.3734e-06	3.07946	0.0502678		FCMR	4.37943e-10	-2.41046	1.60292e-05
PARP9	8.70766e-66	3.64426	3.18709e-61		PARP9	4.40822e-21	2.8489	1.61345e-16		SAMD9L	1.05415e-52	3.01466	3.85829e-48		CD52	1.59601e-06	-0.946814	0.0584156		EPSTI1	7.6415e-10	3.2014	2.79687e-05
CD74	3.96838e-65	1.90338	1.45247e-60		SAMD9L	7.66523e-21	2.8032	2.80555e-16		PSMB9	5.97638e-52	1.64579	2.18741e-47		LIME1	2.03063e-06	-1.55082	0.0743233		PSME1	7.96173e-10	1.50451	2.91407e-05
APOL6	5.75525e-65	2.73376	2.10648e-60		TRIM22	3.46097e-20	2.10066	1.26675e-15		PARP9	1.24845e-51	2.94266	4.56944e-47		C1QBP	2.60799e-06	1.12877	0.0954549		PSMB9	8.76349e-10	1.84803	3.20752e-05
HAPLN3	1.20958e-61	2.65352	4.42718e-57		SOCS1	1.38394e-19	4.04907	5.06537e-15		CD52	3.33863e-51	-1.21341	1.22197e-46		BATF	2.75106e-06	2.66862	0.100691		XAF1	9.25466e-10	2.93633	3.3873e-05
TAP1	4.31821e-61	2.82081	1.58051e-56		PSMB9	3.39896e-18	1.79809	1.24405e-13		IFIT3	1.2882e-50	5.96363	4.71493e-46		LDHA	2.75759e-06	0.916267	0.100931		KLF2	1.57936e-09	-1.76498	5.78062e-05
PSMB9	8.44057e-61	1.82555	3.08933e-56		UBE2L6	8.65093e-18	2.14329	3.16633e-13		SOCS1	1.94203e-50	3.7714	7.10803e-46		STAT1	2.84527e-06	2.48939	0.10414		PSMB8	1.67199e-09	1.63657	6.11966e-05
SYNE2	2.8043e-60	1.90564	1.0264e-55		TCAF2	1.28063e-17	2.78028	4.68722e-13		IFI44L	2.22963e-46	3.83029	8.16068e-42		IFITM1	3.21956e-06	1.35735	0.117839		NFKBIA	2.21263e-09	3.66874	8.09846e-05
SAMD9L	2.01174e-57	2.8767	7.36318e-53		PSME2	2.1492e-16	1.75091	7.86628e-12		UBE2L6	9.29493e-46	2.02379	3.40204e-41		CREM	3.54857e-06	2.81116	0.129881		IFIT3	2.65977e-09	5.65533	9.73502e-05
UBE2L6	5.68383e-57	2.38219	2.08034e-52		DTX3L	2.88067e-16	2.41468	1.05436e-11		CD74	9.19434e-44	1.5972	3.36522e-39		HSP90AB1	4.74733e-06	1.27988	0.173757		TXNIP	3.42119e-09	-1.82111	0.000125219
XAF1	1.02065e-55	2.58513	3.73567e-51		JUNB	8.45099e-16	2.07881	3.09315e-11		APOL6	2.43458e-43	2.22313	8.91079e-39		GABPB1	6.59023e-06	2.43368	0.241209		SOCS1	3.46985e-09	3.40545	0.000127
CISH	1.90271e-54	4.45252	6.96409e-50		XAF1	2.09203e-15	2.51607	7.65703e-11		TRIM22	2.08798e-42	1.75318	7.64221e-38		TCAF2	7.3216e-06	1.32302	0.267978		LBH	4.9975e-09	-1.92999	0.000182914
IFI44L	3.6235e-53	4.96379	1.32624e-48		APOL6	9.21463e-15	2.15025	3.37265e-10		PIM2	1.78518e-41	2.49647	6.53395e-37		INPP4B	2.02258e-05	1.75758	0.740286		TYMP	5.66636e-09	4.93049	0.000207394
TRAFD1	5.94483e-47	3.21321	2.17587e-42		IFIT3	2.6366e-14	6.82576	9.65021e-10		HAPLN3	3.75988e-39	2.36751	1.37616e-34		SNX9	2.13735e-05	3.46756	0.78229		GBP5	6.56642e-09	2.17315	0.000240337
PCED1B-AS1	5.91831e-46	1.5534	2.16616e-41		IFI44L	6.38802e-14	6.57685	2.33808e-09		ALPK1	1.80495e-35	3.07587	6.6063e-31		ZC3H12A	3.07697e-05	1.96675	1		APOL6	7.70744e-09	2.11471	0.0002821
IRF9	2.04567e-45	2.31865	7.48736e-41		NLRC5	8.98308e-14	1.85462	3.2879e-09		TCAF2	3.97964e-34	2.2557	1.45659e-29		EIF4A1	3.69191e-05	0.954358	1		IRF7	1.11642e-08	2.59765	0.00040862
HLA-C	7.63681e-44	0.632536	2.79515e-39		IRF9	1.00883e-13	2.18091	3.69241e-09		TMSB10	2.12182e-33	0.66703	7.76607e-29		MT-ND4L	3.9878e-05	-0.339885	1		MALAT1	1.5157e-08	-0.680229	0.000554763
SP110	1.38471e-43	1.6011	5.06819e-39		NFKBIA	1.68624e-13	1.74127	6.17179e-09		SOCS3	4.28473e-33	6.65854	1.56826e-28		SERTAD1	4.00392e-05	2.83081	1		IFI35	1.85591e-08	2.78642	0.00067928
HLA-B	1.12218e-41	0.478326	4.10731e-37		HLA-F	6.0876e-13	0.941957	2.22812e-08		ENO1	7.9755e-33	1.41966	2.91911e-28		PARP9	5.2989e-05	1.52277	1		SBNO2	1.93569e-08	3.44153	0.000708482
ALPK1	2.00811e-41	2.71763	7.34987e-37		TMEM140	9.09234e-13	2.6829	3.32789e-08		ETV7	1.17514e-32	5.90775	4.30114e-28		EHD4	5.50124e-05	2.50181	1		HSP90AB1	3.15087e-08	1.24728	0.00115325
FCMR	3.222e-41	-1.38683	1.17928e-36		ALPK1	9.17964e-13	2.84662	3.35984e-08		DTX3L	1.9468e-32	2.25118	7.12549e-28		PIM2	5.51427e-05	2.00196	1		DDX60	4.3361e-08	2.75064	0.00158706
PARP14	2.54365e-40	2.30177	9.31e-36		IL7R	1.66072e-12	-1.01414	6.0784e-08		PARP14	1.27485e-31	1.83064	4.66607e-27		KIAA0040	5.88566e-05	2.26137	1		ETV7	5.96568e-08	4.48178	0.0021835
IL4R	4.39669e-40	2.65003	1.60923e-35		C5orf56	2.69583e-12	2.08757	9.86703e-08		TXNIP	1.94948e-30	-1.01584	7.1353e-26		PRDX6	6.09768e-05	0.930405	1		IFI6	6.36973e-08	3.46532	0.00233138
TCAF2	1.05325e-39	2.29944	3.85499e-35		VIM	4.24865e-12	-1.02599	1.55505e-07		NFKBIA	9.15777e-29	1.65625	3.35183e-24		RNF213	7.76042e-05	0.757419	1		WARS	6.783e-08	3.5613	0.00248264
MAL	2.96531e-39	1.96077	1.08533e-34		CDC42SE2	6.34626e-12	0.829836	2.32279e-07		HLA-B	4.63014e-28	0.383109	1.69468e-23		GARS	7.96274e-05	1.84697	1		C5orf56	1.0079e-07	2.75891	0.00368902
ZFP36L2	6.88014e-39	-1.37381	2.5182e-34		PARP14	8.6665e-12	1.95662	3.17202e-07		RGS1	5.09992e-28	4.11273	1.86662e-23		BCL3	8.88922e-05	2.23695	1		HLA-B	1.03352e-07	0.596688	0.00378279
C5orf56	7.06543e-38	2.0795	2.58602e-33		BIRC3	1.08125e-11	2.0309	3.95747e-07		IRF9	7.95405e-28	1.55511	2.91126e-23		GTPBP4	8.98627e-05	1.66844	1		B2M	1.3883e-07	0.466636	0.00508132
DTX3L	8.723e-37	2.56405	3.19271e-32		C17orf49	1.59085e-11	2.02487	5.82267e-07		HSP90AB1	1.09623e-27	1.22039	4.0123e-23		TBC1D10C	0.000101637	-1.00372	1		LAP3	2.01841e-07	3.63683	0.00738759
MTHFD2	1.25397e-36	2.88602	4.58964e-32		SP110	1.8466e-11	1.17891	6.75872e-07		XRN1	1.00165e-26	1.32931	3.66615e-22		VAMP2	0.000109313	-0.701295	1		SP100	2.25917e-07	1.17484	0.00826881
XRN1	3.61911e-36	1.34769	1.32463e-31		TRAFD1	3.6199e-11	2.28378	1.32492e-06		IFI16	1.02866e-26	1.27807	3.76501e-22		PHPT1	0.000115548	1.95238	1		PBXIP1	2.6943e-07	-1.7654	0.00986141
TBC1D1	2.23899e-35	1.9618	8.19493e-31		DPEP2	4.68082e-11	-2.15485	1.71323e-06		DNAJA1	4.29929e-26	1.65022	1.57358e-21		SLC25A5	0.000118256	1.02293	1		IFI16	2.87784e-07	1.53228	0.0105332
PSMB8	1.62287e-33	1.4236	5.93988e-29		RAPGEF6	5.34174e-11	0.961529	1.95513e-06		SBNO2	6.37276e-26	2.22521	2.33249e-21		CCND2	0.000129857	1.5262	1		LY6E	3.43131e-07	2.26025	0.0125589
RGS1	2.09741e-33	4.06017	7.67671e-29		PIM2	6.71233e-11	2.01886	2.45678e-06		IFI35	2.34069e-25	2.12282	8.56718e-21		ZNRF1	0.000131159	1.86581	1		CMTM6	3.72361e-07	2.36515	0.0136288
RSAD2	2.78868e-33	4.06643	1.02068e-28		FCMR	7.18814e-11	-1.04706	2.63093e-06		TAPBP	2.54339e-25	1.17033	9.30905e-21		IL32	0.000132047	0.791525	1		BATF	3.9285e-07	2.87847	0.0143787
NSMCE1-DT	4.67311e-33	6.12897	1.7104e-28		PCED1B-AS1	1.14754e-10	1.03549	4.20011e-06		IL32	2.58536e-25	0.925966	9.46268e-21		HSPE1	0.000144295	1.04558	1		RELB	4.43849e-07	3.8163	0.0162453
IL7R	7.679e-33	-1.14858	2.81059e-28		APOL3	1.42904e-10	1.75531	5.23041e-06		XAF1	4.01032e-25	1.85723	1.46782e-20		TRAF3	0.000153549	1.50564	1		ENO1	5.34344e-07	1.17655	0.0195575
PSMB10	6.54537e-32	1.35298	2.39567e-27		AC008875,3	1.49568e-10	1.52505	5.47434e-06		TAP2	4.63587e-25	1.76756	1.69678e-20		ADAR	0.000162295	0.95201	1		HAPLN3	6.33764e-07	1.58675	0.0231964
RNF213	1.67148e-31	1.03058	6.1178e-27		TNFSF13B	3.08554e-10	3.18736	1.12934e-05		SORL1	3.61719e-24	-1.30781	1.32393e-19		CISH	0.00016296	1.7248	1		LDHA	6.48312e-07	1.83548	0.0237289
ERAP2	2.88588e-31	1.569	1.05626e-26		SKAP1	3.9037e-10	-1.00079	1.42879e-05		PSMB10	8.42195e-24	1.02054	3.08252e-19		DTNBP1	0.000167827	1.32542	1		PARP9	6.81772e-07	3.53238	0.0249535
SP100	4.95528e-31	1.16656	1.81368e-26		RSAD2	5.60223e-10	4.4161	2.05047e-05		FCMR	1.00038e-23	-1.28381	3.6615e-19		MIF	0.000178612	0.675814	1		YPEL3	7.20555e-07	-1.26448	0.026373
IFIT2	8.0422e-31	3.73612	2.94352e-26		RNF213	5.7829e-10	0.956226	2.1166e-05		TRAFD1	1.20841e-23	2.00439	4.42289e-19		IMP4	0.000183072	1.6972	1		LINC01943	7.56799e-07	3.96281	0.0276996
TAPBP	1.62267e-30	1.39184	5.93912e-26		CISH	8.56214e-10	4.4756	3.13383e-05		SAMHD1	1.50841e-23	1.1671	5.52093e-19		BHLHE40	0.000184921	1.3794	1		CISH	7.97818e-07	1.92496	0.0292009
PIM2	2.1935e-30	2.28986	8.02841e-26		ARHGDIB	8.63508e-10	-0.567265	3.16052e-05		YPEL3	1.85645e-23	-0.900609	6.79479e-19		MRPS7	0.00019182	1.29262	1		AC006369,1	8.37806e-07	-3.13904	0.0306645
SLC37A3	1.916e-29	2.48895	7.01275e-25		USP15	2.07544e-09	1.00431	7.59632e-05		C5orf56	4.93814e-23	1.54016	1.80741e-18		GBP2	0.00021183	1.16383	1		TTC39C	8.71728e-07	-1.47152	0.0319061
CAMK2D	3.66514e-29	2.09445	1.34148e-24		IKZF1	2.11435e-09	0.721565	7.73875e-05		PCED1B-AS1	1.04687e-22	1.00103	3.83165e-18		STOM	0.000218341	1.3589	1		DTX3L	8.82968e-07	2.3208	0.0323175
TNFSF13B	1.70901e-28	2.36694	6.25515e-24		PDE7A	2.11608e-09	-1.07996	7.74506e-05		ANK3	1.56219e-22	1.06337	5.71778e-18		CALM1	0.000249753	-0.479316	1		AAK1	9.90485e-07	-1.55478	0.0362527
IFI35	2.11204e-28	2.40956	7.73029e-24		HLA-C	2.82375e-09	0.410841	0.000103352		JUNB	4.26341e-22	1.45769	1.56045e-17		GNL2	0.000264933	2.5422	1		TBC1D10C	1.06723e-06	-1.60356	0.0390616
HLA-F	4.64389e-28	0.907805	1.69971e-23		CALM1	4.71557e-09	-0.704967	0.000172595		HLA-F	1.56123e-21	0.736121	5.71424e-17		MIAT	0.000288616	1.21397	1		EPB41	1.14086e-06	-1.29602	0.0417568
IL32	5.14474e-28	1.00226	1.88303e-23		IL32	4.9046e-09	0.770083	0.000179513		LDHA	2.46159e-21	1.16824	9.00966e-17		IRF1	0.000304266	0.882274	1		PTPN4	1.29174e-06	-2.15885	0.0472791
MKRN1	7.19587e-28	1.70929	2.63376e-23		S100A10	5.07267e-09	-1.04096	0.000185665		HLA-C	2.59821e-21	0.401964	9.50971e-17		TMED9	0.000326971	1.08063	1		APOL1	1.41412e-06	3.78153	0.0517582
ID3	8.57273e-28	-3.22847	3.13771e-23		SBNO2	5.11297e-09	2.49918	0.00018714		ZFP36L2	2.80192e-21	-0.80122	1.02553e-16		SLC7A5	0.000337648	2.3774	1		UCP2	1.42188e-06	-1.26478	0.0520422
PDE7A	9.16893e-28	-1.15705	3.35592e-23		PSMB10	5.25376e-09	1.26272	0.000192293		APOL2	4.14695e-21	2.17748	1.51783e-16		SH3BGRL3	0.000368941	-0.357184	1		CCM2	1.52947e-06	-1.41484	0.05598
PARP11	1.74327e-27	1.96091	6.38054e-23		SUN2	7.17122e-09	-1.26013	0.000262474		PDE7A	4.80623e-21	-1.35461	1.75913e-16		PIM3	0.000374562	1.82176	1		STAT2	1.79787e-06	2.00297	0.0658039
FAS	3.68471e-27	3.67975	1.34864e-22		NEAT1	7.48643e-09	1.2766	0.000274011		C17orf49	3.00289e-20	1.52167	1.09909e-15		TRAFD1	0.000374917	1.89137	1		XRN1	1.82036e-06	1.41799	0.0666268
PALM2-AKAP2	4.06454e-27	2.12732	1.48766e-22		MAL	8.23037e-09	1.84077	0.00030124		BCL2	3.64634e-20	1.52264	1.3346e-15		CCSER2	0.000379121	-0.946971	1		IL16	1.85839e-06	-1.7819	0.068019
IFI16	5.52611e-27	1.43077	2.02261e-22		AL353807,5	1.34478e-08	2.64945	0.000492202		TCF7	6.05149e-20	-0.945061	2.2149e-15		TRAF1	0.000388431	1.87263	1		SOCS3	2.06667e-06	5.29911	0.075642
CD27	8.67971e-27	-1.50231	3.17686e-22		ENO1	1.47064e-08	1.05833	0.000538268		MTHFD2	6.68686e-20	2.12378	2.44746e-15		IGLV2-14	0.000390293	-1.89115	1		BCL3	2.35956e-06	2.95599	0.0863624
S100A10	1.0626e-26	-1.20869	3.88924e-22		MT-ND3	1.53559e-08	-0.397371	0.000562042		SP100	6.74052e-20	0.818417	2.4671e-15		MTHFD2	0.000397528	1.85494	1		MX1	2.38845e-06	2.79947	0.0874195
CD69	1.20801e-26	2.68199	4.42145e-22		ZFP36L2	2.16891e-08	-0.914016	0.000793843		RSAD2	3.46367e-19	3.22596	1.26774e-14		CCNI	0.000408645	-0.627647	1		STIP1	2.50663e-06	2.16289	0.0917452
RGCC	2.01585e-26	-1.45024	7.37822e-22		LINS1	2.29985e-08	1.88514	0.000841767		PSMB8	3.97131e-19	1.05609	1.45354e-14		SLC9A3R1	0.000442116	-0.849948	1		CD3G	2.65166e-06	-1.48944	0.0970533
ITK	3.8643e-26	1.09862	1.41437e-21		NRCAM	2.341e-08	-2.24117	0.000856831		KDSR	4.20825e-19	1.44388	1.54026e-14		IER2	0.000445724	1.3343	1		IFITM1	3.36749e-06	1.60935	0.123253
SOCS3	4.07313e-26	4.77888	1.4908e-21		NOG	2.4038e-08	-1.76825	0.000879814		TRIM21	9.69381e-19	1.89966	3.54803e-14		MCL1	0.000473258	0.871961	1		SAMHD1	3.41578e-06	1.02936	0.125021
CD3G	5.42169e-26	-1.00929	1.98439e-21		IFI16	2.53835e-08	1.5115	0.00092906		AC139720,1	1.10241e-18	1.31497	4.03492e-14		YBX3	0.000485157	1.48058	1		LIME1	3.52447e-06	-1.98667	0.128999
ADTRP	7.1797e-26	2.00658	2.62784e-21		IFI35	2.76524e-08	1.88313	0.00101211		FYB1	1.55565e-18	-0.64505	5.69384e-14		SLC30A6	0.000500228	1.75476	1		PARP14	3.96777e-06	1.78577	0.145224
ENO1	9.90141e-26	1.04361	3.62402e-21		DNAJA1	2.98916e-08	1.352	0.00109406		ZNF267	2.77511e-18	1.76615	1.01572e-13		RESF1	0.000525089	-0.59164	1		PEX2	4.10891e-06	-3.14162	0.15039
RELB	1.42367e-25	3.08321	5.21077e-21		NFKB2	3.06604e-08	1.57451	0.0011222		HSP90AA1	4.16947e-18	0.747535	1.52607e-13		TRAF3IP3	0.000532453	-0.854951	1		IRF9	4.27824e-06	1.8188	0.156588
CDC42SE2	3.03373e-25	0.866148	1.11038e-20		OXNAD1	3.79989e-08	-0.871364	0.0013908		IFIT2	5.76948e-18	2.45	2.11169e-13		EIF2A	0.000587628	1.41504	1		EIF2AK2	4.32637e-06	2.67632	0.158349
CALM1	3.5602e-25	-0.764838	1.30307e-20		SORL1	3.85309e-08	-1.13119	0.00141027		APOL1	5.79134e-18	2.5536	2.11969e-13		ARL1	0.000603187	1.58185	1		LAMP3	4.35584e-06	4.17012	0.159428
PCED1B	4.26339e-25	1.16186	1.56044e-20		MAT2B	5.02589e-08	0.983438	0.00183953		SP110	1.09048e-17	1.04474	3.99126e-13		PMAIP1	0.000639006	1.75114	1		RBM3	4.68134e-06	1.6082	0.171342
VIM	4.29082e-25	-0.853386	1.57048e-20		TAP2	5.90397e-08	1.69501	0.00216091		TYMP	2.33893e-17	2.06164	8.56071e-13		MT-CO3	0.000645858	-0.332926	1		STK38	5.38403e-06	-1.8285	0.197061
NFKBIA	6.08254e-25	1.6207	2.22627e-20		PCED1B	8.91239e-08	1.01307	0.00326202		CYLD	2.54998e-17	0.809549	9.33319e-13		SORL1	0.000670876	-1.13396	1		KLF6	5.81067e-06	1.19379	0.212676
SPOCK2	2.10139e-24	-1.02452	7.69131e-20		RASGRP1	9.28942e-08	1.25877	0.00340002		SARAF	2.82303e-17	-0.506265	1.03326e-12		NFKBIZ	0.000678648	1.63027	1		CCDC66	5.81302e-06	-2.24876	0.212762
HSP90AB1	2.33751e-24	0.818704	8.55552e-20		CD3G	9.75753e-08	-0.911785	0.00357135		DDX21	3.77192e-17	1.24632	1.38056e-12		DIPK1A	0.000696369	-1.1473	1		PGAP1	5.82639e-06	3.91458	0.213252
TNFRSF14	3.24682e-24	1.31659	1.18837e-19		CD27	1.15095e-07	-1.08653	0.00421258		NFKBIZ	5.74257e-17	2.05765	2.10184e-12		RAB21	0.000707267	1.47056	1		CD74	5.94124e-06	1.38444	0.217455
IKZF1	8.76419e-24	0.784033	3.20778e-19		TNFRSF14	1.35465e-07	1.29309	0.00495815		PRDM1	1.05613e-16	2.20295	3.86555e-12		NOP58	0.000746307	1.01074	1		TRAFD1	5.96656e-06	2.00412	0.218382
APOL1	9.26618e-24	3.38433	3.39151e-19		TLE5	1.41183e-07	-0.559801	0.00516744		MTHFD1L	1.08346e-16	2.68565	3.96559e-12		CD83	0.000747501	3.31168	1		PSMA5	6.49996e-06	1.75432	0.237905
ACTN1	1.21118e-23	-1.63625	4.43305e-19		PLAAT4	1.47028e-07	1.19525	0.00538139		ADTRP	1.21025e-16	2.40912	4.42964e-12		IFRD2	0.000747938	1.49036	1		TSC22D3	7.14184e-06	-2.58709	0.261398
NFKBIZ	1.45909e-23	2.04094	5.34042e-19		RELB	1.50457e-07	2.09325	0.00550686		PSMA6	1.31597e-16	1.12125	4.81657e-12		RRBP1	0.000771657	1.67352	1		HNRNPF	7.34065e-06	1.17084	0.268675
TCF7	2.29163e-23	-0.869714	8.38761e-19		IFIT2	1.60231e-07	2.75888	0.00586463		NLRC5	2.83787e-16	1.2545	1.03869e-11		SINHCAF	0.000796223	0.946269	1		GADD45B	7.85582e-06	2.87711	0.287531
PLAAT4	6.96729e-23	1.18625	2.5501e-18		TXNIP	1.62298e-07	-0.697172	0.00594027		SPOCK2	2.87104e-16	-0.626451	1.05083e-11		NPM1	0.000804686	0.572542	1		HLA-F	7.95696e-06	0.875023	0.291233
STK17B	7.68627e-23	1.00599	2.81325e-18		NUB1	1.69134e-07	1.15297	0.00619048		ISG15	4.55038e-16	1.48023	1.66548e-11		BTG1	0.000831914	-0.399419	1		CFL1	7.99048e-06	0.632327	0.29246
ZNF267	8.02657e-23	2.4031	2.93781e-18		RGS10	1.70232e-07	-0.792261	0.00623066		FAS	5.40332e-16	1.69951	1.97767e-11		FBXL3	0.000836265	-2.25018	1		EVL	8.10229e-06	-0.977536	0.296552
ATXN1	1.30417e-22	1.56733	4.7734e-18		BCL6	2.11618e-07	2.19427	0.00774542		PGAP1	6.69343e-16	2.06113	2.44986e-11		GBP4	0.000852781	1.08209	1		FTH1	8.9007e-06	-0.594515	0.325775
AC119396,1	1.40239e-22	-1.39127	5.13289e-18		PARP12	2.65017e-07	1.99855	0.0096999		LIME1	1.39695e-15	-1.1014	5.11297e-11		LINS1	0.0009067	1.45573	1		TLE5	9.22436e-06	-0.686623	0.337621
SNTB1	2.68501e-22	1.40515	9.8274e-18		RGCC	2.66952e-07	-1.37896	0.00977071		ERAP2	1.75665e-15	1.2027	6.4295e-11		CNN2	0.000958287	-0.769363	1		SKAP1	9.54608e-06	-0.982172	0.349396
SBNO2	3.31553e-22	2.48705	1.21352e-17		BAZ1A	3.75708e-07	1.29146	0.0137513		LINS1	2.43227e-15	1.44456	8.90234e-11		HSPA8	0.000958585	0.599478	1		EVI2B	9.93544e-06	-1.7469	0.363647
TMEM140	3.43767e-22	2.31032	1.25822e-17		BATF	3.7998e-07	3.09422	0.0139077		RPL34	2.49389e-15	-0.241283	9.1279e-11		MARS	0.000982973	1.42503	1		LITAF	1.01517e-05	-1.48877	0.371564
NMI	3.63353e-22	1.60752	1.32991e-17		TRAF3	4.10665e-07	1.69885	0.0150308		DDX60	3.36225e-15	1.47723	1.23062e-10		NABP1	0.00103179	1.33044	1		NDUFV2	1.05761e-05	1.57824	0.387098
THEM4	5.40653e-22	-1.24403	1.97885e-17		LFNG	4.22559e-07	-1.95211	0.0154661		CLIP1	3.71802e-15	1.28976	1.36083e-10		CXCR4	0.00105603	-0.775981	1		IFI30	1.11528e-05	3.13748	0.408202
DNAJA1	5.96318e-22	1.50816	2.18258e-17		WARS	5.27957e-07	2.91769	0.0193238		TMEM140	4.34099e-15	1.80081	1.58884e-10		CRACR2A	0.00106552	1.98103	1		RSAD2	1.56895e-05	5.48722	0.57425
BAZ1A	7.09667e-22	1.37676	2.59745e-17		PRRC2C	5.46085e-07	0.582442	0.0199873		BST2	4.59721e-15	1.19226	1.68262e-10		SH2D2A	0.00107728	1.62982	1		S100A10	1.67628e-05	-0.975588	0.613537
IRF7	8.6765e-22	1.92215	3.17569e-17		MCL1	5.50292e-07	0.978432	0.0201412		SUN2	5.41055e-15	-0.927603	1.98032e-10		CYCS	0.00109928	0.998695	1		OAS2	1.74137e-05	2.10585	0.637358
RAPGEF6	9.50898e-22	0.852872	3.48038e-17		BCL3	5.53652e-07	2.64013	0.0202642		PTGER2	6.51721e-15	1.98509	2.38537e-10		NME2	0.00110229	1.0892	1		CD27	2.05172e-05	-1.80898	0.750949
FYB1	2.95409e-21	-0.575268	1.08123e-16		JAK3	5.91748e-07	1.60716	0.0216586		LGALS3BP	8.77248e-15	2.02821	3.21081e-10		RCOR3	0.00111402	-2.35408	1		RPL17	2.06861e-05	-0.463043	0.757131
LIME1	3.22166e-21	-1.65171	1.17916e-16		ITK	6.97396e-07	0.702216	0.0255254		MAL	9.45919e-15	1.26969	3.46216e-10		ATP6V0A2	0.00117326	1.59442	1		POLE4	2.15728e-05	2.07146	0.789586
SLFN12L	3.43528e-21	1.37817	1.25735e-16		TRIM21	7.68149e-07	2.34271	0.028115		MIF	9.60716e-15	0.641417	3.51632e-10		TSC22D4	0.00117449	-1.03136	1		HLA-C	2.21593e-05	0.534996	0.811054
DDX60	3.83136e-21	2.14604	1.40232e-16		MTHFD2	8.23613e-07	2.44607	0.0301451		CD69	9.68736e-15	1.96325	3.54567e-10		SUPT6H	0.00124038	1.40768	1		SLC50A1	2.30978e-05	2.68006	0.845401
LY96	6.95622e-21	3.04558	2.54604e-16		HIF1A	8.41452e-07	1.4113	0.030798		RPL39	1.38504e-14	-0.245824	5.06938e-10		CPD	0.00125908	1.51834	1		TCAF2	2.39026e-05	1.69101	0.87486
AC008875,3	8.15055e-21	1.53549	2.98318e-16		ANK3	8.70931e-07	1.44327	0.031877		VMP1	1.45145e-14	1.21876	5.31244e-10		UBA7	0.00130204	1.62456	1		LFNG	2.51827e-05	-1.68054	0.921711
JAK3	8.79556e-21	1.70535	3.21926e-16		KLF2	9.29759e-07	-0.754304	0.0340301		GSDMD	1.86014e-14	1.1035	6.80831e-10		AARS	0.00130482	1.66507	1		ARAP2	2.58525e-05	1.44213	0.946227
C16orf74	9.11656e-21	-2.39206	3.33675e-16		TBC1D1	1.04689e-06	1.63599	0.0383173		NHP2	2.27618e-14	1.16381	8.33105e-10		DDX6	0.00132062	-0.582852	1		PSMB10	2.60015e-05	1.36347	0.95168
IL16	1.34776e-20	-0.947743	4.93295e-16		HLA-B	1.05593e-06	0.274456	0.0386479		TLE5	2.63981e-14	-0.512204	9.66196e-10		KIF2A	0.00137063	-0.555976	1		TRAF3IP3	2.96653e-05	-0.837777	1
LGALS3BP	2.54789e-20	1.94235	9.32553e-16		ERAP2	1.15322e-06	1.07383	0.0422092		EIF5A	3.0625e-14	0.980772	1.12091e-09		NEAT1	0.0013997	1.22611	1		IFI44L	3.00762e-05	5.57042	1
CYLD	2.86399e-20	0.899482	1.04825e-15		TANK	1.2996e-06	1.64756	0.0475668		WARS	3.55018e-14	2.45479	1.2994e-09		WARS	0.00148055	1.60605	1		OAS3	3.00762e-05	4.96002	1
USP15	3.51165e-20	0.803589	1.2853e-15		SLFN12L	1.43784e-06	1.39278	0.0526264		SLFN12L	3.74615e-14	1.00215	1.37113e-09		NAMPT	0.00150356	1.36939	1		DDX58	3.25898e-05	1.66819	1
NLRC5	4.35895e-20	1.60689	1.59542e-15		ADD3	1.467e-06	-0.926709	0.0536936		NFKB2	4.54716e-14	1.59643	1.66431e-09		MBD4	0.00155706	-1.45539	1		XBP1	3.28677e-05	2.12731	1
SUN2	5.24297e-20	-1.18491	1.91898e-15		ETV6	1.51348e-06	1.88933	0.0553949		RPL11	5.37176e-14	-0.248725	1.96612e-09		PDE4D	0.00158292	1.09337	1		FNBP1	3.36265e-05	-0.961091	1
HNRNPF	5.455e-20	0.918201	1.99658e-15		MITD1	2.31319e-06	1.13848	0.0846652		CBLL1	7.07793e-14	-1.60538	2.59059e-09		FYB1	0.00168488	-0.564028	1		TOP1	3.41859e-05	1.28088	1
RIPOR2	1.04181e-19	-0.761168	3.81313e-15		SP100	2.34963e-06	0.775829	0.0859989		AQP3	8.69977e-14	-1.11287	3.1842e-09		TOMM70	0.00169032	1.01172	1		GSDMD	3.50351e-05	1.63417	1
LBH	1.19042e-19	-0.730305	4.35707e-15		ATXN1	2.39672e-06	1.52787	0.0877224		RPS15A	9.08991e-14	-0.237626	3.327e-09		LRRFIP1	0.00171055	0.825955	1		PHF11	3.53208e-05	1.58809	1
RGS10	1.29118e-19	-0.775299	4.72583e-15		CD69	2.7091e-06	1.73141	0.0991558		PDIA3	9.38743e-14	0.738507	3.43589e-09		GCC2	0.00172216	-0.60637	1		TRIM21	3.60685e-05	2.0274	1
AC139720,1	1.47675e-19	1.40295	5.40504e-15		LIME1	2.72265e-06	-1.56942	0.0996516		TARS	1.1813e-13	1.59764	4.32368e-09		ARPP19	0.00174665	0.993518	1		FKBP11	3.61448e-05	1.82596	1
YARS	1.69103e-19	1.69014	6.18933e-15		FMN1	2.73134e-06	-1.63158	0.0999698		RPS3	1.37288e-13	-0.219285	5.02488e-09		HIST1H4E	0.00176133	-1.88559	1		HIF1A	3.67994e-05	2.01564	1
C17orf49	2.3519e-19	1.48123	8.60817e-15		SLC37A3	3.27993e-06	2.53053	0.120049		USP15	1.89328e-13	0.719443	6.9296e-09		MT-ND1	0.00177212	-0.338671	1		MIF	3.68553e-05	0.785455	1
TRIM21	3.04728e-19	1.93501	1.11534e-14		CLEC2B	3.52963e-06	1.15788	0.129188		ID3	1.96343e-13	-1.8543	7.18635e-09		SYNE2	0.00181338	0.524291	1		PIM2	3.8286e-05	2.10487	1
ITGB7	3.11791e-19	-1.31385	1.14119e-14		RIPOR2	3.63083e-06	-0.580526	0.132892		APOL3	2.10306e-13	1.19825	7.69741e-09		TIMM9	0.00181425	1.32977	1		IKZF4	4.04941e-05	2.79895	1
TMC8	4.72021e-19	-1.91092	1.72765e-14		DENND2D	4.9416e-06	-1.05158	0.180868		FXYD5	2.1142e-13	-0.444303	7.73818e-09		TANK	0.0018223	0.917626	1		SARAF	4.49821e-05	-0.817845	1
NOG	5.0992e-19	-1.55123	1.86636e-14		DDX58	5.09823e-06	1.51324	0.1866		KARS	2.43722e-13	1.18114	8.92046e-09		GPATCH4	0.00187674	1.24205	1		FYB1	4.61642e-05	-0.81192	1
IFI44	1.07293e-18	2.37735	3.92702e-14		FYN	5.24084e-06	-0.668006	0.19182		SOS1	2.71697e-13	1.06215	9.94439e-09		TSPAN5	0.00194111	1.64232	1		DNAJA1	4.64542e-05	1.66559	1
TAP2	1.36571e-18	1.45696	4.99865e-14		ID3	7.0081e-06	-2.09767	0.256504		RELB	2.72672e-13	1.69837	9.98008e-09		KLF10	0.00200626	2.19928	1		PSMA3	4.66357e-05	1.36267	1
LCK	1.39078e-18	-0.779415	5.09041e-14		PSMA3	7.47028e-06	1.25648	0.27342		RGCC	2.90232e-13	-1.0821	1.06228e-08		CEP192	0.00200796	1.32767	1		KDSR	4.90707e-05	1.73228	1
TPP2	1.62842e-18	-1.09705	5.9602e-14		SMCHD1	8.6353e-06	0.681124	0.316061		BHLHE40	5.46333e-13	1.80279	1.99963e-08		BCL2L1	0.0020315	2.20588	1		BAZ1A	5.00131e-05	1.70906	1
PCGF5	1.67661e-18	1.42963	6.13656e-14		ARRB2	9.59646e-06	-1.31204	0.35124		JAK2	5.90775e-13	1.52093	2.16229e-08		TMEM167A	0.0021078	1.52326	1		IFIH1	5.28608e-05	2.18658	1
DPEP2	2.86493e-18	-1.66885	1.04859e-13		MT-CO3	9.64454e-06	-0.294342	0.353		NEAT1	6.94322e-13	0.944479	2.54129e-08		TXLNA	0.00212753	1.21886	1		RASA3	5.30177e-05	-1.56732	1
SAMHD1	2.90248e-18	0.879695	1.06234e-13		TAB2	1.06807e-05	1.08134	0.390924		NCL	6.9492e-13	0.671651	2.54348e-08		FABP5	0.00222081	1.91377	1		BST2	5.53371e-05	1.83869	1
CELF2	2.93956e-18	-0.8466	1.07591e-13		TM9SF3	1.07798e-05	1.49957	0.394553		IL7R	7.65957e-13	-0.618783	2.80348e-08		MYNN	0.00232901	1.23963	1		AC016831,7	5.69801e-05	5.33504	1
LINS1	3.19833e-18	1.51732	1.17062e-13		S100A4	1.124e-05	-2.04199	0.411396		MVP	1.11559e-12	1.25789	4.08318e-08		ARHGEF1	0.00233679	-0.666359	1		IL12RB2	5.76446e-05	4.25914	1
LDHA	3.48161e-18	0.980997	1.27431e-13		NFKBIZ	1.13835e-05	1.64342	0.416646		TNFSF13B	1.36782e-12	1.34216	5.00636e-08		OTUD4	0.00238808	1.17061	1		PDE3B	6.04141e-05	-1.99869	1
ARID5B	4.55272e-18	1.76755	1.66634e-13		GSTK1	1.35876e-05	0.594676	0.497318		IFI6	1.69029e-12	1.70871	6.18664e-08		HSPD1	0.00242696	0.825724	1		LAPTM5	6.23054e-05	-0.757457	1
AAK1	4.97909e-18	-0.817075	1.8224e-13		XRN1	1.36632e-05	0.874996	0.500086		IFI44	2.29033e-12	1.52906	8.38285e-08		SET	0.00244907	0.643845	1		PARP12	6.59616e-05	1.65359	1
KLF2	5.96034e-18	-0.721588	2.18154e-13		RPL29	1.40003e-05	-0.236046	0.512427		GARS	2.33272e-12	1.27815	8.53799e-08		PSME1	0.00246582	0.469819	1		PTPN6	6.6369e-05	1.59859	1
SMCHD1	7.39958e-18	0.668708	2.70832e-13		C16orf74	1.44784e-05	-1.50553	0.529923		PIM3	2.60565e-12	1.38365	9.53695e-08		BTF3L4	0.00247487	1.06613	1		AC008555,4	6.68851e-05	-2.82549	1
TSC22D3	8.86066e-18	-1.59147	3.24309e-13		VSIR	1.53245e-05	-1.77391	0.560893		STAT3	2.77949e-12	0.917331	1.01732e-07		XRN2	0.00250877	0.948358	1		PSMA6	6.89843e-05	1.19537	1
OAS2	9.34302e-18	1.7867	3.41964e-13		APOL2	1.58364e-05	1.55102	0.579627		RPL32	3.59076e-12	-0.204386	1.31425e-07		UTP3	0.00261046	0.995338	1		FNDC3B	6.98607e-05	3.29361	1
YPEL3	1.24568e-17	-0.778383	4.5593e-13		PIM1	1.64574e-05	1.35391	0.602359		PARP11	3.69165e-12	1.16345	1.35118e-07		AC245297,3	0.00261826	0.867196	1		IL2RA	6.98676e-05	1.84528	1
ARAP2	1.27283e-17	1.70817	4.65867e-13		IL16	1.73663e-05	-0.828961	0.635624		RPL13A	4.7483e-12	-0.197747	1.73792e-07		SMG5	0.00262679	1.44087	1		TMSB4X	7.11981e-05	-0.536989	1
ADAR	1.59033e-17	1.01886	5.82076e-13		KLF3	1.74966e-05	-1.16706	0.640391		IFIH1	5.17534e-12	1.38348	1.89423e-07		RCC2	0.00264162	1.70791	1		RNF214	7.5334e-05	-2.18211	1
BATF	2.41942e-17	2.4678	8.85531e-13		EIF2AK2	1.76497e-05	1.67839	0.645998		TBC1D10C	5.26714e-12	-0.817639	1.92783e-07		MT-CO1	0.00269453	-0.202823	1		SPOCK2	7.95518e-05	-0.999823	1
CLEC2B	2.58302e-17	1.40918	9.45413e-13		OAS2	1.82889e-05	1.68361	0.669392		IRF7	5.68494e-12	1.55243	2.08075e-07		ZNF354A	0.00270018	1.56729	1		TMEM140	8.3062e-05	3.02119	1
SORL1	2.84144e-17	-1.04528	1.04e-12		PRPF4B	2.15424e-05	0.858046	0.788472		LAPTM5	6.49736e-12	-0.510888	2.3781e-07		FARSB	0.00272058	1.60548	1		EEF2	8.36368e-05	-0.60388	1
CSGALNACT1	3.71755e-17	-1.0679	1.36066e-12		IRF7	2.17184e-05	1.4938	0.794916		ARHGDIB	6.55428e-12	-0.391504	2.39893e-07		RNF144A	0.00273901	1.61018	1		JTB	8.49251e-05	1.09596	1
NFKB2	3.72462e-17	1.77139	1.36325e-12		AC078883,1	2.32771e-05	1.55268	0.851965		PHPT1	6.63916e-12	1.21777	2.43e-07		PSIP1	0.00275814	-0.719243	1		SRSF7	8.88709e-05	0.860579	1
IFI6	4.91038e-17	1.92374	1.79725e-12		PGAP1	2.34115e-05	1.4988	0.856886		TRAF3IP3	8.14791e-12	-0.546781	2.98222e-07		MT-ND4	0.00293491	-0.390594	1		MEOX1	8.97902e-05	2.46481	1
PARP12	9.14733e-17	1.81916	3.34802e-12		KLHL5	2.6113e-05	2.06519	0.955762		WDR43	1.18035e-11	0.992755	4.32021e-07		NFKB1	0.00294483	1.37027	1		PARP11	9.33915e-05	2.22355	1
BCL2	1.23922e-16	1.64959	4.53565e-12		AQP3	2.68925e-05	-1.57202	0.984292		KIAA0040	1.23337e-11	1.27442	4.51427e-07		DHX15	0.00296501	1.02651	1		TAPBP	0.000105468	1.50797	1
APOL2	1.44493e-16	1.84731	5.28859e-12		DNAJB6	2.6991e-05	1.13284	0.987899		ISG20	1.35303e-11	0.924216	4.95224e-07		CGGBP1	0.00305739	-0.952247	1		LEF1	0.000112622	-0.984975	1
TBC1D10C	1.54506e-16	-0.915437	5.65509e-12		RETREG1	2.80085e-05	-1.03339	1		RPL37	1.39321e-11	-0.210973	5.09928e-07		SUN2	0.00310182	-0.887569	1		CDHR3	0.000113212	-2.14899	1
BISPR	2.38679e-16	1.90289	8.73587e-12		DTNBP1	2.84581e-05	1.45859	1		HSPD1	1.70792e-11	0.991322	6.25117e-07		CS	0.00316123	1.10059	1		HSP90B1	0.0001276	1.06551	1
NEAT1	2.45778e-16	1.03843	8.99573e-12		TAPBP	2.87928e-05	0.871501	1		PDE3B	1.95671e-11	-0.533793	7.16177e-07		IFIH1	0.00316252	1.66411	1		TRIM22	0.000134616	1.10631	1
TAB2	3.49654e-16	1.03081	1.27977e-11		AAK1	3.16639e-05	-0.705155	1		DPEP2	2.035e-11	-1.45217	7.44831e-07		HNRNPC	0.00323772	0.569232	1		CCPG1	0.000135661	-2.39494	1
NUCB1	4.00946e-16	1.39049	1.4675e-11		HCST	3.29606e-05	-0.947722	1		CDC42SE2	2.11149e-11	0.608952	7.72825e-07		LINC00649	0.0032882	-0.862147	1		OAS1	0.00013567	2.31914	1
LINC02273	4.30318e-16	-2.236	1.57501e-11		PSMB3	3.36469e-05	0.916984	1		RPL10	2.19291e-11	-0.225616	8.02626e-07		FTH1	0.00339831	-0.316258	1		PSMA4	0.000139562	1.47139	1
PHF11	4.97605e-16	1.18549	1.82129e-11		BST2	3.71239e-05	1.13552	1		CCM2	3.06558e-11	-0.824975	1.12203e-06		PGK1	0.00341349	0.636279	1		CD44	0.00014916	-0.938013	1
AQP3	6.8836e-16	-1.57422	2.51947e-11		STK17B	3.8401e-05	0.864781	1		PHF11	3.29198e-11	1.05107	1.2049e-06		PAICS	0.00342157	1.9904	1		MXD4	0.000152575	-2.29036	1
MITD1	7.16109e-16	1.20076	2.62103e-11		PSMB8	3.84525e-05	0.845156	1		IARS	3.45909e-11	1.11505	1.26606e-06		TMEM30A	0.00347843	0.793132	1		ARHGDIB	0.000157077	-0.639828	1
TLE5	7.83698e-16	-0.507589	2.86841e-11		GPSM3	4.15713e-05	-0.77176	1		TRIM69	3.95998e-11	1.34749	1.44939e-06		PRNP	0.00347989	2.78934	1		SH3BGRL3	0.000167087	-0.548567	1
MAML2	8.37436e-16	-0.641635	3.0651e-11		WHAMM	4.37742e-05	1.01088	1		BAZ1A	4.15692e-11	0.966484	1.52147e-06		LAMP1	0.00355727	0.861472	1		HSP90AA1	0.000172304	0.741538	1
SP140	8.56279e-16	1.42167	3.13407e-11		ARHGAP30	4.55425e-05	-0.863168	1		TSC22D3	4.34223e-11	-1.18134	1.5893e-06		IL27RA	0.00358731	0.580533	1		AC245407,2	0.000181288	-3.66642	1
SOS1	8.7595e-16	1.26799	3.20607e-11		AC119396,1	5.01854e-05	-0.999221	1		CRIP1	4.36549e-11	-0.634985	1.59781e-06		CD3E	0.00359372	-0.386738	1		SORL1	0.00018264	-1.88829	1
HIF1A	1.13078e-15	1.34559	4.13877e-11		HSP90AB1	5.15945e-05	0.448468	1		SEPTIN9	4.38882e-11	-0.674788	1.60635e-06		DPEP2	0.00366075	-1.17226	1		CEACAM1	0.000197768	4.83742	1
RCSD1	1.18034e-15	-0.896383	4.32018e-11		CNN2	5.18869e-05	-1.05365	1		DOCK10	5.07511e-11	0.775763	1.85754e-06		ANP32E	0.00369798	0.765319	1		CD69	0.000203048	2.53193	1
FXYD5	1.30358e-15	-0.507899	4.77123e-11		LITAF	5.32866e-05	-0.898069	1		PSMA3	5.16291e-11	0.931548	1.88968e-06		WRN	0.00370899	1.7061	1		APBB1IP	0.000209017	-1.05123	1
RPL39	1.33324e-15	-0.209432	4.87981e-11		KCNAB2	5.55409e-05	-1.27044	1		NMI	5.50152e-11	1.04817	2.01361e-06		STK38	0.00380589	-0.588612	1		TXK	0.000214614	1.85229	1
ANK3	1.40234e-15	1.00286	5.13271e-11		PARP11	5.58875e-05	1.77334	1		MITD1	5.74476e-11	0.960583	2.10264e-06		CD74	0.00383814	0.632468	1		FOXP3	0.000229661	1.52344	1
PIM1	1.47413e-15	1.22781	5.39547e-11		FYB1	5.83711e-05	-0.405475	1		PARP12	9.06893e-11	1.27817	3.31932e-06		CDK17	0.00385987	0.803573	1		SPATS2L	0.00024572	2.30599	1
LITAF	1.67737e-15	-0.926387	6.13934e-11		LYSMD2	6.05859e-05	1.62318	1		CLEC2B	9.46018e-11	0.85704	3.46252e-06		CBR4	0.0039854	-2.05618	1		NFKBIZ	0.000248197	1.86276	1
LDLRAP1	1.71142e-15	-1.17751	6.26398e-11		PRKCA	6.15136e-05	-0.565767	1		ARID5B	1.06621e-10	0.975764	3.90245e-06		GPR89B	0.00404827	1.17472	1		TNFSF10	0.000257692	1.57557	1
RPL37A	1.9077e-15	-0.219013	6.98238e-11		CCNI	6.4104e-05	-0.56252	1		RPS27	1.10041e-10	-0.172136	4.02762e-06		VPS54	0.00405428	1.52682	1		CORO2A	0.000261045	-2.90803	1
NCL	2.37254e-15	0.54556	8.68372e-11		CCM2	6.75665e-05	-0.788262	1		MCL1	1.39626e-10	0.909104	5.11045e-06		KHSRP	0.00405428	1.56337	1		STAM	0.000262507	-1.12677	1
GSTK1	2.53167e-15	0.770658	9.26617e-11		PDK1	7.26196e-05	1.20523	1		TAB2	1.50357e-10	0.764489	5.50321e-06		YARS	0.00412322	1.18666	1		SYNE2	0.000263607	0.670819	1
GPR171	3.07946e-15	1.75375	1.12711e-10		LCP1	7.32467e-05	0.629359	1		LTB	1.58787e-10	0.553734	5.81177e-06		ARID5A	0.00418918	0.78112	1		KARS	0.000280824	1.23063	1
HLA-A	3.24018e-15	0.292636	1.18594e-10		TMC8	7.40408e-05	-1.53256	1		IFIT5	1.68025e-10	1.4176	6.14987e-06		CDC25B	0.00433036	-1.57701	1		LINC00891	0.00029806	-3.89097	1
ARHGEF3	3.92696e-15	0.82887	1.43731e-10		ATP6V0E2	7.59557e-05	-1.1612	1		PIM1	2.00428e-10	0.832895	7.33586e-06		MXI1	0.00441675	-1.47252	1		SNX6	0.000301214	0.889158	1
LRRN3	4.41595e-15	-1.14994	1.61628e-10		PRKCB	7.67111e-05	-1.15364	1		UBALD2	2.1011e-10	0.912302	7.69025e-06		LUC7L2	0.00447061	0.670917	1		SERPINB1	0.000302979	1.39036	1
TXNIP	4.93862e-15	-0.700863	1.80758e-10		PML	8.13685e-05	2.0215	1		RPL30	2.21298e-10	-0.196222	8.09972e-06		NARF	0.00447943	0.855204	1		ATP5MC2	0.000309329	-0.738251	1
JAK2	6.21841e-15	1.62306	2.276e-10		NCL	8.16913e-05	0.459618	1		LY6E	2.2273e-10	0.84457	8.15216e-06		MDFIC	0.00451206	0.839628	1		NFKB2	0.000321955	2.57199	1
STAT2	7.46889e-15	1.70669	2.73369e-10		ASCC3	8.28091e-05	1.20319	1		THEM4	2.40078e-10	-0.796588	8.78711e-06		GZMM	0.00460457	-0.75458	1		PLSCR1	0.000322441	2.67963	1
TARS	7.72262e-15	1.72462	2.82656e-10		NFKB1	8.29164e-05	1.16904	1		IMMT	2.86827e-10	0.892457	1.04982e-05		MCM9	0.00460856	1.06188	1		TRBC2	0.000329439	-1.46927	1
CD3E	1.094e-14	-0.459329	4.00414e-10		GPR155	8.57193e-05	1.25174	1		SLC7A1	3.13442e-10	1.55642	1.14723e-05		ST6GAL1	0.00461915	-0.980513	1		CRLS1	0.000334715	2.6447	1
TAF4B	1.11285e-14	1.62799	4.07315e-10		TRIM69	9.2376e-05	1.19603	1		PSMB3	4.00217e-10	0.744492	1.46484e-05		SAMD3	0.00462846	-1.07244	1		EMB	0.000339282	-1.13928	1
SUSD3	1.20997e-14	-1.30072	4.42859e-10		GRIPAP1	9.45248e-05	1.43917	1		AC008875,3	4.20666e-10	0.924956	1.53968e-05		LBH	0.00472915	-0.593098	1		IFI44	0.000345201	2.34554	1
PARP10	1.24626e-14	1.71033	4.56142e-10		TBC1D10C	9.48877e-05	-0.837598	1		CCNI	4.24345e-10	-0.461971	1.55315e-05		MAGOHB	0.00473588	1.14332	1		STAMBPL1	0.000348968	2.14481	1
RBCK1	1.4391e-14	1.21358	5.26724e-10		GIMAP4	9.75085e-05	0.640354	1		GPRIN3	4.96481e-10	0.941724	1.81717e-05		CHMP2A	0.00476764	0.91136	1		PACS1	0.000354093	-1.10938	1
PSMB3	3.19969e-14	1.03734	1.17112e-09		LDLRAP1	0.000104534	-0.875156	1		MAF	5.62201e-10	1.06771	2.05771e-05		YTHDF1	0.00484033	1.58245	1		TRADD	0.000354528	1.53664	1
CLUAP1	5.57929e-14	1.53034	2.04207e-09		NAAA	0.000110725	-0.993183	1		EIF2S2	6.77206e-10	0.676706	2.47864e-05		SYNCRIP	0.00486638	0.820308	1		NRAS	0.000362669	3.86467	1
ETV6	6.14392e-14	1.39402	2.24873e-09		CLUAP1	0.000112082	1.50537	1		SMCHD1	6.78714e-10	0.551153	2.48416e-05		CEP350	0.00488833	-0.730171	1		CD274	0.000369099	2.19126	1
TRIM69	6.20658e-14	1.95423	2.27167e-09		SIGIRR	0.000121114	-1.42686	1		CD44	7.9397e-10	-0.57314	2.90601e-05		CHD3	0.0049161	-0.987326	1		RBCK1	0.000371813	1.2544	1
MARCKSL1	7.0936e-14	-1.61046	2.59633e-09		TIMP1	0.000122432	-1.90184	1		CD3E	9.28509e-10	-0.345695	3.39843e-05		NOL10	0.00492551	1.44569	1		ETV6	0.000375467	1.36339	1
MAT2B	8.74366e-14	0.763961	3.20027e-09		RPL35A	0.000128158	-0.17316	1		LTA	9.56617e-10	2.16099	3.50131e-05		ABCF2	0.00492551	1.48463	1		VSIG1	0.00039968	-3.44765	1
PIK3IP1	9.12214e-14	-0.548868	3.3388e-09		CSGALNACT1	0.000130063	-0.9793	1		TNFSF10	1.04255e-09	0.927521	3.81583e-05		UTP11	0.0049417	1.04727	1		PPIB	0.000402928	0.842615	1
CD4	9.6054e-14	-1.02593	3.51567e-09		NLRP1	0.000130296	-0.778047	1		CLUAP1	1.07153e-09	1.23264	3.92191e-05		SH3BP1	0.00496853	1.35259	1		AC139720,1	0.000413755	3.14714	1
CCM2	1.08767e-13	-0.798635	3.98097e-09		THYN1	0.000135686	-0.878319	1		LPIN2	1.08961e-09	0.770062	3.98806e-05		HMGN2	0.00497665	-0.496052	1		BISPR	0.000423974	2.09488	1
WARS	1.22968e-13	2.51151	4.50074e-09		DOCK10	0.000137562	0.734864	1		HNRNPF	1.14277e-09	0.666793	4.18266e-05		BTN3A1	0.00498332	-0.846072	1		CLIP1	0.000426056	1.57614	1
PLSCR1	1.45822e-13	2.37339	5.33725e-09		ABHD13	0.000146915	1.35165	1		CASP4	1.18206e-09	0.803897	4.32645e-05		HMGB1	0.00499572	-0.401582	1		CXCR4	0.000433607	1.46599	1
CLIP1	1.8824e-13	1.3708	6.88977e-09		CRIP1	0.000147156	-1.86284	1		PSMA5	1.20103e-09	0.844291	4.39589e-05		ANK3	0.00503588	0.935196	1		UCHL3	0.000435044	1.87844	1
GPRIN3	1.90428e-13	1.70644	6.96985e-09		CTSS	0.000151247	1.06236	1		PACS1	1.23937e-09	-0.610722	4.53622e-05		SRSF3	0.00505395	0.722793	1		SUN2	0.000435437	-1.38373	1
LEF1	2.22376e-13	-0.577335	8.13917e-09		EIF1	0.00015457	0.354438	1		RPS28	1.25143e-09	-0.196708	4.58037e-05		AKR1A1	0.005118	1.16231	1		DLGAP4	0.000447074	1.90987	1
PSMA5	2.30868e-13	1.13324	8.45e-09		PUM3	0.00015642	1.10154	1		RPL35A	1.3394e-09	-0.197403	4.90234e-05		TAP1	0.00512835	0.810764	1		DNAJA2	0.000450019	1.32059	1
ARHGDIB	2.35587e-13	-0.419191	8.62272e-09		TRAF3IP3	0.000167843	-0.483779	1		ADAR	1.35008e-09	0.728062	4.94144e-05		TRIM22	0.0054015	0.752799	1		GCA	0.000469306	3.23136	1
ADD3	3.25624e-13	-0.693574	1.19182e-08		MKRN1	0.000168079	1.33173	1		CD3G	1.39843e-09	-0.568699	5.11839e-05		CUTA	0.00541669	-0.82672	1		ATM	0.000479686	-1.47597	1
TRAF3IP3	3.44632e-13	-0.524646	1.26139e-08		PNRC1	0.000170938	0.367082	1		EPHA4	1.47186e-09	-1.10967	5.38715e-05		GRIPAP1	0.00544262	1.40689	1		RABL6	0.000484294	-1.9786	1
APOL3	3.83514e-13	1.30205	1.4037e-08		SYNGR2	0.000172587	1.00602	1		GUK1	1.50838e-09	0.663793	5.52084e-05		HNRNPH2	0.00544506	1.24633	1		RBM42	0.000488724	1.85361	1
PBXIP1	4.54748e-13	-1.03454	1.66442e-08		CLIP1	0.000172876	1.36394	1		PBXIP1	1.53731e-09	-0.794266	5.62672e-05		FAAH2	0.00545651	1.18009	1		TPP2	0.00049271	-1.56926	1
HSP90AA1	4.61495e-13	0.524979	1.68912e-08		STN1	0.000174713	1.36177	1		UTP4	1.66937e-09	1.60627	6.11005e-05		DUSP2	0.0054657	1.54098	1		RPS26	0.000517789	-0.422526	1
TMEM154	5.09641e-13	-1.77662	1.86534e-08		TTC39C	0.00017664	1.00855	1		PDIA6	1.73418e-09	0.862093	6.34727e-05		IL2RG	0.0054934	0.510407	1		DESI1	0.000531603	2.0168	1
JUNB	5.48554e-13	1.2856	2.00776e-08		MT-ND4L	0.00018181	-0.221742	1		BATF	1.89594e-09	1.55318	6.93933e-05		APOL6	0.00550557	1.08603	1		TMEM126B	0.000531939	1.75912	1
RPL34	5.64416e-13	-0.167245	2.06582e-08		MGAT5	0.000184143	-1.17107	1		CD27	1.90341e-09	-0.928077	6.96668e-05		STAT3	0.0055312	0.84207	1		MKRN1	0.000532313	1.56517	1
RASGRP2	7.09375e-13	-1.02571	2.59638e-08		VPS13C	0.000185272	0.777617	1		SUB1	2.28203e-09	0.603814	8.35245e-05		SLA	0.00562937	1.43738	1		PITRM1	0.000540926	2.45021	1
CRIP1	7.14615e-13	-1.39223	2.61556e-08		LCK	0.000186799	-0.544522	1		TNFRSF14	2.458e-09	0.839247	8.99653e-05		RAB22A	0.00565492	0.795763	1		LEPROTL1	0.00054234	-1.15006	1
C1orf162	8.7376e-13	-1.49385	3.19805e-08		HPRT1	0.000188006	1.25592	1		IRF2	2.64742e-09	0.710028	9.68981e-05		LAG3	0.00566354	0.906154	1		CENPK	0.000543878	-2.49344	1
IFIH1	9.20635e-13	1.80799	3.36961e-08		S100A6	0.000188193	-0.829427	1		ILF2	2.85508e-09	0.864219	0.000104499		NCOA3	0.00568667	0.893101	1		IFIT5	0.000589438	2.24276	1
RPS3A	1.28969e-12	-0.162776	4.72041e-08		ITGB7	0.000189973	-1.01934	1		CNDP2	3.19543e-09	1.40863	0.000116956		TMSB4X	0.0057141	-0.230983	1		RCC1L	0.000609425	2.88942	1
EIF5A	1.59023e-12	0.8331	5.82039e-08		CYTIP	0.000206855	0.51356	1		CAMK4	3.26096e-09	-0.413692	0.000119354		SLC35C2	0.00585043	1.22219	1		CD37	0.000612043	-0.697867	1
PRKCA	1.63107e-12	-0.854496	5.96986e-08		ITGB2	0.00021626	-1.50381	1		MALAT1	3.58096e-09	-0.223827	0.000131067		YBX1	0.00588644	0.388799	1		ST6GALNAC6	0.000630046	-3.03526	1
ISG15	1.64995e-12	1.51233	6.039e-08		LINC01891	0.000230005	-1.67699	1		GPATCH4	4.19969e-09	1.16601	0.000153713		JAGN1	0.00599143	1.30836	1		IL10RA	0.000639241	-0.946161	1
IRF2	1.87517e-12	0.93177	6.8633e-08		SH2D1A	0.000230979	-1.2774	1		PTMA	4.62492e-09	0.244087	0.000169277		TCP1	0.00599943	0.855799	1		DNAJB1	0.000642012	-1.26798	1
SEPTIN9	2.01554e-12	-0.747927	7.37707e-08		TSG101	0.000248841	1.15987	1		LACTB	5.0191e-09	1.47546	0.000183704		NDFIP1	0.00602125	0.97412	1		SNRPE	0.000643134	1.30948	1
KARS	2.70726e-12	1.11789	9.90884e-08		KARS	0.000267026	1.08996	1		HSPA5	5.07307e-09	0.715909	0.000185679		EIF5A	0.00618837	0.747414	1		STAT3	0.000649947	1.21167	1
PACS1	2.7777e-12	-0.646881	1.01667e-07		CALCOCO2	0.00026773	0.981824	1		TMEM204	5.19118e-09	-1.08357	0.000190002		GLOD4	0.00619787	-0.97135	1		CCNI	0.000657633	-0.7667	1
KRT73-AS1	2.78073e-12	-2.25508	1.01778e-07		VAMP2	0.00027543	-0.570418	1		CNN2	5.28314e-09	-0.717798	0.000193368		EIF4B	0.00620371	-0.35565	1		SOD2	0.000672555	1.30431	1
LEF1-AS1	2.95976e-12	-1.25617	1.0833e-07		NUCB1	0.000283654	0.886033	1		IL16	5.29127e-09	-0.663677	0.000193666		NKG7	0.00628372	1.09908	1		TAB2	0.000679195	0.842222	1
PSMA3	2.97553e-12	1.01892	1.08907e-07		HINT1	0.000285507	0.371258	1		LDHB	5.315e-09	-0.339529	0.000194534		ARF4	0.0063129	0.68148	1		STAU1	0.000679719	1.40562	1
TPR	3.50821e-12	0.862394	1.28404e-07		CFLAR	0.000308241	1.03239	1		SP140	5.98517e-09	0.748445	0.000219063		TIMM17A	0.00638722	1.27175	1		PABPC1	0.000687981	-0.571407	1
NUB1	3.57512e-12	0.889655	1.30853e-07		KCNQ5	0.000313383	-1.60289	1		ASCC3	6.17421e-09	0.824473	0.000225982		FBXW11	0.00652387	0.795349	1		JUNB	0.000697037	0.991249	1
SIPA1L1	3.83061e-12	1.27219	1.40204e-07		RPL21	0.000318123	-0.181578	1		HSPE1	6.26777e-09	0.911788	0.000229406		MYC	0.00675415	1.18539	1		SRP54	0.000709441	1.54512	1
BEX3	4.01467e-12	-1.05338	1.46941e-07		SNRPD1	0.000334833	1.12705	1		LAP3	6.74498e-09	1.30443	0.000246873		CHCHD2	0.00684956	0.372811	1		ATF4	0.000720022	1.18324	1
GBP3	4.62437e-12	1.76305	1.69257e-07		ACTB	0.000335078	-0.276266	1		HIF1A	7.53021e-09	0.990435	0.000275613		SEL1L3	0.00687388	0.749886	1		LDHB	0.000727596	-0.64128	1
LAPTM5	5.10453e-12	-0.555633	1.86831e-07		MYL12A	0.000341549	-0.454112	1		FAU	8.37235e-09	-0.217303	0.000306436		ATL3	0.00703958	1.15102	1		HSPA1A	0.000738916	1.8162	1
PTPN1	5.40139e-12	0.960906	1.97696e-07		ZNF267	0.000353468	1.39986	1		JAK3	8.57437e-09	1.20184	0.00031383		NAA20	0.00704096	1.03769	1		COX7B	0.000748303	0.927766	1
NABP1	6.74028e-12	1.7083	2.46701e-07		RCC2	0.000356065	1.38264	1		PTPRCAP	8.73945e-09	-0.420056	0.000319873		ARCN1	0.00705639	0.74525	1		LTA	0.000754244	2.74094	1
MSN	6.84635e-12	-0.747115	2.50583e-07		PAM16	0.000374959	1.14953	1		NPDC1	8.77161e-09	1.55897	0.00032105		TNFSF8	0.0070701	1.36511	1		RFXAP	0.000754244	2.43295	1
FMN1	7.10365e-12	-1.39732	2.60001e-07		RPL32	0.000377056	-0.157342	1		RPS26	8.91126e-09	-0.201669	0.000326161		MOSMO	0.00707764	1.03734	1		LINC02694	0.000765585	-2.06679	1
BST2	7.43845e-12	0.977863	2.72255e-07		RASA3	0.000378229	-0.883254	1		RPL29	9.01099e-09	-0.211908	0.000329811		LCP2	0.00707903	0.486717	1		IL1R1	0.000770074	4.22956	1
TMSB10	7.45454e-12	0.279539	2.72844e-07		IARS	0.000385858	0.873949	1		AP3M2	9.35345e-09	1.22788	0.000342346		MRPS30	0.00713222	1.0953	1		IMP4	0.000784735	2.30448	1
DDX21	8.50294e-12	1.0707	3.11216e-07		QKI	0.000386655	1.14552	1		C18orf25	9.36902e-09	1.63061	0.000342916		CHRAC1	0.00717634	0.537743	1		DDX21	0.000789654	1.42039	1
GPR155	1.05882e-11	1.17905	3.87539e-07		FKBP11	0.000401131	1.0489	1		PAICS	1.01374e-08	1.50266	0.000371038		ANKZF1	0.00719077	-1.35403	1		PDIA6	0.000805746	1.00337	1
GSDMD	1.35899e-11	0.937822	4.97406e-07		PACS1	0.000404617	-0.622436	1		FMN1	1.03118e-08	-0.937739	0.000377423		SNHG6	0.00724106	-0.39495	1		STXBP3	0.000849178	2.15237	1
PDK1	1.43393e-11	1.17775	5.24834e-07		SRSF2	0.000405953	0.765247	1		AAK1	1.09537e-08	-0.623558	0.000400915		SPATA13	0.00727573	-0.639236	1		NUS1	0.000849178	2.0765	1
SSBP2	1.43437e-11	-1.27969	5.24994e-07		XYLT1	0.000415283	-1.55518	1		GLIPR1	1.15412e-08	-0.775923	0.000422419		PDE7A	0.00729162	-0.665473	1		S100A4	0.000862424	-1.03681	1
EPB41	1.52518e-11	-0.528561	5.58231e-07		PDE4DIP	0.000422278	0.659848	1		ARAP2	1.22166e-08	0.845845	0.000447141		2005-03-01	0.00729854	0.969262	1		SYPL1	0.000866039	-2.30532	1
ICOS	1.6601e-11	1.22334	6.07614e-07		DDX21	0.000424576	0.746583	1		ARRB2	1.25098e-08	-1.03931	0.000457871		AP3B1	0.00734373	-1.10665	1		LINC02328	0.000883209	2.33541	1
GPC2	1.66418e-11	-1.83563	6.09107e-07		SNED1	0.00042538	-1.1487	1		PITPNB	1.25873e-08	0.883533	0.000460707		E2F4	0.00738093	0.882448	1		PPP1R12C	0.000900694	-2.47711	1
CASP4	1.89843e-11	1.12227	6.94846e-07		EPB41	0.00042635	-0.593875	1		PCGF5	1.40117e-08	0.880327	0.000512842		PPP1R12B	0.00742087	1.31292	1		RPA1	0.000905134	1.62982	1
PSMA4	1.95263e-11	0.966781	7.14681e-07		RPS6KA5	0.000439973	0.800617	1		MAML2	1.46419e-08	-0.667756	0.00053591		SP140	0.00742851	0.761242	1		GRAMD2B	0.000915778	3.04957	1
LY6E	2.28914e-11	1.04049	8.37847e-07		ARHGEF18	0.000442824	-1.31517	1		SUSD3	1.55536e-08	-0.935211	0.000569279		IL2RB	0.00755408	0.869874	1		SEPTIN9	0.000919298	-0.826689	1
SIGIRR	2.4222e-11	-1.24054	8.86549e-07		RPS16	0.000446073	-0.168224	1		CCT6A	1.65275e-08	0.831649	0.000604923		DUSP11	0.00758095	-1.73039	1		PNRC1	0.000934418	-0.616863	1
STAMBPL1	2.44345e-11	1.30652	8.94329e-07		ADAR	0.000464018	0.785047	1		PTPN1	1.78207e-08	0.875685	0.000652254		NOP14	0.00768897	0.986414	1		IFIT2	0.000955998	3.42515	1
IL17RA	2.89546e-11	-1.28812	1.05977e-06		ABCC1	0.000466656	1.0599	1		HSPA8	1.92793e-08	0.526604	0.000705642		ARHGAP5	0.00776427	1.27878	1		HCST	0.000957896	-1.10262	1
EMB	4.1771e-11	-0.670045	1.52886e-06		NSG1	0.000468134	-1.71019	1		TECR	1.9751e-08	-0.744535	0.000722905		TLE5	0.0077711	-0.433799	1		LACTB	0.000968226	2.80401	1
TLK1	4.59333e-11	-0.732876	1.68121e-06		INPP4B	0.000482578	0.996145	1		SLC37A3	2.10754e-08	1.14603	0.000771382		ZNF195	0.00778334	1.29806	1		CMTR1	0.000999155	2.70515	1
KIAA0040	4.62764e-11	1.70978	1.69376e-06		SLC2A3	0.000490723	1.10857	1		RPS13	2.20843e-08	-0.183538	0.000808309		NCL	0.00785111	0.445541	1		CLNS1A	0.00101779	1.08426	1
LPIN1	5.12862e-11	1.05851	1.87712e-06		SH3BGRL3	0.000492846	-0.488971	1		RPS6KA5	2.32557e-08	0.784199	0.000851181		TBCD	0.00788626	-1.27572	1		SLC37A3	0.00102075	1.74892	1
INPP5D	5.27625e-11	-1.12817	1.93116e-06		BIN2	0.000498844	-0.554268	1		TUBA1C	2.41279e-08	1.30188	0.000883105		PLK3	0.00790764	1.39696	1		GNAI3	0.00106578	1.30811	1
TMEM204	6.01704e-11	-0.903874	2.2023e-06		PPARD	0.000501651	-1.62532	1		S100A4	2.46961e-08	-0.836822	0.000903903		TRMT1	0.00801146	1.05958	1		SP110	0.0011226	0.889077	1
RPS27	6.31874e-11	-0.137517	2.31272e-06		IRF2	0.000509218	0.776903	1		STAT2	2.87147e-08	1.11666	0.00105099		SARS	0.0080294	0.567098	1		ODF3B	0.00113099	2.3165	1
APBB1IP	7.76158e-11	-0.719688	2.84082e-06		RPL34	0.000545989	-0.133338	1		UPP1	2.95449e-08	0.92369	0.00108137		RPTOR	0.00811777	0.980904	1		USP18	0.00113379	2.61633	1
RPS6KA5	8.11039e-11	0.935499	2.96848e-06		STAT2	0.000579563	1.10353	1		PASK	3.14207e-08	-0.949318	0.00115003		AC022706,1	0.00815988	-1.88767	1		RESF1	0.00113761	-0.983232	1
LFNG	8.46506e-11	-1.58466	3.0983e-06		RPS7	0.000618635	-0.190148	1		ANKRD12	3.20848e-08	0.43916	0.00117434		SND1	0.00824682	1.20915	1		ID3	0.00115056	-1.8139	1
ID2	8.67098e-11	1.93559	3.17366e-06		ARL14EP	0.000625812	0.918643	1		PALM2-AKAP2	3.25537e-08	1.40043	0.0011915		USP12	0.00833996	1.66699	1		DDX23	0.00116639	2.20803	1
DTNBP1	1.04193e-10	1.56569	3.81359e-06		LINC00861	0.000634011	0.50643	1		SNTB1	3.45797e-08	1.3383	0.00126565		IVNS1ABP	0.00840585	1.19779	1		SRPK2	0.00117959	-1.24683	1
BIN2	1.15318e-10	-0.763921	4.22075e-06		CASP4	0.000667114	0.947206	1		STK38	3.46918e-08	-0.686746	0.00126976		ZFP36L1	0.00846884	0.586884	1		CEBPB	0.00119177	1.84584	1
KLF3	1.28534e-10	-0.865314	4.70448e-06		ZNF770	0.000678459	0.876241	1		COX7B	3.54727e-08	0.642735	0.00129834		RAPGEF6	0.00848654	0.729232	1		C17orf49	0.00122209	1.59554	1
NCF1	1.29303e-10	-1.28406	4.7326e-06		DDX10	0.000683501	1.40407	1		RPL18	3.5929e-08	-0.185911	0.00131504		NR2C2	0.00855242	-1.29545	1		AC116407,2	0.0012289	1.8515	1
CARS	1.43562e-10	1.49526	5.25452e-06		TRIM14	0.000739775	0.886436	1		LITAF	3.63481e-08	-0.812544	0.00133038		MED19	0.00862853	1.32974	1		ISG20	0.00124551	1.2354	1
NBPF15	1.64637e-10	-1.05005	6.02589e-06		ARAP2	0.000740557	0.977892	1		GIMAP7	3.69761e-08	0.355618	0.00135336		AC092683,1	0.00869635	-0.637978	1		ZNF267	0.00124852	1.37186	1
SLC2A3	1.78975e-10	1.30559	6.55068e-06		VCPIP1	0.000756258	1.28582	1		YARS	3.70844e-08	1.02537	0.00135733		HSPA9	0.0087537	0.864834	1		UBB	0.00125426	0.666629	1
CDC25B	2.00639e-10	-1.40364	7.34359e-06		RPL37A	0.000756469	-0.158544	1		GPSM3	3.88069e-08	-0.556619	0.00142037		GLRX3	0.00876089	1.37955	1		CAND1	0.00130289	1.62418	1
DAPP1	2.24923e-10	1.66958	8.23241e-06		BUB3	0.000759369	-0.653182	1		RPS27A	4.04037e-08	-0.17343	0.00147881		MOGS	0.00880573	0.984394	1		UBALD2	0.00132581	1.1657	1
ESYT1	2.25208e-10	-1.89525	8.24283e-06		MT-ND2	0.000800001	-0.347306	1		ICOS	4.68615e-08	0.885714	0.00171518		JPT1	0.00886396	0.899214	1		FOXO1	0.00134611	-0.894386	1
CD96	2.28518e-10	-0.461263	8.36401e-06		CD99	0.000804092	-0.897712	1		TRAF3	4.79938e-08	0.938757	0.00175662		NIP7	0.00895862	0.7606	1		MAP3K14	0.00136775	2.22924	1
CDHR3	2.45116e-10	-1.72768	8.97148e-06		IFITM2	0.000806541	1.0272	1		MCUB	4.81649e-08	-0.469482	0.00176288		NSMAF	0.00912331	0.800333	1		EIF2S2	0.00141954	0.754041	1
USP53	2.96635e-10	-0.880294	1.08571e-05		SURF6	0.000869178	1.34506	1		TOP1	5.44151e-08	0.740784	0.00199165		MTF2	0.00922469	0.953574	1		CDK17	0.00142641	2.08773	1
ARHGAP9	3.08744e-10	-1.01494	1.13003e-05		KCNQ1	0.000872431	-1.7252	1		GNL3	5.63253e-08	0.789688	0.00206156		PHF1	0.00928454	-1.09438	1		ACP5	0.00142641	2.03695	1
RASA3	4.37219e-10	-0.929415	1.60026e-05		ATXN7L1	0.000875426	-1.60147	1		AHR	5.84629e-08	1.16928	0.0021398		CYTOR	0.0093189	1.49382	1		PDE7A	0.00143134	-1.57089	1
RPS4X	4.66153e-10	-0.173368	1.70617e-05		FMNL1	0.000889854	-0.908209	1		EPB41	6.29409e-08	-0.447512	0.0023037		ABCC1	0.00937995	1.18501	1		ETFA	0.00148056	1.45538	1
AC008105,3	5.11655e-10	-1.05718	1.87271e-05		KLRC4	0.000890593	-0.919777	1		NME1	6.34408e-08	1.62175	0.002322		EMB	0.00938675	-0.442758	1		IL15RA	0.00155349	2.94856	1
LSP1	5.397e-10	-0.611319	1.97536e-05		AC008014,1	0.000917128	-1.89092	1		LBH	6.46528e-08	-0.52876	0.00236636		KARS	0.00944851	1.07011	1		TXN	0.00155509	1.5195	1
ARRB2	5.42647e-10	-1.09383	1.98614e-05		PDIA3	0.000920348	0.62991	1		RBM3	7.51557e-08	0.757828	0.00275077		EIF3J	0.00946755	0.968619	1		SUB1	0.00157923	0.615273	1
FAAH2	5.82416e-10	0.990664	2.1317e-05		CARHSP1	0.000920658	-1.36607	1		SERBP1	8.17475e-08	0.664354	0.00299204		MCFD2	0.00950732	1.31615	1		ZFC3H1	0.00159182	1.05497	1
NDFIP1	6.33799e-10	-0.651051	2.31977e-05		PLEKHA1	0.000950121	-1.01157	1		RPS3A	8.76676e-08	-0.167067	0.00320872		PSMD13	0.00960866	0.872821	1		CDC25B	0.00159686	-1.68018	1
GPSM3	6.56108e-10	-0.571934	2.40142e-05		IFIH1	0.000979155	1.27941	1		ATM	9.00784e-08	-0.468501	0.00329696		ITPA	0.00971387	1.16053	1		TTN	0.00160774	-1.9525	1
FYN	6.7804e-10	-0.352332	2.4817e-05		PITPNC1	0.00101095	-0.559325	1		PABPC1	9.09021e-08	-0.296764	0.00332711		ABCF1	0.00975079	1.07414	1		ABCF1	0.00161705	1.18171	1
EMP3	6.94639e-10	-0.771123	2.54245e-05		MAML2	0.00101254	-0.449298	1		NUCB1	1.03455e-07	0.798473	0.00378654		GSPT1	0.009825	0.828578	1		JAK1	0.00162314	-0.566735	1
IMMT	7.2238e-10	0.986444	2.64398e-05		TSN	0.00101861	1.42358	1		LEPROTL1	1.04524e-07	-0.586692	0.00382568		CRIP1	0.00983237	-0.572517	1		CNDP2	0.0016609	1.54312	1
OXNAD1	7.67961e-10	-0.736803	2.81082e-05		GMDS	0.00104628	1.02447	1		RUNX3	1.16374e-07	1.06509	0.00425939		PHF20L1	0.00986268	0.770826	1		TARS	0.00166673	1.48458	1
TC2N	7.87908e-10	-0.6861	2.88382e-05		IFI6	0.00104629	1.19827	1		AC119396,1	1.21867e-07	-0.840243	0.00446047		FAU	0.00990423	-0.262835	1		DNPEP	0.00167956	1.86783	1
LCP2	7.97088e-10	0.612171	2.91742e-05		LGALS3BP	0.00112903	1.35857	1		RBL2	1.33993e-07	-0.585877	0.00490427		SEMA4D	0.00994504	1.10875	1		TOR1AIP1	0.00170789	1.52644	1
ABLIM1	8.92184e-10	-0.486099	3.26548e-05		OARD1	0.00114074	-1.27556	1		SPON1	1.40051e-07	-1.60645	0.00512601		VPS4A	0.00998643	0.996524	1		CFLAR	0.00177294	1.18206	1
MALAT1	9.13758e-10	-0.173725	3.34445e-05		RAC2	0.00114773	-0.407853	1		HIST1H4E	1.49433e-07	-0.782709	0.00546941		MYD88	0.0101642	0.983697	1		TRIM69	0.00178388	1.97079	1
C18orf25	9.48729e-10	1.24374	3.47244e-05		CD3E	0.0011524	-0.268146	1		BNIP3L	1.53909e-07	-1.06306	0.00563324		ZNF410	0.0102493	1.38574	1		ARID5B	0.00180534	0.809287	1
DENND2D	9.55106e-10	-0.951164	3.49578e-05		C18orf25	0.00115244	1.46062	1		PPP1CC	1.70615e-07	0.667313	0.00624468		TMEM123	0.0103282	0.551958	1		LONP2	0.0018483	-1.21126	1
PRRC2C	9.88967e-10	0.379953	3.61972e-05		NDUFV2	0.00123901	0.766132	1		NLRP1	1.84402e-07	-0.593439	0.00674931		MBNL1	0.0103467	0.390535	1		TPM3	0.0018508	0.491766	1
DARS	1.24154e-09	1.04437	4.54415e-05		LRRN3	0.00125575	-0.477777	1		SOD1	2.0659e-07	0.439316	0.00756139		RSL1D1	0.0103573	0.772222	1		RAB11FIP1	0.00185268	1.41867	1
CERK	1.36596e-09	-1.05911	4.99955e-05		PDE4D	0.00128665	1.21892	1		MT-ND3	2.14484e-07	-0.258374	0.00785033		PARP14	0.0103858	0.974233	1		SNED1	0.00185343	-2.11993	1
ATXN7L1	1.67852e-09	-1.03371	6.14355e-05		ID2	0.00134078	1.33307	1		HERC5	2.14865e-07	1.10907	0.00786426		LRPPRC	0.0104734	1.02643	1		ABTB1	0.00186284	-1.46113	1
STK38	1.83015e-09	-0.7693	6.69852e-05		FNTA	0.00134373	-0.752339	1		HNRNPA1	2.33057e-07	0.438062	0.0085301		BANF1	0.010632	0.73574	1		RPL18	0.00187584	-0.335158	1
MX1	1.87115e-09	1.27762	6.84861e-05		GAPVD1	0.00134727	1.01903	1		PDCD5	2.4595e-07	0.647434	0.00900202		MAP2K4	0.0106381	1.02707	1		FAAH2	0.00187851	1.25707	1
IFIT5	1.92837e-09	1.50352	7.05803e-05		PBXIP1	0.00135971	-0.703924	1		DTNBP1	2.50045e-07	0.841572	0.00915189		SMS	0.0107386	0.741784	1		LINC00861	0.00189132	-0.701742	1
BTN3A3	2.16144e-09	0.835916	7.91107e-05		TOP1	0.00136689	0.570517	1		ARID5A	2.67507e-07	0.887654	0.00979101		CRTAM	0.0107503	2.50883	1		OASL	0.00190729	1.93535	1
DYNLT1	2.22946e-09	1.00476	8.16005e-05		DARS	0.00142272	0.700766	1		STARD7	2.91316e-07	1.11016	0.0106625		SUCLG1	0.0107771	0.724871	1		SELL	0.00191297	-0.80614	1
RPL13A	2.25747e-09	-0.140915	8.26256e-05		CORO1A	0.00143457	-0.405548	1		SFMBT2	2.92152e-07	1.19018	0.0106931		DYNLT3	0.0109106	1.01305	1		AC243960,1	0.00191549	-1.17618	1
TRAF3	2.32184e-09	1.06245	8.49818e-05		UBXN11	0.00143742	-1.55783	1		CARS	2.99777e-07	1.05384	0.0109722		HPRT1	0.0109304	0.980916	1		DPEP2	0.00192824	-1.48947	1
RASGRP1	2.70393e-09	0.768583	9.89666e-05		FCER1G	0.00145725	-1.42276	1		NOLC1	3.03685e-07	1.11318	0.0111152		MT-CYB	0.010949	-0.272197	1		POLR1D	0.00193065	-1.21609	1
LDLRAD4	2.823e-09	-0.683394	0.000103325		MAP4K2	0.00148247	-1.01338	1		RPL19	3.25826e-07	-0.160832	0.0119256		FAM168B	0.0109977	1.20809	1		PIM1	0.00193224	0.888274	1
XYLT1	2.88042e-09	-0.953723	0.000105426		NTPCR	0.00155068	1.04192	1		NABP1	3.40652e-07	1.0813	0.0124682		ARPC1B	0.0110127	0.571932	1		CCDC18-AS1	0.00198019	-1.33354	1
S1PR4	2.9142e-09	-0.917436	0.000106663		PCGF5	0.00155483	0.858174	1		GPR183	3.47562e-07	-0.718371	0.0127211		ABTB1	0.0111602	-1.16977	1		RNASET2	0.00201182	-0.864919	1
KCNQ5	2.93001e-09	-1.77913	0.000107241		CFL1	0.00156916	-0.329436	1		RESF1	3.74739e-07	-0.412397	0.0137158		ARPC5L	0.0114919	0.792305	1		IER5	0.00202328	2.5822	1
RNASET2	2.96703e-09	-0.613049	0.000108596		SYTL1	0.00157437	-1.28449	1		BTN3A3	3.78974e-07	0.806818	0.0138708		PDE3B	0.0115194	-0.539712	1		SKI	0.00202477	-3.06027	1
ARHGAP25	3.14316e-09	0.737922	0.000115043		SAMD9	0.0015958	0.742868	1		PARP10	4.07615e-07	1.1102	0.0149191		CDK13	0.0115865	-0.80398	1		TRIM25	0.00205024	2.11264	1
OCIAD2	3.19424e-09	-0.558337	0.000116912		MRPL14	0.00159652	0.786898	1		SLC2A3	4.07888e-07	0.724376	0.0149291		SARNP	0.0116732	0.557758	1		IPCEF1	0.00212569	1.15917	1
AK5	4.11171e-09	-1.08615	0.000150493		TSC22D3	0.00159672	-0.861482	1		PLSCR1	4.63673e-07	1.0072	0.0169709		SLC9A8	0.0118075	0.675547	1		FAS	0.002148	1.19652	1
CD44	4.27046e-09	-0.524058	0.000156303		RBCK1	0.00162342	0.94879	1		ATXN7L1	4.7187e-07	-0.854044	0.0172709		ANKAR	0.0118687	-1.43118	1		SPPL2A	0.00215002	1.14698	1
DDX58	4.40872e-09	1.14449	0.000161364		INPP4A	0.00166391	-0.743461	1		FYN	4.85304e-07	-0.413819	0.0177626		IL6ST	0.0119603	1.62267	1		ERAP2	0.00215031	1.16906	1
RASSF3	4.6143e-09	-1.18107	0.000168888		PDCD4	0.00169641	0.519055	1		PRDX4	5.04928e-07	1.05017	0.0184809		SACS	0.0120199	0.710395	1		SLFN5	0.00216277	-0.748145	1
RETREG1	4.65575e-09	-0.821588	0.000170405		PTPRCAP	0.00171349	-0.379274	1		ABHD13	5.33821e-07	0.953825	0.0195384		CBFB	0.0120499	1.15533	1		ABLIM1	0.00216778	-0.869602	1
CNN2	4.80306e-09	-0.714888	0.000175797		ARPC1B	0.0017294	-0.539362	1		ARHGAP9	5.44791e-07	-0.921641	0.0199399		EIF5B	0.0120664	0.662753	1		ZCCHC2	0.00217238	1.88506	1
RBL2	4.86935e-09	-0.548362	0.000178223		PPP1R16B	0.00175839	1.17828	1		CCT7	5.5209e-07	0.776677	0.020207		CPNE7	0.0120778	-0.87183	1		GGA3	0.00218451	2.13854	1
STAT3	5.01932e-09	0.712727	0.000183712		LY6E	0.00180242	0.900278	1		LPIN1	5.78784e-07	0.748385	0.0211841		ANKLE2	0.0122176	1.1557	1		VAMP2	0.00218764	-0.834009	1
AFF3	5.03048e-09	-1.28294	0.00018412		ATP6V0C	0.00183381	-0.621299	1		ZFAND2B	6.00898e-07	-1.1338	0.0219935		RRS1	0.0123785	1.13135	1		IL4R	0.00225658	1.47567	1
SHISAL2A	5.12759e-09	-1.22094	0.000187675		FAM241A	0.00184392	1.57324	1		SRSF2	6.05204e-07	0.608518	0.0221511		TMEM9B	0.0123895	0.978478	1		ZNFX1	0.00226722	1.20387	1
MALT1	5.14827e-09	0.91353	0.000188432		IL4R	0.00184603	1.90145	1		PFKP	6.31341e-07	1.0052	0.0231077		KDSR	0.012435	0.806475	1		CNP	0.00226946	2.01719	1
RPS7	5.57459e-09	-0.176083	0.000204035		C8orf33	0.00186352	1.08941	1		EIF1	7.05048e-07	0.278469	0.0258055		WDR43	0.0126296	0.980498	1		SEC16A	0.00227373	1.44024	1
GARS	5.94096e-09	1.08007	0.000217445		TMC6	0.0018801	-1.42046	1		IFITM2	7.16934e-07	0.621965	0.0262405		SEC13	0.0127097	0.675922	1		RPS3	0.00230698	-0.344006	1
STMN1	6.34259e-09	-0.832164	0.000232145		SCYL3	0.00192571	1.23308	1		PLAAT4	7.31309e-07	0.514709	0.0267666		HAX1	0.0127295	0.740178	1		SEPTIN6	0.0023265	-0.609288	1
KLF6	6.81426e-09	0.694194	0.000249409		NMI	0.00194293	1.1159	1		SNHG15	7.3947e-07	1.22513	0.0270653		KIF13B	0.0127693	1.04964	1		MIR3142HG	0.00233108	-2.89833	1
PGK1	7.22777e-09	0.650379	0.000264544		CNDP2	0.00194321	1.1838	1		REXO2	7.50007e-07	0.736009	0.027451		UQCRB	0.012806	-0.299071	1		IFITM2	0.00238718	1.19813	1
MCUB	8.04241e-09	-0.56236	0.00029436		LPIN2	0.00195797	0.799298	1		NCF1	7.65882e-07	-0.886549	0.028032		PCSK7	0.0128464	-0.831482	1		GNAQ	0.00239217	1.46907	1
SLC9A3R1	8.07102e-09	-0.907879	0.000295407		NME2	0.00196599	0.542316	1		ITGB7	8.19108e-07	-0.767748	0.0299802		TUT7	0.0131372	0.599497	1		AC022706,1	0.00240176	-2.56221	1
EIF1	9.18813e-09	0.339004	0.000336295		EIF2S2	0.00198312	0.632139	1		NMT2	8.29984e-07	-0.957277	0.0303782		MAP4	0.0133331	0.669796	1		GAPDH	0.0024281	-0.459428	1
RPL32	9.43124e-09	-0.131563	0.000345193		TARS	0.00202564	1.22226	1		AFF1	8.89025e-07	0.752058	0.0325392		RAD51C	0.0134785	1.0331	1		KLHDC7B	0.00244852	2.12219	1
NLRP1	1.06646e-08	-0.733472	0.000390334		FTL	0.00203394	-0.286898	1		MYC	9.12361e-07	0.908363	0.0333933		DNAJA1	0.0135351	0.913486	1		PLEKHB2	0.0024685	1.53976	1
CMTR1	1.16826e-08	1.46496	0.000427595		MAP3K5	0.00204098	1.23563	1		YBX1	9.25786e-07	0.399569	0.0338847		PPP2R3C	0.0136092	0.780206	1		TRBC1	0.00249282	-1.8333	1
MCL1	1.17876e-08	0.708323	0.000431438		TC2N	0.00205128	-0.642952	1		SASH3	9.32386e-07	-0.888197	0.0341262		TYMP	0.0137474	1.1355	1		SNX10	0.00254206	1.86679	1
CXCR4	1.23386e-08	0.703893	0.000451605		CCDC7	0.00206475	-1.21963	1		PPDPF	9.37332e-07	-0.367346	0.0343073		ITGAL	0.0137773	-0.640643	1		CDV3	0.00255717	0.844881	1
SMAP2	1.23522e-08	0.671117	0.000452101		EIF3B	0.00208638	0.598551	1		TPR	9.4507e-07	0.584617	0.0345905		APOO	0.0138615	-0.376295	1		VCPIP1	0.00256573	0.728921	1
TRIM56	1.45256e-08	0.824221	0.000531652		C20orf204	0.00211551	-1.59677	1		SNHG25	9.83654e-07	0.697273	0.0360027		TAGAP	0.0142221	2.06453	1		ARID5A	0.00256576	1.53744	1
ARHGEF18	1.50244e-08	-1.23098	0.00054991		INPP5D	0.00218151	-0.851429	1		RCSD1	9.84054e-07	-0.66325	0.0360174		ADSL	0.0144527	1.22732	1		NCBP2AS2	0.00257857	-1.87716	1
PDIA3	1.5778e-08	0.508736	0.000577492		NMT2	0.00220117	-1.0808	1		MDFIC	1.02633e-06	0.796328	0.0375649		YY1AP1	0.0144529	0.90188	1		GNPDA1	0.00258202	2.79484	1
GADD45B	1.62873e-08	1.34425	0.000596132		KNOP1	0.00224712	1.44505	1		CENPK	1.12483e-06	-1.22688	0.0411701		ATP6V1F	0.0145839	-0.87173	1		LCK	0.00258562	-0.655016	1
BCL9L	1.62992e-08	-1.13962	0.000596567		LEF1	0.00226836	-0.329151	1		CYCS	1.131e-06	0.846121	0.0413957		CARS	0.0146821	0.925757	1		SAMD9	0.00258742	1.16611	1
FGD3	1.7392e-08	-0.643139	0.000636563		RPF1	0.00228327	0.807552	1		PSMA4	1.1453e-06	0.660871	0.0419192		PRKRA	0.0147288	0.781514	1		PMAIP1	0.00260881	2.14758	1
NT5C3A	1.74131e-08	0.763495	0.000637336		GPR171	0.00228975	1.77051	1		RPLP2	1.15145e-06	-0.133666	0.0421442		UBXN4	0.0147362	0.479773	1		OTUD4	0.00264043	2.10795	1
DIAPH1	1.88477e-08	-0.794046	0.000689845		EMP3	0.00231507	-0.520652	1		TRIM14	1.15935e-06	0.849245	0.0424335		LTN1	0.0150038	1.17607	1		SQOR	0.00264219	1.70595	1
PABPC1	1.93984e-08	-0.261055	0.00071		UBC	0.00236402	-0.365522	1		PRDX1	1.16138e-06	0.589455	0.0425075		FAM49B	0.0150816	-0.471784	1		SFPQ	0.00265822	0.896114	1
HELB	2.02934e-08	0.989363	0.000742759		CTBS	0.00237056	1.32331	1		DGLUCY	1.19746e-06	1.06702	0.0438282		MT-ND5	0.0151245	-0.28898	1		LAT	0.00266901	-0.867122	1
MHENCR	2.15449e-08	-1.07679	0.000788566		CMTR1	0.00237629	0.59477	1		KLF2	1.21137e-06	-0.527741	0.0443374		MT-CO2	0.0151245	-0.19899	1		GABARAPL2	0.00271401	-0.984719	1
CARD16	2.18301e-08	0.871772	0.000799002		HNRNPF	0.00237897	0.569109	1		XRN2	1.40198e-06	0.615199	0.051314		MRPL11	0.0151245	1.04581	1		SYNE1	0.0027338	-1.08778	1
ZBTB20	2.59661e-08	-0.454862	0.000950384		LINC02328	0.00242179	0.979109	1		ESYT1	1.43797e-06	-1.1293	0.052631		IL16	0.0151279	-0.610775	1		NMI	0.00273767	1.5575	1
SLCO3A1	3.62032e-08	1.16145	0.00132507		HLA-G	0.00242954	0.590538	1		MT-CO3	1.45623e-06	-0.201538	0.0532995		DYNLL1	0.0152018	-1.0429	1		SOCS2	0.00275495	2.92161	1
ATF4	3.96788e-08	0.668676	0.00145229		EXOC2	0.00245237	0.902257	1		UBTF	1.4688e-06	-0.566497	0.0537596		GIMAP8	0.0153079	0.934579	1		MRPL14	0.00281891	0.910929	1
PTPRJ	4.23016e-08	-0.801629	0.00154828		OTULIN	0.00245523	1.04884	1		PRKCB	1.48119e-06	-0.737318	0.0542129		RNASET2	0.0154268	-0.591198	1		LINC01281	0.00284202	-2.72101	1
HLA-E	4.51571e-08	0.267821	0.00165279		LINC02100	0.00247847	0.363654	1		DBP	1.52781e-06	-1.23547	0.0559194		SIGIRR	0.0154631	-0.885506	1		WDFY1	0.00284351	1.63301	1
ANXA11	4.75967e-08	-0.640574	0.00174209		MALT1	0.00251679	0.910212	1		FTH1	1.60141e-06	-0.274494	0.0586133		TSEN54	0.0154647	-1.22134	1		STAT5A	0.00287618	1.57736	1
SARAF	5.58171e-08	-0.269584	0.00204296		RPS17	0.00253963	-0.232543	1		NAPA	1.65887e-06	0.714749	0.0607163		BMS1	0.0154729	0.884467	1		SLAMF6	0.00288946	-1.25791	1
KDSR	5.71231e-08	1.02608	0.00209076		PDIA6	0.00258838	0.945642	1		VAMP2	1.74782e-06	-0.457842	0.0639718		SRP54	0.0155329	0.642676	1		HERC6	0.00291334	1.94731	1
ATP6V0E2	5.77099e-08	-1.26299	0.00211224		ZNF609	0.00259211	-1.1538	1		RAPGEF6	1.95571e-06	0.603332	0.0715811		SAP18	0.0156727	0.602665	1		ADAR	0.00297077	1.14911	1
EIF2AK2	6.15847e-08	0.993705	0.00225406		ZNFX1	0.00259509	0.886765	1		CEBPB	1.97673e-06	0.761757	0.0723503		IRF4	0.0157029	2.76822	1		SMAD4	0.00307602	-1.53138	1
NARS	6.32808e-08	0.934483	0.00231614		THOC1	0.00262053	0.947369	1		ADD3	2.07735e-06	-0.538034	0.0760332		DTX3L	0.0158294	1.08037	1		ANKH	0.00310016	-1.14775	1
TNFSF10	6.43183e-08	0.984276	0.00235411		TAF8	0.00263808	0.986497	1		MARS	2.17565e-06	1.1756	0.0796311		PPIG	0.0158909	-0.808522	1		SRSF3	0.00310113	1.05877	1
BTN3A1	6.94771e-08	0.728703	0.00254293		OS9	0.00263874	1.05072	1		TCP1	2.20733e-06	0.826628	0.0807905		RAB30-DT	0.0159179	-1.51167	1		PTTG1IP	0.00312365	1.05049	1
LDHB	6.96773e-08	-0.300986	0.00255026		GSDMD	0.00264219	0.88438	1		EIF5B	2.2878e-06	0.596007	0.0837356		RPL4	0.0160188	0.274483	1		CHST12	0.00313501	1.65505	1
OGFR	7.09633e-08	0.89241	0.00259733		AC008555,4	0.0026479	-1.18901	1		CCT5	2.3139e-06	0.825108	0.0846909		MRPL9	0.016045	1.09748	1		C12orf65	0.00314585	1.2112	1
GUK1	7.15417e-08	0.615958	0.0026185		LDHA	0.00272813	0.775543	1		AARS	2.44315e-06	1.12491	0.0894218		TIMM10	0.0161347	0.800358	1		PRNP	0.00314585	2.56626	1
SKAP1	7.16865e-08	-0.458043	0.0026238		MORF4L2	0.00280028	0.972829	1		FLT3LG	2.45802e-06	0.630279	0.089966		ZFP14	0.0161396	-1.62719	1		MPG	0.00316156	-1.62382	1
MVP	7.312e-08	0.973229	0.00267627		SLC30A5	0.0028295	-1.1145	1		SNRPG	2.48002e-06	0.565497	0.0907711		LARS	0.016148	0.920415	1		CCT8	0.00317233	0.9409	1
BTG1	7.59719e-08	0.296461	0.00278065		RASSF3	0.00295576	-0.933395	1		PSMB1	2.48942e-06	0.47743	0.0911153		SNHG25	0.0162422	0.957963	1		ARL2	0.0031725	1.36979	1
MT-ND1	7.95401e-08	-0.317056	0.00291125		VBP1	0.00297157	0.950216	1		TSR1	2.55808e-06	1.14064	0.0936281		KRI1	0.0162876	0.596915	1		ATP6V1B2	0.00324569	1.46805	1
ARHGAP45	8.11521e-08	-0.660702	0.00297025		OSTF1	0.00298986	-0.670971	1		PGK1	2.56145e-06	0.540791	0.0937515		PPP1R16B	0.0164146	0.724384	1		CLSTN1	0.00325582	1.70824	1
LNPEP	8.67391e-08	0.615288	0.00317474		IGLV3-25	0.00300915	0.147935	1		STN1	2.60752e-06	0.968308	0.095438		PPIL2	0.016582	1.09315	1		GLRX	0.003275	1.30534	1
LINC02328	8.96278e-08	0.920246	0.00328047		SP140	0.00304259	1.25711	1		GSTK1	2.62565e-06	0.301857	0.0961012		STIP1	0.0167593	0.847332	1		MVP	0.00330637	1.08518	1
TAPBPL	9.01375e-08	1.10951	0.00329912		HERC6	0.00305044	1.15927	1		NARS	2.62575e-06	0.75112	0.0961052		ASXL1	0.016929	0.675859	1		CD48	0.0033519	-0.745284	1
SH3KBP1	9.83921e-08	-0.58457	0.00360125		CD2	0.00305565	0.457351	1		C1QBP	2.68734e-06	0.724002	0.0983595		AGPAT5	0.0169449	0.824983	1		APOL3	0.00335652	1.53737	1
DOCK10	9.83928e-08	0.598827	0.00360127		GPR174	0.0030739	0.882774	1		RBCK1	2.71087e-06	0.746237	0.0992206		SEC61G	0.0170382	0.472756	1		RPS15A	0.003368	-0.339544	1
PRMT2	1.0146e-07	0.450628	0.00371354		OSTC	0.00312813	0.779413	1		SNRPD1	2.71969e-06	0.969702	0.0995433		PTPN11	0.0173529	0.910419	1		SEC23A	0.00337306	-2.10923	1
SHFL	1.05968e-07	0.949689	0.00387852		MT-ND4	0.00312846	-0.212227	1		HAUS3	2.76718e-06	0.989623	0.101281		U2AF1	0.0174616	1.20563	1		PYM1	0.00337629	-2.2098	1
WDR36	1.15773e-07	1.13877	0.00423741		TMX1	0.0031291	1.26365	1		RPS7	2.78595e-06	-0.173793	0.101969		TARS	0.0175432	0.924242	1		CLEC2B	0.00340766	1.77409	1
HSD17B11	1.19114e-07	-0.827832	0.0043597		MAP4	0.00318396	1.19383	1		MAP4	2.80553e-06	0.701072	0.102685		ZMPSTE24	0.0176763	1.18102	1		LRP10	0.00343183	1.21391	1
TES	1.22377e-07	-0.8916	0.00447911		METTL17	0.00319691	0.958589	1		CFLAR	2.85549e-06	0.633129	0.104514		TLK1	0.0177521	-0.695844	1		CDK13	0.00348713	-0.884458	1
TRIM14	1.40139e-07	0.8098	0.00512922		TGFB1	0.00323815	1.02997	1		GADD45B	2.85677e-06	1.16321	0.104561		LY9	0.0177652	-0.616176	1		UBC	0.00353896	0.367471	1
RAB11A	1.46428e-07	0.913271	0.0053594		CYC1	0.00327219	0.912625	1		TOMM40	2.93365e-06	1.05277	0.107374		EIF4H	0.0178221	0.468832	1		RAPGEF6	0.00358244	1.08127	1
AL589693,1	1.55021e-07	-0.998633	0.00567391		DYNLL2	0.00329943	1.34516	1		NME2	2.93454e-06	0.741494	0.107407		KIAA1109	0.0178697	-0.738222	1		MYO1F	0.00360867	-1.25234	1
NBN	1.5801e-07	1.05341	0.00578334		AK2	0.00331723	0.926292	1		LMAN1	2.99139e-06	0.602046	0.109488		TPM4	0.0179448	1.34618	1		COX10-AS1	0.00361532	1.72441	1
AC013264,1	1.59596e-07	-1.42322	0.00584136		SEC13	0.00332857	1.06434	1		XRCC6	3.01511e-06	0.478843	0.110356		IFI16	0.018112	0.68423	1		CGAS	0.00361645	1.46512	1
FKBP11	1.64085e-07	1.02819	0.00600566		UQCR11	0.0033345	-0.391535	1		RPS4X	3.076e-06	-0.172877	0.112585		PTPN6	0.018316	0.752696	1		LSP1	0.00368116	-0.828813	1
NDUFV2	1.77382e-07	0.660616	0.00649236		KLF7	0.00338879	-1.00416	1		S100A10	3.20651e-06	-0.36465	0.117362		PIM1	0.0184041	0.821892	1		CALM1	0.0037165	-0.619146	1
RAC1	1.83778e-07	-0.565116	0.00672646		UBALD2	0.00351806	0.82773	1		RPS20	3.27624e-06	-0.171433	0.119913		CDC73	0.0185381	0.623039	1		MT-CO3	0.00371778	-0.420865	1
GPBP1	2.0603e-07	0.59855	0.0075409		AKTIP	0.00358843	-0.902074	1		LRPPRC	3.32864e-06	0.829331	0.121832		LCK	0.0185949	-0.371023	1		PDIA3	0.00377662	0.760848	1
SSBP4	2.2548e-07	1.18299	0.00825281		DERL1	0.00360009	1.12451	1		CDK4	3.43552e-06	0.848139	0.125743		AUTS2	0.0186351	-0.953496	1		TCP11L2	0.00383688	-1.45388	1
LPIN2	2.38774e-07	0.664735	0.00873935		CDKAL1	0.00367837	0.630316	1		TRBC1	3.46315e-06	-0.758548	0.126755		CD37	0.0187203	-0.357791	1		BAK1	0.00385898	1.39915	1
RPS15A	2.38904e-07	-0.115363	0.00874414		RPLP0	0.00370002	0.203954	1		VCPIP1	3.59176e-06	0.800023	0.131462		OGDH	0.0190852	0.933509	1		FANK1	0.00390319	-1.90671	1
C12orf57	2.61258e-07	-0.441257	0.00956229		PPM1K	0.00372987	0.638683	1		ANXA2R	3.66114e-06	0.615137	0.134001		RAB29	0.019112	0.83722	1		SMCHD1	0.00390424	0.580725	1
IQGAP2	2.63641e-07	-0.736997	0.00964954		IFITM3	0.00377199	0.973733	1		EMB	3.89246e-06	-0.443818	0.142468		AGPS	0.019112	1.25872	1		LINC00649	0.00391696	-1.42808	1
AC078883,1	2.67722e-07	0.956405	0.00979888		NPM1	0.00379231	0.222863	1		CD2AP	4.01962e-06	0.729595	0.147122		RPL13A	0.0191648	-0.210094	1		SEC61G	0.00395844	0.973892	1
XRN2	2.6871e-07	0.694788	0.00983505		HM13	0.00387959	0.821225	1		NDUFV2	4.05079e-06	0.676239	0.148263		DENND2D	0.0192074	-0.858799	1		MT-ND4	0.00400144	-0.443005	1
SH3BGRL3	2.69985e-07	-0.463927	0.00988173		FUT8	0.0039913	-0.703099	1		FOXN3	4.08105e-06	-0.572782	0.149371		SNHG12	0.0192281	0.914161	1		EWSR1	0.00400578	1.02694	1
OSBPL8	2.83541e-07	-0.481793	0.0103779		TCP11L2	0.00409802	-0.766586	1		HIST1H2AC	4.3519e-06	-1.32243	0.159284		TNIP2	0.0192281	0.840923	1		PSMB3	0.00401545	0.771214	1
DDX3X	2.97484e-07	0.677376	0.0108882		EIF4G1	0.00417086	0.81049	1		SRM	4.43557e-06	1.05208	0.162346		EBNA1BP2	0.0192982	1.0131	1		PDCL3	0.00410246	2.02323	1
MT-ND4L	3.12079e-07	-0.156572	0.0114224		ATMIN	0.00418788	0.994954	1		STAMBPL1	4.45351e-06	0.963236	0.163003		MRPS9	0.0192982	-1.47755	1		AL136456,1	0.00422379	-1.29646	1
ASCC3	3.23051e-07	0.780123	0.011824		UBE2D3	0.00420788	0.35286	1		DNPEP	4.47317e-06	0.769182	0.163722		RPL28	0.0193444	-0.188101	1		CBX3	0.00429107	-0.683007	1
RPS13	3.3433e-07	-0.139498	0.0122368		TAF9	0.0042437	-1.19138	1		INTS10	4.4765e-06	0.690327	0.163844		PABPN1	0.0193745	-0.693934	1		ZNF143	0.00430401	2.27643	1
IL6R	3.51975e-07	-1.15746	0.0128826		GPATCH2L	0.00425506	1.08626	1		KDM2A	4.74325e-06	0.52036	0.173608		ARHGAP35	0.0195732	-0.954326	1		LGALS3	0.0043132	1.90869	1
ANKRD12	3.9698e-07	0.419152	0.0145299		USP10	0.00426578	0.800852	1		SLC3A2	4.76212e-06	0.596296	0.174298		CISD2	0.0195782	1.12203	1		EIF5A	0.00432116	0.825482	1
SNHG25	4.20243e-07	0.66777	0.0153813		ZNF101	0.00429513	0.767939	1		ITGA6	4.79299e-06	0.87632	0.175428		RBPJ	0.0196133	1.15964	1		AQP3	0.00432896	-1.01617	1
MAP4K2	4.25435e-07	-1.1567	0.0155714		KCNA3	0.00432447	1.02962	1		DRAP1	4.82591e-06	0.487338	0.176633		GAR1	0.0197888	0.79071	1		LGALS9	0.00440666	1.90608	1
CTSL	4.36418e-07	-0.923929	0.0159734		PTPN2	0.00435434	0.770104	1		SSBP4	4.86333e-06	0.755574	0.178003		PMF1	0.0202253	0.963376	1		TTC14	0.00442999	-1.34636	1
CDC42SE1	4.42961e-07	-0.519945	0.0162128		SF3A2	0.00435907	-0.736864	1		USP10	4.98828e-06	0.783483	0.182576		TSPYL2	0.0203205	0.765276	1		IMMT	0.00448068	0.932046	1
MGAT5	4.61836e-07	-0.649098	0.0169037		UGP2	0.00436194	0.645791	1		SET	5.03102e-06	0.422932	0.18414		NDUFB3	0.0204916	0.534219	1		IRF4	0.00463685	3.72463	1
CYTIP	4.94508e-07	0.405245	0.0180995		IER2	0.00441419	0.764176	1		HNRNPA2B1	5.38736e-06	0.342155	0.197183		HCLS1	0.0205923	-0.414374	1		CDC14A	0.00463846	-1.21353	1
NCOA3	5.25672e-07	0.645322	0.0192401		PLSCR3	0.00446117	-0.891624	1		RPS15	5.39932e-06	-0.166276	0.197621		KIF21A	0.020737	0.785032	1		YPEL2	0.00467342	-2.4633	1
STK17A	5.35521e-07	-0.388105	0.0196006		GCFC2	0.00448358	1.2224	1		RPL36	5.40415e-06	-0.164764	0.197797		TWF2	0.0207522	-0.905932	1		NUDCD1	0.00468975	1.96229	1
CCNI	5.40723e-07	-0.373488	0.019791		CELF2	0.00454112	-0.463486	1		TMEM126B	5.44035e-06	0.850032	0.199122		G2E3	0.0210061	-1.62804	1		MRPL22	0.00480111	1.72634	1
NAPA	5.43932e-07	0.82525	0.0199085		SETX	0.00458443	0.556877	1		MTERF4	5.50014e-06	-0.748525	0.201311		LUC7L3	0.0211108	-0.463841	1		PLAAT4	0.00487234	1.10804	1
LINC01891	5.4925e-07	-0.935662	0.0201031		IL17RA	0.00460957	-0.970214	1		ITK	5.54029e-06	0.577094	0.20278		INTS10	0.0211112	0.861267	1		SETD2	0.00488461	-1.01505	1
HNRNPU	5.71796e-07	0.465451	0.0209283		PKIA	0.00462015	-1.00467	1		DHX9	6.28825e-06	0.556309	0.230156		TRAPPC10	0.0211203	-0.578387	1		TNFSF13B	0.0049624	1.7228	1
AKR1A1	5.71797e-07	1.0637	0.0209283		FBXO9	0.00462478	-0.713493	1		DENND2D	6.29482e-06	-0.752175	0.230397		RSU1	0.0211441	0.55688	1		HSPE1	0.00497948	1.12166	1
ETNK1	5.80712e-07	0.878691	0.0212547		TNFAIP8	0.00475196	-0.439962	1		PSMD1	6.29931e-06	0.82231	0.230561		ANKRD13C	0.0213444	1.14292	1		HAUS3	0.0049813	1.29342	1
PLEKHA1	5.82358e-07	-0.934257	0.0213149		RBBP4	0.00475256	0.55392	1		NOP58	6.52278e-06	0.789966	0.23874		FCHSD2	0.0213452	1.10158	1		HMGN3	0.00500337	-1.57958	1
BACH2	6.08555e-07	-0.327509	0.0222737		UBA52	0.00477959	-0.18432	1		RPS14	6.60832e-06	-0.156603	0.241871		BEX4	0.0214943	-0.71972	1		SMYD2	0.00504638	-2.24736	1
DNPEP	6.31422e-07	0.937966	0.0231107		AC013264,1	0.00478729	-1.13306	1		NUB1	6.69581e-06	0.596462	0.245073		LDLRAP1	0.0215012	-1.59177	1		MT-ATP6	0.00509392	-0.594099	1
STAT5A	6.6001e-07	1.16579	0.024157		TUBA4A	0.00481494	-0.81075	1		C12orf57	6.75311e-06	-0.337609	0.24717		C18orf32	0.0216868	0.831433	1		SYTL1	0.00512117	-1.3223	1
ARGLU1	6.65622e-07	-0.356242	0.0243624		TPP2	0.00485005	-0.505824	1		UTRN	6.91359e-06	-0.479831	0.253044		HNRNPDL	0.021688	0.357603	1		S1PR4	0.0051917	-1.26704	1
HCLS1	6.66313e-07	0.427361	0.0243877		CYTH4	0.00485157	-1.11282	1		CDKN1B	6.97554e-06	-0.621957	0.255312		NCBP3	0.0217704	0.803966	1		ADK	0.00519877	-1.11108	1
DDHD1	6.72215e-07	0.786272	0.0246037		HEBP2	0.0049054	-0.938128	1		MT-CYB	7.00586e-06	-0.214974	0.256421		RCSD1	0.0218052	-0.524082	1		ARHGAP15	0.00520814	-0.566105	1
TTC39C	7.06662e-07	0.648768	0.0258645		ZYX	0.00498933	-1.0115	1		HNRNPR	7.34793e-06	0.511981	0.268941		UBA2	0.0218112	0.455971	1		MCUB	0.00527128	-1.15604	1
VPS54	7.31277e-07	0.946143	0.0267655		TRAPPC9	0.00503472	-0.945583	1		UBB	7.45058e-06	0.45549	0.272699		RPS27L	0.0218935	-0.576427	1		ACTR3	0.00528106	0.62646	1
RPL22	7.33015e-07	-0.154372	0.0268291		TRIM56	0.00508767	0.627849	1		CYTOR	7.49486e-06	1.03253	0.274319		RSRP1	0.0221503	-0.448256	1		ARF4	0.00529636	1.0919	1
VMP1	7.6861e-07	0.88784	0.0281319		IKZF3	0.00510862	0.579048	1		COA4	7.62247e-06	0.762337	0.27899		BBS9	0.0221869	-1.12418	1		NIFK	0.00530077	0.897628	1
CTSS	7.73202e-07	0.772555	0.0283		CYLD	0.00511225	0.663286	1		CCT4	7.64325e-06	0.492153	0.279751		EOMES	0.0223365	-0.739602	1		PSMB1	0.00540826	0.604708	1
PRKCB	8.51557e-07	-1.07599	0.0311678		PTPN1	0.00524557	0.659362	1		RPL38	7.70617e-06	-0.161937	0.282053		PITPNB	0.0223747	0.745186	1		PTPN11	0.00543651	1.22418	1
IARS	8.675e-07	0.890156	0.0317514		KLF6	0.005247	1.35461	1		RPL8	7.71974e-06	-0.146918	0.28255		KCNA3	0.0223879	1.29864	1		SELENOW	0.00546801	-0.733898	1
PSMA6	9.01317e-07	0.724619	0.0329891		TIMM23	0.00525891	1.03495	1		PIK3IP1	8.14581e-06	-0.432739	0.298145		GLS	0.0225108	1.14646	1		DNMT1	0.00558031	-1.40154	1
XBP1	9.51187e-07	1.02148	0.0348144		BTAF1	0.00526263	-0.880389	1		TBC1D1	8.18799e-06	0.866085	0.299688		SUCO	0.0226066	-1.12743	1		TANK	0.005587	0.963518	1
HIST2H2AC	9.72608e-07	0.821066	0.0355984		MGAT4A	0.00527408	-0.735841	1		DAPP1	8.40892e-06	1.08534	0.307775		SRP72	0.0226088	0.477031	1		BOLA3	0.00564569	2.26446	1
CASP1	1.01594e-06	0.939625	0.0371844		MTPN	0.00533027	0.754806	1		CD4	8.85814e-06	-0.519498	0.324217		OSBPL3	0.0228905	1.26177	1		AKR1A1	0.00566144	1.18947	1
BTF3	1.04329e-06	-0.274152	0.0381854		TRAC	0.00533162	-0.608045	1		SCFD2	9.17141e-06	0.951743	0.335683		PTMS	0.0228905	0.950303	1		HM13	0.00567207	0.917729	1
LY9	1.06611e-06	-0.542472	0.0390208		RPL22	0.00535576	-0.168484	1		AHSA1	9.36044e-06	0.809474	0.342601		WASHC2C	0.0230346	-1.13662	1		VPS54	0.00577574	1.3426	1
CPNE1	1.12381e-06	0.542331	0.0411325		CTSW	0.00539987	-0.763864	1		FUBP1	9.39464e-06	0.500319	0.343853		ABCE1	0.0232287	0.692308	1		HABP4	0.00582986	-1.46676	1
NME2	1.13317e-06	0.527175	0.0414751		PASK	0.00543444	-0.486348	1		PLEKHB2	9.44484e-06	0.905667	0.345691		ATP13A3	0.0233916	1.00623	1		TRIR	0.00588997	-0.580907	1
TRBC1	1.1371e-06	-0.876988	0.0416191		USP53	0.00546414	-0.491061	1		ATIC	1.00723e-05	0.751516	0.368654		NMRK1	0.0234308	0.540823	1		OXA1L	0.00592114	-1.63409	1
PDE4B	1.14746e-06	0.990731	0.0419981		EIF2S3	0.00547507	0.579513	1		RIPOR2	1.00885e-05	-0.357552	0.369249		MT-ND2	0.0234705	-0.322385	1		SPCS2	0.00595978	0.926822	1
SASH3	1.1564e-06	-0.876825	0.0423253		ETNK1	0.00560834	0.651501	1		TASOR2	1.03289e-05	0.686472	0.378047		NIFK	0.0235918	0.743178	1		ZNRF1	0.00603302	1.22425	1
S100A6	1.24599e-06	-0.65341	0.0456045		HNRNPU	0.00562844	0.420971	1		HNRNPK	1.03886e-05	0.360023	0.380233		P2RY8	0.023698	-0.687872	1		PALM2-AKAP2	0.00605816	1.11091	1
MBNL1	1.40767e-06	0.311074	0.0515221		UBTF	0.00566405	-0.513971	1		PRKCH	1.07533e-05	-0.447808	0.393581		ZFYVE28	0.023703	0.645463	1		NOP16	0.00607671	1.80197	1
YEATS4	1.46331e-06	0.941897	0.0535585		NBPF15	0.00570593	-0.983881	1		RBM8A	1.08799e-05	0.610803	0.398216		EEF1E1	0.0237146	0.555247	1		PNPT1	0.00614209	1.18981	1
REST	1.47285e-06	-0.822934	0.0539076		APBB1IP	0.00570621	-0.45464	1		AKR1A1	1.09609e-05	0.603014	0.40118		AHNAK	0.0238421	-0.268867	1		CMSS1	0.00620946	2.00032	1
PDE3B	1.52742e-06	-0.337637	0.055905		EIF2S1	0.00573354	1.00713	1		TPP2	1.10161e-05	-0.663915	0.4032		ATP6V1G1	0.0238967	-0.473717	1		CDC42SE2	0.00624636	0.79545	1
LMAN1	1.58988e-06	0.893531	0.0581913		UPF3B	0.00587662	0.787369	1		IL2RG	1.10874e-05	0.35354	0.40581		RASSF5	0.0240016	0.729719	1		CSF1	0.00630315	2.25055	1
EIF4E3	1.67054e-06	1.05883	0.0611433		LEPROTL1	0.00587976	-0.451661	1		HNRNPH2	1.12712e-05	0.659138	0.412539		NECAP2	0.0240383	0.643268	1		CRLF3	0.00635577	-1.01425	1
RPL29	1.69337e-06	-0.154963	0.0619789		TTC7A	0.00591824	1.01988	1		LCP2	1.16899e-05	0.555672	0.427863		IGF2R	0.0241528	0.550884	1		TNFRSF1B	0.00636731	1.30132	1
RPL7	1.6948e-06	-0.147932	0.0620315		TIMM10B	0.00596975	1.16953	1		MRPS18A	1.18967e-05	1.02823	0.435431		HNRNPU	0.0242192	0.345423	1		HIST1H4E	0.00644318	-2.41837	1
CASP3	1.71158e-06	1.14327	0.0626456		NSMCE1	0.00600307	-0.720179	1		NFKB1	1.20844e-05	0.637901	0.442301		CTSA	0.0242886	0.825704	1		AP3S1	0.00649233	-1.50555	1
VAMP2	1.73552e-06	-0.391603	0.0635216		SPTBN1	0.00600307	-0.838179	1		CARD16	1.2706e-05	0.73587	0.465051		MT-ND3	0.0243379	-0.241089	1		CCDC14	0.00649579	-1.95204	1
S100A4	1.75338e-06	-1.15248	0.0641754		FKBP2	0.00607702	0.902852	1		LARS	1.27817e-05	0.62684	0.467822		CLPX	0.0246271	0.66349	1		STT3B	0.00650108	0.984679	1
YPEL2	1.84055e-06	-0.820194	0.0673659		RPL13	0.00610074	-0.141021	1		PTPN6	1.30543e-05	0.726206	0.477801		THOC7	0.0246582	0.611659	1		KIAA0040	0.00654161	1.39398	1
FKBP2	1.84633e-06	1.0323	0.0675775		ARHGAP9	0.00610441	-0.717914	1		SRSF6	1.31633e-05	0.837737	0.48179		NARS	0.024909	0.599672	1		CIB1	0.00655119	-1.06325	1
RACK1	1.84643e-06	-0.169133	0.0675812		EIF4A3	0.00610558	0.80592	1		LY96	1.35765e-05	1.03431	0.496912		IQCB1	0.025203	0.889592	1		MED27	0.00656434	1.29208	1
GNL3	1.85127e-06	0.755675	0.0677582		MAN1C1	0.00614089	-0.953954	1		ACTR3	1.3796e-05	0.499607	0.504947		PRDX1	0.0253571	0.753153	1		IVNS1ABP	0.00660176	-0.966433	1
BTG2	1.86114e-06	-0.501477	0.0681195		TCIRG1	0.00618449	1.03928	1		GPBP1	1.38197e-05	0.480614	0.505815		ARPC5	0.0254367	0.44307	1		JAK3	0.00663209	1.34559	1
DBP	1.88537e-06	-0.987459	0.0690064		GIMAP8	0.00619009	0.716708	1		ETV6	1.38416e-05	0.700734	0.506615		MAP4K1	0.0255959	-1.06796	1		VTI1A	0.00672793	-1.40472	1
ARPC5L	2.0145e-06	0.822158	0.0737326		EIF5A	0.00619313	0.534046	1		SDHA	1.39087e-05	0.556087	0.509071		CELF1	0.0256107	0.873252	1		RALB	0.00696447	2.25069	1
CEBPB	2.06762e-06	0.866462	0.075677		VDAC1	0.0062508	0.836694	1		OCIAD2	1.41561e-05	-0.436567	0.518128		OLA1	0.0256899	0.496044	1		SLC4A7	0.00698004	-1.02128	1
RPL11	2.13935e-06	-0.119831	0.0783024		CARD16	0.00641247	0.642568	1		MYDGF	1.47789e-05	0.691707	0.540924		RFX3	0.0257317	-1.07563	1		NDUFAB1	0.00698832	1.13824	1
RPL35A	2.20453e-06	-0.142855	0.080688		ATP5PB	0.00649991	-0.530539	1		GPR171	1.48588e-05	0.864947	0.543848		CCT7	0.0258428	0.697259	1		PA2G4	0.007012	0.700311	1
SLC25A6	2.23156e-06	0.365201	0.0816774		AC004687,1	0.00655027	-0.550264	1		PSMB6	1.52293e-05	0.632516	0.557407		NUP153	0.0259551	0.669508	1		HEXB	0.00702874	1.70854	1
CENPK	2.2493e-06	-0.916969	0.0823267		CCDC146	0.00656671	1.08401	1		SELENOW	1.65177e-05	-0.603726	0.604564		RPS6KA3	0.0259573	0.818319	1		IL27RA	0.00705949	1.15485	1
TBL1X	2.31399e-06	-0.788035	0.0846945		TMBIM1	0.00664647	-1.11603	1		HNRNPAB	1.69903e-05	0.750573	0.621861		TRA2A	0.0260965	-0.738009	1		MRFAP1L1	0.00710619	-1.35869	1
DGLUCY	2.34779e-06	1.00934	0.0859314		TGS1	0.0066804	0.663953	1		NAMPT	1.73054e-05	1.39625	0.633396		ZNF160	0.0260971	0.763843	1		GLRX3	0.00711383	1.30815	1
RPL37	2.36803e-06	-0.104512	0.0866721		USP47	0.00668157	-0.558182	1		RACK1	1.75288e-05	-0.17015	0.641571		LINC01184	0.0261783	1.29697	1		COA4	0.00725694	0.898846	1
ITGB2	2.44278e-06	-0.920152	0.0894082		GNL3	0.00669127	0.709535	1		TIFA	1.81398e-05	1.01551	0.663935		HIGD2A	0.0267372	-0.549634	1		NAMPT	0.00729554	1.80723	1
MIR181A1HG	2.52458e-06	-1.04361	0.0924021		SNHG5	0.00673872	-0.230594	1		LCK	1.83972e-05	-0.375231	0.673354		AHI1	0.0267573	0.706475	1		RBM8A	0.00730127	0.960888	1
REL	2.53794e-06	1.07334	0.0928912		SSBP4	0.00683611	0.976087	1		TPT1	1.86939e-05	-0.125606	0.684215		EP400	0.0268096	0.787003	1		NUDT4	0.00734161	2.08394	1
GPX4	2.56976e-06	-0.399442	0.0940558		PRRC2B	0.00690104	-0.540611	1		GIMAP4	1.90235e-05	0.393201	0.696279		RPL23	0.0268673	-0.240566	1		CYC1	0.00736459	0.995023	1
FAU	2.65278e-06	-0.146403	0.0970944		JAGN1	0.00691013	1.11101	1		TRIM44	1.93325e-05	0.713129	0.70759		HELB	0.0269358	0.600271	1		PUM3	0.00736594	1.1722	1
ATM	2.72192e-06	-0.346565	0.0996251		MANBA	0.00695355	-0.616408	1		SNRPE	1.95282e-05	0.600735	0.714753		RANBP1	0.026939	0.587953	1		TNFRSF4	0.0074894	3.17888	1
MT-CYB	2.72839e-06	-0.239013	0.0998619		RPL11	0.00695793	-0.12671	1		KLF3	1.99329e-05	-0.816111	0.729563		SLC39A10	0.0269438	1.1125	1		IER3IP1	0.00753459	1.4118	1
VCPIP1	2.75416e-06	0.945441	0.100805		SSBP2	0.00696227	-0.911337	1		YEATS4	1.99828e-05	0.886087	0.731389		SPOCK2	0.0270765	-0.493435	1		DENND2D	0.00779558	-1.33196	1
FTL	2.76011e-06	-0.204027	0.101023		NUFIP2	0.0069917	0.760514	1		ARPC5L	2.02967e-05	0.746476	0.74288		BCL11B	0.0273025	-0.455694	1		CSTF2T	0.00779918	1.28815	1
CABIN1	3.01859e-06	-0.972835	0.110484		IPO5	0.00702438	1.18449	1		ARRDC3	2.10183e-05	-0.74275	0.769292		KLRD1	0.027543	0.238554	1		PIK3IP1	0.00782968	-0.873229	1
KPNB1	3.15902e-06	0.552671	0.115623		MAML3	0.00703604	-1.18984	1		RPL7	2.11422e-05	-0.158123	0.773825		MYL12B	0.0275891	-0.335503	1		RBX1	0.00788474	0.886749	1
DDX60L	3.46071e-06	0.712459	0.126665		FAM200B	0.00705145	-1.21031	1		ADAM19	2.13931e-05	1.08385	0.78301		MLLT6	0.0276002	0.951772	1		IARS	0.00804033	1.35762	1
NME1	3.48813e-06	0.900588	0.127669		NUCB2	0.00715308	-0.453766	1		OGFR	2.19527e-05	0.665508	0.803492		STK10	0.0276237	-0.64153	1		ARHGEF1	0.00811186	-0.97534	1
PPDPF	3.52016e-06	-0.322033	0.128841		MCUB	0.00729805	-0.408335	1		AC245407,2	2.27918e-05	-0.996196	0.834204		DKC1	0.0278413	0.977974	1		RPL7	0.00812382	-0.379569	1
GNPDA1	3.56496e-06	1.00176	0.130481		DENND11	0.00732195	1.12648	1		EIF2AK2	2.29036e-05	0.840267	0.838294		SYNGR2	0.0278575	0.878852	1		SLC1A5	0.00821232	2.02678	1
PITPNB	3.68825e-06	0.850328	0.134994		SARAF	0.00735127	-0.191098	1		LINC02328	2.3524e-05	0.707231	0.861002		SEPTIN2	0.0279143	0.616454	1		SRPK1	0.00821314	0.92509	1
UPP1	3.70017e-06	0.839223	0.13543		CNOT4	0.00752154	0.648565	1		PFDN5	2.47832e-05	-0.262239	0.90709		TBC1D5	0.0279601	-0.609971	1		TIMM17A	0.00822556	1.57521	1
STMN3	3.92086e-06	-0.948639	0.143507		NSUN6	0.00761801	-0.907464	1		YWHAZ	2.61896e-05	0.2928	0.958567		PRRC2B	0.0281593	-0.81897	1		PSMC1	0.0082283	0.928089	1
RPL30	3.9233e-06	-0.116943	0.143597		SNAPC5	0.00771355	0.950481	1		RPL21	2.63415e-05	-0.150981	0.964126		GNAI3	0.02826	0.741661	1		HSPA5	0.00826742	1.0203	1
SRM	4.09344e-06	0.793976	0.149824		STAT5A	0.0077574	0.898083	1		RPL5	2.685e-05	-0.160939	0.982735		HOOK3	0.0285176	0.665063	1		INTS11	0.0082708	0.930932	1
LAP3	4.31677e-06	0.934817	0.157998		STMN3	0.00778228	-1.05632	1		LARP4	2.75585e-05	0.837106	1		ZFPL1	0.0286128	-1.34135	1		RUNX3	0.00831187	1.31282	1
VAMP5	4.4548e-06	1.00222	0.16305		NFATC3	0.00792736	-0.61868	1		PPA1	2.79235e-05	0.852964	1		DCK	0.0287944	0.682496	1		PIK3R5	0.00831187	-0.382724	1
IFITM2	4.45511e-06	0.790193	0.163061		AC025171,2	0.00803935	-0.924885	1		EIF4A1	2.80674e-05	0.524459	1		GNL3	0.0288406	0.860951	1		SHC1	0.00840598	1.59928	1
HM13	4.51495e-06	0.741291	0.165252		TMEM41B	0.00806509	-0.987795	1		PCYT1A	2.83488e-05	0.858229	1		TASOR2	0.0289273	0.567615	1		ODF2L	0.00846537	-1.3516	1
UGP2	4.62819e-06	0.761932	0.169396		AGBL3	0.00807316	1.24225	1		SEC61B	2.83738e-05	0.509404	1		ALG5	0.0293293	0.355409	1		UQCRB	0.00849676	-0.478258	1
LRIG1	4.62921e-06	1.08562	0.169434		SNHG14	0.00818172	-0.692128	1		POMP	2.89844e-05	0.667599	1		CCT3	0.0293928	0.698789	1		MRPL27	0.00850103	1.35197	1
PTPRCAP	4.63149e-06	-0.375317	0.169517		GPBP1	0.00823434	0.509632	1		MT-ND1	2.92674e-05	-0.182971	1		CAPZA1	0.0294019	0.534885	1		FTSJ1	0.00850103	1.95926	1
KCNA3	4.6453e-06	0.658947	0.170023		CRTC3	0.0082575	0.73491	1		PTPN2	2.95081e-05	0.46827	1		SPTY2D1	0.0295159	0.873544	1		RCC2	0.00850688	1.49118	1
RPL26	4.71982e-06	-0.126864	0.17275		UMPS	0.00831861	1.05397	1		TC2N	2.95191e-05	-0.441064	1		OXNAD1	0.0295415	-0.675565	1		PRDM1	0.00851141	1.67722	1
CNKSR2	5.16906e-06	1.05536	0.189193		SP140L	0.00836943	0.573211	1		IDI1	2.96366e-05	0.756308	1		MYO1F	0.0299233	-0.528515	1		DOP1A	0.0085379	1.60316	1
MAP3K1	5.24162e-06	-0.903412	0.191849		FLNB	0.00847006	-1.14731	1		RANBP1	3.02148e-05	0.722342	1		KLRG1	0.029933	-0.937483	1		SSBP4	0.00861332	1.1585	1
SCLT1	5.25875e-06	0.798175	0.192475		CEP135	0.00878886	1.00778	1		PSMB2	3.06848e-05	0.661284	1		EIF3A	0.0300725	0.514687	1		RNPC3	0.00864263	-0.907849	1
NDUFB9	5.42566e-06	-0.555073	0.198585		VPS54	0.00887652	0.65261	1		ATP8B2	3.14338e-05	-1.12959	1		UBXN11	0.0301314	-1.14753	1		VAMP5	0.00866712	1.24231	1
GLS	6.22882e-06	0.546903	0.227981		ISG15	0.00890619	1.00996	1		SIPA1	3.25249e-05	-1.1046	1		DOCK11	0.0302408	-1.02187	1		CNKSR2	0.00870878	1.36688	1
ARID5A	6.25439e-06	0.791719	0.228917		WDR83OS	0.00901978	0.572954	1		ABCE1	3.34128e-05	0.676452	1		ZNF267	0.0303093	1.46021	1		SUPT6H	0.00877425	1.41035	1
RASA2	6.28407e-06	-0.407175	0.230003		AARS	0.00904896	1.00127	1		POLE4	3.38441e-05	0.743732	1		VPS51	0.0303821	-0.895222	1		COPS5	0.00880013	1.17124	1
TGFB1	6.30185e-06	0.804703	0.230654		YPEL3	0.00906318	-0.433013	1		BCL9L	3.49623e-05	-0.999445	1		OTULIN	0.0304573	0.971394	1		PRKCQ	0.00882577	-0.943473	1
NDUFAF3	6.39278e-06	0.75151	0.233982		ZFP36	0.00906738	0.464182	1		MICOS13	3.50475e-05	0.571825	1		DDX17	0.0304633	-0.306555	1		UBA2	0.00885337	0.883759	1
ISG20	6.43647e-06	0.791817	0.235581		PRPF31	0.00911093	1.10639	1		PSMB8-AS1	3.53438e-05	-0.593883	1		TYW3	0.03051	0.937518	1		CDKN1B	0.00885833	-0.7733	1
FUT8	6.60253e-06	-0.82144	0.241659		ARHGAP25	0.00916687	0.709084	1		DPYD	3.56873e-05	0.501716	1		TAPBP	0.0305277	0.599282	1		H2AFJ	0.00894093	-1.24173	1
LTB	6.64462e-06	0.422604	0.2432		EWSR1	0.00935266	0.486241	1		LSP1	3.73816e-05	-0.397714	1		PRKCH	0.0307213	0.419541	1		CCT5	0.0089415	0.769083	1
ITGAL	6.66653e-06	-0.898955	0.244002		NOTCH2NLC	0.00945229	-0.854074	1		NDUFB7	3.79519e-05	0.506179	1		RALGAPA1	0.030732	-0.591414	1		HYOU1	0.00902661	1.61046	1
NOSIP	6.68486e-06	-0.657072	0.244673		USP48	0.00950584	-0.610308	1		APBB1IP	3.81214e-05	-0.415819	1		QKI	0.0307355	0.810965	1		RIPK1	0.00906205	1.21973	1
NSA2	7.02503e-06	-0.350234	0.257123		ARF6	0.00961624	0.651519	1		MRPL12	3.8789e-05	1.0203	1		TMEM141	0.0307655	1.03303	1		MT-CO1	0.00909794	-0.278266	1
NOLC1	7.39111e-06	0.731564	0.270522		FXYD5	0.00963156	-0.300337	1		ST8SIA1	3.89027e-05	1.10834	1		MRPL47	0.0307968	0.71323	1		CLDND1	0.00920932	0.656303	1
STN1	7.65329e-06	1.00025	0.280118		SFXN1	0.00968835	-0.552935	1		NBN	3.91596e-05	0.778085	1		NAGK	0.0308072	0.849984	1		EMP3	0.00924705	-0.453572	1
TOP1	7.68947e-06	0.583754	0.281442		GBP3	0.00977201	1.03757	1		CUTA	3.9262e-05	-0.536297	1		ARRDC3	0.030873	-1.0892	1		CANX	0.00931765	0.656515	1
BTN3A2	7.98543e-06	0.48392	0.292275		CCDC91	0.00986909	-0.605903	1		SMG1	4.07979e-05	0.467711	1		MAPK1IP1L	0.030994	0.728321	1		MYDGF	0.00932455	1.04868	1
TARBP1	8.04523e-06	0.724497	0.294463		NUCKS1	0.0099566	0.645851	1		UBE2D3	4.2056e-05	0.395685	1		LEPROTL1	0.031031	-0.457251	1		CCR4	0.00942501	-0.763949	1
AARS	8.34642e-06	0.92892	0.305487		PITPNB	0.010085	0.646751	1		TMC8	4.31298e-05	-0.802506	1		UBE2Z	0.0310797	1.04662	1		HNRNPDL	0.00947182	0.489785	1
ARHGEF1	8.75546e-06	-0.528234	0.320459		DDX39A	0.0103262	0.845247	1		ICAM3	4.32346e-05	-0.599904	1		FCMR	0.0314789	-0.810328	1		PCSK7	0.00951396	-1.06844	1
RPL6	9.26198e-06	-0.142546	0.338998		HAGHL	0.0104383	-0.746829	1		ATF4	4.51488e-05	0.569923	1		LINC01550	0.0315801	-1.33637	1		HSPA8	0.00951486	0.487801	1
RPL31	9.61697e-06	-0.136667	0.351991		EIF6	0.0104845	0.58881	1		GPR155	4.72117e-05	0.796591	1		CLIP1	0.0319454	0.651259	1		GUK1	0.00954705	0.662022	1
RPL18A	9.93051e-06	-0.147009	0.363467		TMEM154	0.0105124	-1.20045	1		GOLGA7	4.9514e-05	-0.554973	1		ERLEC1	0.0319919	-1.17832	1		EIF3L	0.00957634	-0.541648	1
AC103563,7	1.05503e-05	0.866616	0.386151		NOSIP	0.0105529	-0.701002	1		OXCT1	5.04487e-05	0.697597	1		MGAT4A	0.0320643	-0.538459	1		LGALS3BP	0.00960878	1.80002	1
PLEKHB2	1.07616e-05	0.872661	0.393887		ATG7	0.0105865	0.776473	1		SLC25A28	5.17346e-05	0.869318	1		ZDHHC5	0.0320749	0.826693	1		NBEAL2	0.00961638	1.60055	1
NACA	1.08882e-05	-0.161502	0.398518		RCSD1	0.0106027	-0.504649	1		EXOSC5	5.20506e-05	0.835372	1		EML4	0.0321967	-0.230454	1		NBPF15	0.00970271	-0.820782	1
RPS28	1.1587e-05	-0.106915	0.424096		COPE	0.0106411	0.59843	1		FKBP4	5.33498e-05	0.916615	1		CTDNEP1	0.0322205	-0.823886	1		JAML	0.00977409	-2.04795	1
RNF19A	1.16966e-05	0.807405	0.428106		TBC1D5	0.0107325	-0.869783	1		XYLT1	5.45813e-05	-0.77768	1		BCLAF1	0.0322413	0.457872	1		CBX7	0.00981209	-1.79102	1
CTSA	1.20737e-05	0.925925	0.44191		ZNF480	0.0108238	-0.718909	1		SHFL	5.54318e-05	0.633729	1		SMYD3	0.0322556	-0.899675	1		THADA	0.00985357	1.37839	1
VSIR	1.21049e-05	-0.911753	0.443052		RBM28	0.0108406	1.05006	1		MX1	5.60583e-05	0.878766	1		RARS	0.0322948	0.697132	1		NLRC5	0.0098559	1.13798	1
LARP4	1.30173e-05	1.15815	0.476447		GIMAP7	0.0109195	0.216667	1		YME1L1	5.61363e-05	0.498202	1		EIF1	0.0323308	0.337419	1		GATD3B	0.00993611	1.84621	1
NMT2	1.32377e-05	-0.964176	0.484513		COMMD1	0.0109495	0.836967	1		SLC2A4RG	5.62763e-05	-0.92959	1		SEPTIN9	0.0324617	-0.321304	1		AC083837,1	0.0101537	3.32776	1
FCHSD2	1.34525e-05	0.693537	0.492374		S1PR4	0.0109508	-0.722149	1		EXOC2	5.66412e-05	0.707679	1		CYLD	0.032939	0.519584	1		DOP1B	0.01017	-1.8444	1
LINC00623	1.34855e-05	-0.59345	0.493584		FBL	0.011002	0.319992	1		WDFY1	5.68515e-05	0.822738	1		C16orf54	0.0330507	-0.956942	1		SOD1	0.0101739	0.465716	1
LYSMD2	1.41767e-05	0.784393	0.518881		BRD3	0.011049	1.1012	1		JPT1	5.68743e-05	0.804414	1		RPL41	0.0331829	-0.190764	1		POLR2H	0.0101999	1.32375	1
MLEC	1.45974e-05	0.788835	0.534281		OGT	0.0110908	-0.552525	1		CAPRIN1	5.87598e-05	0.610952	1		TRAF5	0.0332142	0.868252	1		HAX1	0.0102322	1.03983	1
ATP5IF1	1.51677e-05	-0.439456	0.555153		SPOCK2	0.0110923	-0.317255	1		DDX58	5.96144e-05	0.728506	1		STARD7	0.0332715	0.79064	1		SNRPA1	0.0102422	0.959689	1
RPLP0	1.59423e-05	0.169175	0.583506		HNRNPD	0.0111464	0.302327	1		CHRAC1	6.02831e-05	0.788648	1		COG3	0.0332808	1.05505	1		GADD45GIP1	0.0102682	1.15196	1
CTSD	1.60966e-05	-0.949195	0.589153		PRDX3	0.0111596	0.849681	1		PSENEN	6.06273e-05	0.643743	1		UTY	0.0333253	-0.557289	1		MDFIC	0.0102851	1.31588	1
FOXO1	1.65593e-05	-0.519863	0.606088		PRPF39	0.011276	0.909431	1		PRKCA	6.09909e-05	-0.575006	1		CALCOCO1	0.0333839	-1.06526	1		SELENOF	0.0104394	0.805892	1
MORC3	1.65654e-05	0.56262	0.606308		TXNL1	0.0112971	0.962412	1		BEX3	6.11351e-05	-0.913696	1		H1FX	0.0335238	-0.60759	1		RALGDS	0.0104788	-1.55314	1
WASF2	1.69793e-05	-0.442627	0.62146		HIST1H2AC	0.0113118	-1.311	1		UCP2	6.12602e-05	-0.617908	1		PPDPF	0.0335966	-0.294703	1		GK	0.0104789	1.90615	1
RPL38	1.76189e-05	-0.121293	0.644868		ATP5PO	0.0113201	-0.437178	1		EIF4G1	6.18796e-05	0.739934	1		LRIF1	0.033751	-1.68885	1		TAP2	0.010494	0.956698	1
KPNA6	1.77133e-05	0.839015	0.648323		RAB4A	0.0113507	-1.01616	1		HLA-E	6.20552e-05	0.182844	1		SEPTIN6	0.034099	-0.339098	1		STXBP5	0.010552	-1.33766	1
LRRC8C	1.81237e-05	-0.61873	0.663345		RAB8A	0.0113894	0.676947	1		RPL3	6.21552e-05	-0.160883	1		STUB1	0.0341068	-0.689578	1		MAD1L1	0.0105534	-1.22154	1
TASOR2	1.85058e-05	0.599043	0.67733		RNF144A	0.0114285	0.812748	1		RPL17	6.29013e-05	-0.159414	1		CELF2	0.0341261	0.303803	1		SASH3	0.01058	-1.50111	1
GLG1	1.86381e-05	-0.553501	0.682172		ZNF106	0.0117672	0.930205	1		PPP4R2	6.48758e-05	0.368347	1		CIRBP	0.034378	-0.351997	1		LPIN2	0.0106407	0.876155	1
FLT3LG	2.03931e-05	0.696133	0.746408		AQR	0.0117891	0.833023	1		RASGRP2	6.7236e-05	-0.765391	1		ITM2A	0.0347193	-0.699943	1		MBP	0.0106809	-0.728398	1
G3BP1	2.05103e-05	0.539815	0.750698		VOPP1	0.0118446	-0.95356	1		RPS21	6.93487e-05	-0.126847	1		OCIAD2	0.0347776	-0.450646	1		TNFRSF18	0.0107887	2.31133	1
ABRACL	2.17162e-05	-0.578522	0.794836		CAMK2D	0.0119153	1.04069	1		RPL22	6.95135e-05	-0.158673	1		CD27	0.0350207	-0.678563	1		CORO1B	0.0108077	-1.2699	1
MGAT4A	2.19675e-05	-0.481362	0.804031		UCP2	0.0119598	-0.483535	1		SND1	6.96599e-05	0.455368	1		TMEM117	0.0351599	2.09536	1		ARHGDIA	0.0108328	0.82926	1
TRAP1	2.20123e-05	0.734156	0.805671		IL27RA	0.0120432	0.806371	1		CPNE1	7.11191e-05	0.48618	1		KPNA1	0.0351934	0.445349	1		PHPT1	0.0108472	1.12146	1
MT-ND3	2.29788e-05	-0.207517	0.841048		RPL18A	0.0120563	-0.147249	1		CCT8	7.14638e-05	0.623665	1		UHRF1BP1L	0.0351952	1.72361	1		NOLC1	0.0109224	1.11492	1
TANK	2.36127e-05	0.730681	0.864249		TRMT13	0.0121169	0.661972	1		LDLRAP1	7.16562e-05	-0.767771	1		GATC	0.0351952	1.09861	1		CHMP5	0.0109815	1.08841	1
CNDP2	2.36682e-05	0.641257	0.866279		GLS	0.0123905	0.634198	1		RPS29	7.16899e-05	-0.11841	1		HNRNPM	0.0352205	0.516601	1		SNRPB	0.011018	0.482502	1
AGFG1	2.39951e-05	0.875343	0.878244		SNHG25	0.0124201	0.708878	1		PSIP1	7.19724e-05	-0.408618	1		NTPCR	0.0356615	0.944511	1		EVI2A	0.0112828	-0.819783	1
TCP11L2	2.41407e-05	-0.669004	0.883574		MRPS12	0.0124399	0.859473	1		RHOG	7.20723e-05	-0.643997	1		AQP3	0.0359857	-1.10251	1		TNFRSF14	0.0113223	0.595877	1
PDCD4	2.46108e-05	0.401665	0.900778		CD96	0.0124902	-0.265707	1		HMGB2	7.39986e-05	-0.399281	1		RPLP0	0.0361694	0.264609	1		PAPSS1	0.0114206	-1.68737	1
2008-03-01	2.51423e-05	0.87246	0.920233		MRPS15	0.0125058	0.700423	1		RRP15	7.41681e-05	0.992275	1		YTHDC1	0.0363788	-0.497325	1		DCTPP1	0.0115023	1.32704	1
SYNCRIP	2.5572e-05	0.717607	0.935961		SEPTIN9	0.0125832	-0.43587	1		SYNGR2	7.45223e-05	0.518755	1		ITGA4	0.0364768	-0.476136	1		MRPL37	0.0115612	1.5704	1
C4orf3	2.59767e-05	0.469516	0.950772		BTG1	0.0126287	0.221778	1		SLC9A3R1	7.56344e-05	-0.560908	1		ATF4	0.0365084	0.846792	1		ZBTB4	0.0117023	-2.00468	1
ME2	2.63195e-05	0.531688	0.963322		RPL13A	0.0127322	-0.106182	1		CD3D	7.65079e-05	-0.307461	1		HNRNPA3	0.0365887	0.330927	1		YIF1B	0.0117061	1.80603	1
MT-ND2	2.64946e-05	-0.179154	0.969728		IPCEF1	0.0128211	0.524002	1		CAST	7.67727e-05	0.414199	1		KYAT3	0.0366098	0.997291	1		EIF3E	0.0118213	-0.430708	1
HEXD	2.66661e-05	0.760688	0.976005		RBM19	0.012827	0.945083	1		AC008555,4	7.80918e-05	-1.07931	1		ARHGDIA	0.0366536	0.589962	1		PPP4R3A	0.0119023	-1.01066	1
RPL18	2.66931e-05	-0.121869	0.976995		NLRC3	0.0129987	-0.62751	1		THUMPD1	7.83682e-05	0.680131	1		CD5	0.036689	-1.11776	1		KRAS	0.0119493	1.43029	1
CCR7	2.67876e-05	-0.277938	0.980452		ERGIC2	0.0130786	-0.720481	1		GPX4	7.9345e-05	-0.338636	1		NDUFB6	0.036737	0.649437	1		FRMD4B	0.0120463	1.42252	1
LTBP3	2.73431e-05	-0.900551	1		ARHGAP17	0.0131087	0.812386	1		KLHL5	7.95489e-05	0.843821	1		HAGH	0.0368496	0.752427	1		RPL27	0.0121355	0.404944	1
EIF2S2	2.75239e-05	0.608954	1		DHX15	0.0132103	0.6859	1		TRAP1	8.09469e-05	0.721465	1		WRAP73	0.037092	0.985286	1		KANSL1-AS1	0.0121498	-1.71531	1
ARL6IP5	2.89464e-05	0.370676	1		OSBPL8	0.013212	-0.567572	1		PITPNC1	8.12417e-05	-0.531568	1		ANKRD12	0.0374715	0.312517	1		CNOT4	0.0121561	-1.45193	1
TRBC2	2.95296e-05	-0.625603	1		PGK1	0.0132209	0.54398	1		TMX1	8.20298e-05	0.703961	1		DNAJB1	0.0374738	-0.725101	1		ITM2A	0.0121625	-1.37154	1
RPS19	3.01581e-05	-0.131653	1		TPT1	0.0132969	-0.117652	1		ORMDL3	8.29916e-05	0.896974	1		DCP2	0.037626	-0.794728	1		CEBPG	0.0122465	1.20934	1
BECN1	3.03358e-05	0.912146	1		ENOX2	0.0135045	0.841849	1		BIRC3	8.38037e-05	0.519533	1		IKZF3	0.0380305	0.50271	1		APOL2	0.012258	1.27428	1
SH2D1A	3.0502e-05	-1.15445	1		MRTO4	0.0136465	0.972505	1		SARS	8.51157e-05	0.598321	1		PSMB2	0.0384055	0.871963	1		ZMPSTE24	0.0122862	1.61903	1
ZFP36L1	3.0659e-05	-0.316217	1		MT-ND1	0.013661	-0.28406	1		RPS18	8.77264e-05	-0.141306	1		CDC42SE2	0.0384181	0.372842	1		C2orf49	0.0122862	-1.58093	1
SLC20A2	3.13899e-05	-0.822825	1		HSD17B11	0.0136764	-0.575411	1		FKBP1A	9.21387e-05	0.648006	1		HSP90AA1	0.038544	0.324437	1		TRAF1	0.0122981	-0.460557	1
CAMK4	3.20823e-05	-0.265652	1		SON	0.0138817	0.24038	1		NXT1	9.2448e-05	0.645329	1		NDUFB10	0.0386409	-0.600619	1		RPL22	0.0124028	-0.325962	1
MARS	3.23826e-05	0.87621	1		KLRK1	0.0139549	-0.322643	1		UQCC2	9.33105e-05	0.846936	1		SELENOW	0.0386566	-0.717269	1		RPL29	0.0124028	-0.262737	1
DPP4	3.30198e-05	0.835108	1		SEPTIN6	0.0139881	-0.38298	1		CAMK2D	9.33486e-05	0.946927	1		LYST	0.0387131	0.53735	1		ZFP36L1	0.0124239	-0.585875	1
NDUFA9	3.32158e-05	0.784506	1		PRR5	0.0140572	-0.946026	1		CACYBP	9.37358e-05	0.483791	1		IRF9	0.038973	0.589532	1		MRTO4	0.012489	1.57443	1
RAB7A	3.37381e-05	0.615629	1		C11orf58	0.0140888	0.342577	1		ME2	9.51067e-05	0.758119	1		RABAC1	0.0390224	-0.528868	1		ACBD6	0.0125122	0.903245	1
SYTL1	3.46523e-05	-1.02658	1		SEC11C	0.014325	0.648385	1		PNISR	9.61233e-05	-0.304109	1		DDB1	0.0390866	0.897794	1		TAF10	0.0126761	-0.957347	1
UTRN	3.77143e-05	-0.599543	1		TSTD1	0.0143447	-0.561116	1		DEF6	9.61955e-05	-0.433087	1		TAPBPL	0.0392361	0.347396	1		GPBP1L1	0.0127149	-1.00279	1
OGT	3.91387e-05	-0.432204	1		LDHB	0.0144155	-0.201445	1		NDUFAB1	9.77175e-05	0.627512	1		IKZF2	0.0392421	0.841349	1		SLC16A1	0.0127343	1.22325	1
MT-CO2	3.9351e-05	-0.135252	1		DEGS1	0.0145071	0.775701	1		PRMT1	9.79317e-05	0.698851	1		LSM1	0.0394241	0.916303	1		EIF4G1	0.0129127	0.894094	1
INO80	4.13221e-05	0.695486	1		GART	0.014758	0.862214	1		FAM241A	9.82692e-05	0.986932	1		GRK6	0.0395738	-0.812375	1		BRD3	0.012959	-2.34676	1
MYCBP2	4.1611e-05	0.40371	1		RNF20	0.0147763	-1.18379	1		SPCS2	9.87466e-05	0.442977	1		DANCR	0.0398662	0.855616	1		CNN2	0.0130402	-1.19956	1
MT-CO3	4.20572e-05	-0.166286	1		TERF2IP	0.0148997	-0.652004	1		PTPN11	9.96939e-05	0.755208	1		CCT6A	0.0400128	0.658306	1		UQCC2	0.0130512	1.5072	1
SPTBN1	4.26361e-05	-0.603172	1		ZBTB20	0.0150898	-0.258059	1		HLA-A	0.000101465	0.170469	1		SH2D1A	0.0400158	-0.633259	1		RTF1	0.0131607	0.771877	1
ZYX	4.37246e-05	-0.811811	1		SUSD3	0.0151876	-0.815062	1		RSU1	0.000102058	0.445488	1		RPL30	0.0400508	-0.220858	1		IL6ST	0.0131741	1.11419	1
SDHA	4.38056e-05	0.596644	1		ZNF862	0.0152369	-0.713842	1		TNFSF8	0.000103538	0.862425	1		HNRNPF	0.0401674	0.471572	1		PDCL	0.0132024	-1.67548	1
ARRDC2	4.38164e-05	-0.90148	1		CLK1	0.0155419	0.760356	1		INPP4B	0.000105205	0.475588	1		MXD4	0.0402374	-0.719422	1		ASF1A	0.0132173	-1.34589	1
SLC7A6	4.40499e-05	-0.794039	1		PDHB	0.0155676	0.870872	1		ZBTB20	0.000106341	-0.383275	1		PDCD4	0.0406454	0.449901	1		GRINA	0.013318	1.96748	1
HSPD1	4.49363e-05	0.434433	1		RCOR3	0.0155751	-0.940104	1		FAAH2	0.000109229	0.531273	1		SUPT5H	0.0406841	0.452215	1		KLF3	0.0133313	-1.38639	1
C1QBP	4.64594e-05	0.637294	1		FOXK1	0.0157843	0.945006	1		C16orf54	0.000109447	-0.833449	1		TGOLN2	0.0407326	-0.501165	1		ATXN1	0.0134497	0.954933	1
CDR2	4.64761e-05	-0.491073	1		PIK3R5	0.0159563	0.609833	1		GNL3L	0.000110774	0.834319	1		SLC25A6	0.0412797	0.337664	1		NUTF2	0.0135017	0.823407	1
MIF	4.68038e-05	0.324895	1		RNPS1	0.0160676	0.660369	1		RMC1	0.000111023	0.722391	1		PSMD6	0.0414114	0.607345	1		DCTN2	0.0135017	-1.0654	1
GLIPR1	4.77882e-05	-0.812628	1		SNRK	0.0160688	-0.377875	1		MAT2B	0.000118509	0.392082	1		CERK	0.0415098	-0.62393	1		PTPN1	0.0135477	1.07562	1
ACTR3	4.91027e-05	0.487028	1		ITGA4	0.016079	-0.482755	1		TAPBPL	0.000121994	0.814322	1		AC243829,1	0.0416914	-1.44403	1		UBAP2L	0.0136423	2.10328	1
CALCOCO2	4.91104e-05	0.540227	1		YTHDF2	0.0161017	0.693432	1		CD40LG	0.000122009	-0.341986	1		TNFRSF14	0.0417482	0.506309	1		PFDN6	0.0136793	1.60879	1
DGKZ	4.92915e-05	-0.806178	1		SNX14	0.0161446	-0.655345	1		NUDC	0.0001225	0.701756	1		ATP5F1E	0.0417694	0.217536	1		EMC4	0.0137253	1.06889	1
THEMIS	4.97404e-05	-0.4409	1		ACAP1	0.0162867	-0.604658	1		RAN	0.000123435	0.485288	1		SLC30A7	0.0423791	-1.04174	1		GABPB1-AS1	0.0139156	-1.51849	1
AC004687,1	5.06411e-05	-0.650024	1		RPS13	0.0163783	-0.102073	1		RNF144A	0.000123869	0.65481	1		EWSR1	0.0425457	0.563971	1		SETX	0.0139332	0.760931	1
RSL1D1	5.23273e-05	0.364264	1		MPHOSPH9	0.016419	0.884028	1		TTC27	0.0001258	0.846579	1		TUBA1C	0.0426563	1.17001	1		SIAH2	0.0140078	1.23551	1
MRPL14	5.27399e-05	0.637685	1		SMG1	0.0164534	0.616794	1		C4orf3	0.000126146	0.384658	1		SRFBP1	0.0428608	0.529972	1		HIST1H4C	0.0140101	-0.623298	1
PTPN6	5.28006e-05	0.697818	1		NSA2	0.0166541	-0.379181	1		RPL26	0.000126947	-0.122773	1		NHLRC2	0.0428819	0.875672	1		PVT1	0.0142172	-0.776206	1
KLHL5	5.31604e-05	0.881667	1		C9orf16	0.0166603	-0.571668	1		EEF1D	0.000129587	-0.244467	1		SLC25A39	0.0429496	0.724583	1		KIF2A	0.0142239	-0.815762	1
SPPL2A	5.52606e-05	0.730658	1		ITGAL	0.0166994	-0.789478	1		PRELID1	0.000130204	0.51932	1		ZCRB1	0.043049	0.821422	1		RINL	0.0143442	-1.60521	1
PA2G4	5.66421e-05	0.442176	1		N4BP2L2	0.0167901	0.366585	1		DARS	0.000134688	0.498743	1		NELFE	0.0430929	0.519706	1		ALOX5AP	0.0143936	-1.0666	1
NOP14	5.87493e-05	0.836048	1		HERC3	0.0169013	-0.740391	1		MTMR6	0.000135079	0.776803	1		SQOR	0.043097	0.672628	1		FXYD1	0.0144223	-2.13267	1
RPL36AL	6.02128e-05	-0.229162	1		GOLGA7	0.017047	-0.662796	1		SIGIRR	0.000136811	-0.741937	1		FBRS	0.0431237	0.982353	1		PSMC2	0.0146089	0.880584	1
HSPB1	6.21733e-05	-0.584068	1		ARL15	0.0170797	0.538701	1		SFPQ	0.000137991	0.488915	1		PDHA1	0.0433302	1.11717	1		MOV10	0.0146526	1.36863	1
NTPCR	6.29153e-05	0.824071	1		NCBP3	0.0172103	0.797318	1		CMTM6	0.000138358	1.03698	1		GLUD1	0.0433501	0.840004	1		SYNCRIP	0.0146931	0.995519	1
BIN1	6.90314e-05	-0.558582	1		NPIPB5	0.0172159	0.739364	1		XRCC5	0.000146407	0.366364	1		EIF3L	0.0435303	-0.399507	1		IFNGR1	0.0147111	1.08871	1
CD164	7.15698e-05	0.412424	1		BTN3A1	0.0172241	0.49252	1		CYBA	0.000148923	-0.336446	1		SUB1	0.0435362	0.414354	1		RRP7A	0.0148042	1.05062	1
HNRNPA3	7.30977e-05	0.335784	1		ATG5	0.0172773	0.873715	1		RAB11FIP1	0.000152129	1.03953	1		SUMO3	0.0436079	0.637057	1		LDLRAP1	0.0148214	-1.80327	1
SUB1	7.3307e-05	0.363941	1		CD164	0.0173833	0.479643	1		SLC39A8	0.000153676	0.94912	1		PARP15	0.0436968	0.548672	1		UBE2A	0.014829	1.25356	1
LY75	7.36453e-05	0.684824	1		SMG6	0.0173991	-0.74715	1		ZNRD2	0.000154959	0.935564	1		PRDM1	0.0438682	0.847201	1		IWS1	0.0148863	1.05322	1
DNAJC15	7.7818e-05	0.715239	1		CNTRL	0.0176854	-0.660241	1		UBA52	0.000157304	-0.141583	1		ZNF101	0.0440649	0.740675	1		ATP5MC3	0.0149265	0.598864	1
CSTB	7.87717e-05	-0.573345	1		ODC1	0.0177178	0.756636	1		FTL	0.000161151	-0.209233	1		MAP3K8	0.0441311	1.11404	1		SEPTIN1	0.0150562	-0.750389	1
BIRC3	7.87728e-05	0.596817	1		MVP	0.0177352	0.876079	1		STAT5A	0.000161295	0.664434	1		TBL1XR1	0.04432	0.908932	1		NCF4	0.015085	-1.2134	1
RPL21	7.93658e-05	-0.126746	1		RIN3	0.018042	-0.863766	1		MPHOSPH10	0.000161573	0.54906	1		UBB	0.0443332	0.335885	1		OSBPL8	0.0150873	-0.822491	1
UCP2	7.94537e-05	-0.405544	1		MT-ATP8	0.018095	-0.203587	1		EMG1	0.000169126	0.792269	1		HNRNPH1	0.0444086	0.521614	1		PCCA	0.0151247	1.51597	1
TSTD1	7.98787e-05	-0.411658	1		RGL4	0.0182689	-0.900222	1		CCDC7	0.000175541	-0.850161	1		RASAL3	0.0449404	-0.623967	1		API5	0.0151651	0.575672	1
HSPA8	8.23345e-05	0.256545	1		ZBTB4	0.0182773	0.757858	1		ZC3H7A	0.000177244	0.443159	1		AL627171,2	0.0449499	0.546306	1		PAN3	0.0153386	-1.07156	1
ORMDL3	8.28244e-05	0.752042	1		CTSA	0.0184613	0.978712	1		TMX2	0.000181385	0.595888	1		ZBTB24	0.0450985	0.452046	1		GOLGA7	0.0153892	-1.26545	1
UBQLN2	8.42689e-05	0.800268	1		PRKCH	0.0185059	-0.364213	1		ARHGEF3	0.000185715	0.477553	1		MRPL38	0.0451626	0.525031	1		BIN2	0.0154193	-0.593577	1
REXO2	8.48189e-05	0.771937	1		ANKRD12	0.0186691	0.417719	1		RASGRP1	0.00018712	0.538757	1		TRA2B	0.0452142	0.474905	1		PPP2R5C	0.015471	-0.569901	1
INPP4B	8.63997e-05	0.630881	1		MBTPS1	0.0187901	0.5337	1		RPL13	0.000190664	-0.131114	1		HERC3	0.04536	-1.1581	1		GARS	0.0155257	1.15838	1
RBM3	9.01321e-05	0.551097	1		STXBP5	0.0187958	-0.780165	1		THEMIS	0.000191447	-0.472285	1		PRKCQ-AS1	0.0453912	0.73573	1		LARP4	0.0156726	1.19961	1
LINC01089	9.16956e-05	-0.840595	1		NCOA3	0.0189379	0.566886	1		ABTB1	0.00019418	-0.909637	1		OSTF1	0.0459202	-0.63207	1		DENND4A	0.0158114	1.02886	1
DEF6	9.27641e-05	-0.499403	1		NAPA	0.0189527	0.794874	1		GNPDA1	0.000196587	0.864451	1		TMEM131	0.0459683	-0.932245	1		AC232271,3	0.0158534	-1.97057	1
DOCK11	9.64369e-05	-0.73497	1		MRPL34	0.0189527	-0.826182	1		PUM3	0.000198116	0.863596	1		FMN1	0.0463047	-1.14511	1		CYBC1	0.0158566	0.981251	1
PAICS	9.78707e-05	0.792157	1		STK26	0.018965	-0.764098	1		NAA20	0.000206801	0.650557	1		UFSP2	0.0463992	1.26203	1		ADARB2	0.0158679	-1.57743	1
RIC1	9.83513e-05	-0.831617	1		SELENOW	0.0191488	-0.433044	1		CALM1	0.000210808	-0.19978	1		PLGRKT	0.046457	0.591247	1		PGK1	0.0159405	0.647593	1
SAT1	0.000102309	0.708391	1		SLC9A3R1	0.0192361	-0.403843	1		MORC3	0.000211444	0.475033	1		MSL3	0.0468192	0.791716	1		CD3E	0.0163776	-0.460017	1
P4HB	0.000104329	0.612666	1		BTN3A3	0.0193443	0.488964	1		SRP54	0.000211592	0.647758	1		RILPL2	0.0469152	1.22965	1		AL589693,1	0.0164081	-2.80034	1
RFC1	0.000106092	0.529691	1		RABGGTB	0.0194371	0.654034	1		BIN2	0.000216729	-0.388421	1		FAM136A	0.0469565	0.804521	1		EDEM3	0.0164327	-1.57557	1
CORO1A	0.00010653	-0.291748	1		TRABD	0.0194498	-0.782492	1		HCST	0.000225777	-0.649723	1		CMC2	0.0473239	0.499702	1		CBFB	0.0164442	1.03547	1
RPS3	0.000107373	-0.106878	1		LBH	0.019648	-0.259939	1		TIMP1	0.000226702	-0.858262	1		SDHD	0.0473765	-0.917774	1		MOB4	0.0164442	-1.17392	1
TAGAP	0.00011065	1.15421	1		STX17	0.0198724	0.866094	1		FAM174C	0.00022823	0.481112	1		SPG21	0.047395	0.447751	1		GRK2	0.0165543	-1.6904	1
CD3D	0.000111699	-0.2799	1		FAU	0.0200704	-0.107463	1		STOM	0.000228777	0.886783	1		KATNBL1	0.0474942	-1.141	1		ARL6IP5	0.0166809	0.446251	1
PLSCR3	0.000114598	-0.856677	1		YARS	0.0201611	0.663285	1		OAS2	0.000229701	0.617709	1		PRIM2	0.0475205	-0.68805	1		MED13	0.0167011	0.650366	1
HABP4	0.000115143	-0.837533	1		UIMC1	0.0201845	0.533452	1		MAT2A	0.000233035	0.703457	1		PARP11	0.0475205	1.25581	1		ZNRF2	0.0167147	-1.16585	1
NAA25	0.000115917	0.82786	1		SEC11A	0.0202215	-0.722688	1		YPEL2	0.000233639	-0.989264	1		EMC7	0.0475329	0.483287	1		THEM4	0.0168635	-1.10988	1
CD55	0.000117108	0.568691	1		MT1X	0.0202965	-1.02535	1		MYD88	0.00023785	0.763473	1		HERPUD2	0.0475613	-0.630216	1		PLEKHJ1	0.0170298	-1.21081	1
HACD4	0.000123225	-1.01205	1		PSMB1	0.0204002	0.486761	1		ZNFX1	0.000238354	0.481462	1		TM9SF2	0.0475972	0.421791	1		RACK1	0.0170843	-0.266595	1
TM9SF2	0.000127996	0.680491	1		SRFBP1	0.0204317	0.816795	1		S1PR1	0.000240865	-0.387733	1		ORMDL3	0.0477825	0.830725	1		SLC39A8	0.0170979	1.6554	1
RPS6	0.000129276	-0.100302	1		DDX60	0.0204516	0.93789	1		RNF214	0.000252137	-0.968575	1		MCRIP1	0.0478424	-0.860132	1		CSTF1	0.0173537	-1.71153	1
SETX	0.000129957	0.365063	1		KIF5B	0.0204879	0.701814	1		SLK	0.000252927	0.567609	1		GPALPP1	0.0479005	0.574971	1		CELF2	0.0174026	-0.64185	1
LPXN	0.00013738	-0.3522	1		THEM4	0.0205132	-0.350347	1		AC079793,1	0.000253332	0.638861	1		RPLP2	0.0480871	-0.168428	1		TMSB10	0.0174454	0.350539	1
DENND4C	0.000140602	-0.760357	1		CTSD	0.0206684	-0.562631	1		CARD8	0.000259264	-0.654002	1		IDH3B	0.0480877	0.664638	1		MT-ND6	0.0174586	0.58773	1
RPL5	0.000148019	-0.111733	1		CNPY3	0.0207971	-0.609807	1		FAM117B	0.000259351	-1.1489	1		CDKN1B	0.0481986	-0.709185	1		DDOST	0.0175138	0.694186	1
PPM1K	0.000148836	0.523257	1		ZMYM4	0.0208599	0.844184	1		HM13	0.000265409	0.601907	1		NMT2	0.0483102	-1.10892	1		EPC1	0.0175342	-0.991689	1
UXS1	0.000151808	-0.34266	1		RPL17	0.0209117	-0.161389	1		ZNF460	0.000269866	0.733873	1		TRAPPC5	0.048523	-0.827437	1		SSR2	0.0175715	-0.772525	1
RORA	0.00015315	-0.464127	1		EMC2	0.0209206	0.409059	1		PRPF40A	0.00027001	0.411376	1		ATP2B4	0.0485931	0.482312	1		NARS	0.017754	1.28558	1
COMMD6	0.000154223	-0.318509	1		ZNF107	0.0209641	0.506622	1		MALT1	0.000278098	0.468465	1		PSMG4	0.0486217	1.0104	1		EIF1AX	0.0177607	0.696381	1
PRPS2	0.000155505	0.720804	1		RPL39	0.0209653	-0.102512	1		RPL18A	0.000281738	-0.131734	1		PPT1	0.0487564	0.52566	1		PSME3	0.0178144	1.21918	1
PITPNC1	0.000159685	-0.3776	1		TUT7	0.0210385	0.437732	1		LINC02273	0.00028677	-0.833773	1		ATG14	0.048946	0.269578	1		YWHAE	0.0178772	0.787356	1
G3BP2	0.000160251	0.596831	1		FUBP1	0.0210454	0.502022	1		LTV1	0.000291198	0.8304	1		GATA3	0.0489894	-1.09549	1		HNRNPUL2	0.0179758	-0.689843	1
PUM3	0.00016039	0.672048	1		NOC3L	0.0210872	0.900052	1		STK17B	0.000292555	0.428639	1		NSD3	0.0490065	-0.556787	1		ELK4	0.0181339	1.53175	1
HIST1H4E	0.000162534	-0.684985	1		SETD5	0.021119	-0.524344	1		ATP5F1B	0.000294535	0.472852	1		SLC3A2	0.0491303	0.477791	1		POLR2L	0.0181786	0.512231	1
USP10	0.000162671	0.673781	1		SNHG29	0.0211243	-0.258488	1		PSMA2	0.000297717	0.572659	1		CWF19L1	0.0491487	0.636459	1		PPDPF	0.0181861	-0.425126	1
RHOG	0.000169151	-0.574816	1		NEK7	0.0212149	-1.05541	1		NBPF15	0.000300004	-0.687892	1		LTB	0.0492485	0.862036	1		WDR82	0.0182522	0.970633	1
POU2F2	0.000169833	-0.934575	1		SPCS1	0.021238	-0.395207	1		ADK	0.000301034	-0.461212	1		RBM6	0.0495147	-0.692779	1		BCL7B	0.0182549	-1.11472	1
TRAC	0.000171734	-0.617647	1		ZNF639	0.0212604	0.832845	1		TGFB1	0.000301965	0.499912	1		PLCG1	0.0496405	-1.47147	1		HS3ST3B1	0.0182828	0.917239	1
PLK3	0.00017206	-1.02326	1		RBM8A	0.0213503	0.539324	1		TANK	0.000303261	0.512405	1		RAB3GAP1	0.0496946	0.272778	1		NBR1	0.0182994	-1.18153	1
IDH2	0.00017327	0.753116	1		CMTM8	0.0214521	0.909108	1		BTF3	0.000304956	-0.210724	1		CD8B	0.0496988	-0.630639	1		RASA1	0.0183691	1.08991	1
SRP54	0.000178231	0.484342	1		RAB21	0.0214641	0.577702	1		TRMT11	0.000309583	0.638654	1		RPS15A	0.0500916	-0.21133	1		CRIP1	0.0185958	-0.553655	1
CD2AP	0.000179549	0.658153	1		FAM49B	0.0215427	-0.461046	1		RASSF3	0.000310651	-0.766389	1		RAPGEF1	0.0501967	0.531796	1		RFX5	0.0186247	1.18047	1
UBE2D3	0.000181956	0.342662	1		PPP4R3B	0.0215437	0.393671	1		MAGED2	0.000312335	-0.713238	1		C12orf29	0.0502877	0.566287	1		AKTIP	0.0186656	-1.49089	1
AFF1	0.000183139	0.575662	1		ATM	0.0216167	-0.263536	1		SSBP2	0.000315655	-0.839516	1		KIAA0100	0.0507963	0.897791	1		NTPCR	0.0186838	1.55969	1
MAPK1	0.000183234	0.543924	1		TRAPPC10	0.021642	-0.490664	1		ADRM1	0.000316445	0.668103	1		POMP	0.0508334	0.61904	1		RPN1	0.0186933	0.613858	1
ZMYND8	0.000187705	-0.691016	1		SEPTIN2	0.0216997	-0.716665	1		DHRSX	0.00031671	0.612311	1		AC006369,1	0.0508647	-0.382766	1		SMARCB1	0.0187837	1.24513	1
SLC2A4RG	0.000192696	-0.718941	1		LARP1	0.022355	0.730314	1		SYTL1	0.000317675	-0.720654	1		GPX4	0.0510742	-0.344858	1		SH3YL1	0.0187837	-1.48593	1
NARF	0.000195751	0.717758	1		CERT1	0.0224153	-0.711569	1		ARHGAP45	0.000318752	-0.580797	1		CEBPZ	0.0511062	0.703483	1		PLIN2	0.0188082	0.675823	1
PSMD11	0.000196029	0.739016	1		C19orf53	0.022423	-0.448907	1		YWHAE	0.000321394	0.564491	1		BTG2	0.0513559	0.94514	1		TIMM8B	0.0189636	0.813868	1
MBNL2	0.000201516	-0.765302	1		RAB5C	0.0224391	0.65441	1		ILF3	0.000331728	0.572018	1		WDR45B	0.0513826	-1.00555	1		AKAP9	0.019021	-0.502327	1
STX17	0.000205191	0.600346	1		RALGAPB	0.0225288	0.69864	1		CD99	0.000334682	-0.347975	1		EIF4G3	0.0514001	1.03553	1		AC099343,3	0.0191309	2.18452	1
EEA1	0.000216541	-0.630812	1		COMMD10	0.0225683	0.693737	1		LINC00402	0.000336546	-0.739712	1		RGS10	0.0514834	-0.491768	1		KLHL5	0.019149	1.38605	1
CALCOCO1	0.000217263	-0.738672	1		TTC14	0.022615	-0.424054	1		SQOR	0.000338494	0.566353	1		SP110	0.0517917	0.352184	1		NMT2	0.0191791	-1.67774	1
NASP	0.000226427	0.544002	1		2003-03-01	0.0226773	0.703383	1		RPL31	0.000340172	-0.13146	1		FKBP11	0.0521076	0.43842	1		GNG2	0.0191884	1.17935	1
SQOR	0.000230781	0.804824	1		HLA-DPB1	0.0226944	-0.995451	1		SH2D2A	0.000343123	0.829841	1		TMEM204	0.0521084	-0.876561	1		CBLL1	0.0192584	-1.42575	1
DGKA	0.000231297	-0.394354	1		TNKS2	0.022819	0.567581	1		RHBDD1	0.000354671	0.773635	1		BACH1	0.0521396	1.12978	1		RNASEK	0.0192788	0.56417	1
EXOC2	0.000238414	0.612311	1		G3BP2	0.0228513	0.41468	1		CALCOCO2	0.000358716	0.411308	1		CERS2	0.0521428	0.768178	1		KDM5C	0.0192878	1.10819	1
TTC39B	0.000243074	0.537218	1		SEC61A1	0.0230079	0.943393	1		HOOK2	0.000364874	0.801258	1		COX7A2L	0.0522079	-0.59932	1		TDRD7	0.0194053	1.75583	1
RAP1A	0.000243203	0.421933	1		TBC1D10A	0.0230651	-1.05515	1		HPRT1	0.000369066	0.636798	1		MAPK1	0.052521	-0.749987	1		MAP3K1	0.0194445	-1.03909	1
UBE2D2	0.00024662	-0.307638	1		KPNB1	0.0232054	0.395318	1		POLD2	0.000369104	0.852446	1		EIF2S2	0.0526225	0.388534	1		MX2	0.0196598	1.07171	1
TTC27	0.000257969	0.827285	1		CD8B	0.0233548	-0.310993	1		ELOC	0.000375947	0.500288	1		GNG2	0.0527048	0.912804	1		YWHAZ	0.0197469	0.407021	1
CNPY3	0.000258918	-0.719209	1		PPP1R11	0.0233973	0.48318	1		TIMM17A	0.000402251	0.900253	1		KLHL6	0.0527106	0.584112	1		PARP10	0.0197532	1.26704	1
TM9SF3	0.000260019	0.562381	1		GADD45B	0.0234368	0.748687	1		RASA3	0.000403506	-0.508929	1		PCED1B-AS1	0.0528165	0.48131	1		CCDC69	0.0197607	-1.02064	1
CD5	0.000263828	-0.693042	1		MRPS7	0.0234774	0.917187	1		PPIA	0.000405416	0.255479	1		HSPH1	0.0528368	0.816929	1		TBC1D4	0.0197773	-0.478945	1
RPS16	0.000266197	-0.107799	1		POLD4	0.0235673	-0.560401	1		MKRN1	0.000406036	0.544798	1		SMIM15	0.0528423	0.501104	1		NOL11	0.0198036	1.05217	1
KDM7A	0.000266427	-0.401033	1		VAMP8	0.0236409	-0.398206	1		RPL12	0.000407469	-0.142707	1		AAK1	0.0529183	-0.581726	1		DCAF13	0.0198113	1.49557	1
TFG	0.000267011	0.56399	1		SEC31A	0.023641	-0.584246	1		TRABD2A	0.000408956	0.570414	1		RBM8A	0.0531204	0.455586	1		BMS1	0.0198113	1.23669	1
SRSF7	0.000269564	0.299754	1		JAK2	0.0238481	1.13983	1		ARL6IP5	0.000426126	0.301096	1		ELP4	0.0532269	-1.22308	1		USP37	0.019817	1.73558	1
SLK	0.000271738	0.746352	1		STARD7	0.0240829	0.617666	1		GMFG	0.000428748	-0.252765	1		MTR	0.0535746	-1.07417	1		CRADD	0.0198485	1.65198	1
CMSS1	0.000273994	0.921426	1		DGKZ	0.0241036	-0.697278	1		DDX39A	0.000438256	0.711571	1		MGST3	0.0538353	-0.533623	1		HSDL2	0.0198876	-1.32621	1
HCST	0.000277647	-0.615225	1		EMB	0.0241486	-0.480565	1		TXN	0.000441665	0.784043	1		MTAP	0.0538601	0.549518	1		SH3GLB2	0.020022	1.53467	1
IFNAR1	0.000278808	0.531264	1		XRN2	0.0241944	0.516228	1		LAMTOR4	0.000443242	-0.445332	1		BIN2	0.0540269	-0.704277	1		TFCP2	0.020022	1.92613	1
HERPUD1	0.000282959	0.856551	1		NAA60	0.0242919	-0.745507	1		IKZF1	0.000453345	0.412621	1		PNN	0.0542491	0.562921	1		CAST	0.0200638	0.554959	1
GABARAP	0.000287949	-0.306133	1		ADA2	0.0244364	-0.725968	1		WDR74	0.000454921	0.684078	1		LRP10	0.0543495	0.415016	1		CD5	0.0200798	-0.734381	1
RASAL3	0.000290859	-0.596717	1		PPDPF	0.024644	-0.275913	1		OSTC	0.000457082	0.409178	1		MPG	0.0544449	0.705167	1		RAB30-DT	0.0200828	-1.69238	1
TMEM126B	0.000291477	0.69112	1		GRPEL1	0.0247467	0.848973	1		WDR36	0.000461384	0.649328	1		HLA-DPB1	0.0545057	-0.847492	1		HNRNPA2B1	0.0201661	0.40586	1
ATXN2L	0.000293862	0.544675	1		SLC16A10	0.0247913	-1.21719	1		ARGLU1	0.000464179	-0.27343	1		CHTF8	0.0545479	0.56021	1		CISD2	0.0201761	1.19659	1
PLAC8	0.000299251	0.589164	1		CNIH1	0.02483	-1.0258	1		UXS1	0.000468429	-0.541942	1		CRELD2	0.0547052	0.615748	1		TAF11	0.0202366	1.33131	1
NELL2	0.000306644	-0.405859	1		NASP	0.0248959	0.607422	1		FAM102A	0.000478896	-0.529547	1		NME1	0.0552125	0.852486	1		RYBP	0.0203969	1.3142	1
AC243960,1	0.000307094	-0.332875	1		CCDC18-AS1	0.0250894	-0.490417	1		TOMM5	0.000480462	0.641958	1		EMP3	0.0553769	-0.55034	1		HMGB2	0.020714	-0.63977	1
PSMA2	0.000308948	0.521871	1		RPL3	0.0253411	-0.110111	1		PDE8A	0.000481029	-0.922649	1		KLC1	0.0553941	-0.95536	1		CAMK4	0.0207409	-0.68426	1
ARCN1	0.000310043	0.623715	1		TMEM204	0.0254393	-0.560524	1		POLR2C	0.000485924	0.552167	1		HSPA4	0.0555241	0.970124	1		RBL2	0.0207963	-1.15621	1
PRKCH	0.000311469	-0.38386	1		BEX3	0.025726	-0.724344	1		HSPA9	0.000487594	0.568652	1		POLK	0.0556473	0.493537	1		NARF	0.0211379	1.12567	1
CASK	0.000319361	-0.386824	1		RPS21	0.0258514	-0.111735	1		LINC01089	0.000488229	-0.819509	1		CD3G	0.0559318	-0.317224	1		ATP6V1C1	0.021307	1.56708	1
BUD23	0.000319515	0.485413	1		C1orf162	0.0260324	-1.29953	1		OXNAD1	0.000490327	-0.403369	1		ATM	0.0561652	-0.415188	1		RAB33A	0.0214239	-1.51196	1
UBB	0.00032145	0.379963	1		MIS12	0.0261305	0.761145	1		ZC3H12D	0.000490744	1.09966	1		ECHDC1	0.0563121	0.608191	1		ITGA6	0.0216138	1.55995	1
APBB1	0.000321515	-0.799732	1		RCAN3	0.0261333	-0.515848	1		TOMM7	0.000496722	-0.173915	1		ST3GAL5	0.0564065	0.522988	1		CHURC1	0.0216681	0.674756	1
SENP7	0.000325899	-0.340864	1		SRSF7	0.0262518	0.311175	1		PLAC8	0.000503394	0.596818	1		PSMA3	0.0564153	0.951845	1		ANKFY1	0.0218284	0.903527	1
SSB	0.0003271	0.456635	1		PHF11	0.0263485	0.767467	1		BANF1	0.000504404	0.507744	1		MEAF6	0.056511	-0.514391	1		TMEM63A	0.0218284	-1.49983	1
NOP58	0.000333999	0.579429	1		MSL3	0.0266187	0.62917	1		OTUD4	0.000504519	0.703221	1		PHB	0.0566869	0.255588	1		SPSB3	0.0218464	-0.655729	1
VPS13C	0.000334938	0.288076	1		POU2F2	0.0268418	-0.974554	1		ETHE1	0.00051102	0.507316	1		KDELR2	0.0568311	0.392245	1		PRRC2B	0.0218699	-0.881151	1
FMNL1	0.000336055	-0.65909	1		SRM	0.0268979	0.560038	1		NKTR	0.000512817	-0.359132	1		PDHB	0.0570013	0.373388	1		FAM160B1	0.0220071	-0.794979	1
RBX1	0.000340844	0.405437	1		CD55	0.0269626	0.750428	1		NDUFB8	0.000515837	0.400411	1		DUSP16	0.057159	-0.948189	1		GIMAP1	0.0220698	-0.972387	1
RFX7	0.000342071	-0.879912	1		HDAC1	0.0269648	-0.443187	1		RC3H2	0.000517979	0.594227	1		AOAH	0.0571749	-0.494441	1		PDCD2	0.0221114	0.747172	1
DIPK1A	0.00035124	0.654877	1		RBBP5	0.0270829	0.873109	1		HEATR5B	0.000520636	-0.938867	1		NMT1	0.0572167	-0.709004	1		ZC3H7A	0.0221892	0.92893	1
LAMTOR4	0.00035609	-0.35405	1		DNAJC4	0.0273087	-0.83789	1		IMPDH2	0.000522869	0.570048	1		ATP6V1E1	0.0572741	-0.6753	1		TMEM222	0.0222455	1.5607	1
SMG1	0.000359141	0.525919	1		TSPYL2	0.0273189	0.563182	1		TRMT10C	0.00053345	0.371341	1		MT-ATP8	0.057437	-0.209944	1		SEC23B	0.0222455	1.15981	1
SAMD9	0.000361246	0.438266	1		PAG1	0.0274199	0.416414	1		TNRC6C	0.000536037	-0.597544	1		PSMB3	0.0574642	0.431732	1		TDRD3	0.0223071	1.54904	1
HLA-G	0.000363185	0.407939	1		CCR7	0.0275701	0.262095	1		IMP4	0.000536421	0.864931	1		CHKB	0.0574914	-0.788601	1		PPP1R15A	0.0223071	1.89327	1
NUTF2	0.000363714	0.552436	1		RPL10	0.0275722	-0.105339	1		SH3BP5	0.000538375	0.675101	1		CMTM3	0.0576765	-0.894845	1		MT-ND5	0.0223295	-0.371302	1
CTBS	0.00037946	0.788501	1		ST13	0.0276257	0.300191	1		NEMF	0.000541277	-0.493145	1		CCNT2	0.0578467	0.480696	1		ELOB	0.0224127	0.455742	1
HSPA4	0.000380058	0.572905	1		SHFL	0.0276271	0.439636	1		HIST2H2AC	0.000562133	0.395738	1		PFDN1	0.0580479	0.43986	1		C21orf91	0.0224317	0.872703	1
MT-ND4	0.000380824	-0.196238	1		FLT3LG	0.0276283	0.587175	1		CSTB	0.000569809	-0.283374	1		DDX18	0.0581871	0.338998	1		TIAL1	0.0225501	0.554506	1
TRANK1	0.000381045	0.64622	1		SMAP1	0.027858	0.745856	1		WDR7	0.000575538	0.51792	1		LPP	0.0582692	-0.898661	1		MED23	0.0225674	-1.54143	1
PNRC1	0.000388972	0.180282	1		FRA10AC1	0.027985	0.530278	1		ANKRD44	0.000576121	-0.344177	1		DDX39B	0.0584782	-0.329958	1		NLRP1	0.0226424	-0.846493	1
HSPA9	0.000390089	0.448749	1		MALSU1	0.0279964	0.740839	1		DDHD1	0.000586419	0.517633	1		STAT4	0.0585948	0.450771	1		NCOA4	0.0226636	0.905811	1
DNAJC2	0.000395441	0.760238	1		MT-CO2	0.0281211	-0.101828	1		AC105402,3	0.000587334	0.69273	1		ACACA	0.0586375	0.983595	1		DPH1	0.0226866	1.40583	1
FGFR1OP2	0.000397676	0.529653	1		TRIM44	0.0281769	0.581981	1		DNAJC2	0.000588294	0.575085	1		RAC2	0.058696	0.301036	1		N4BP2L1	0.022713	0.873071	1
HEBP2	0.000411098	-0.727274	1		GATAD2B	0.028215	0.708334	1		DCAF7	0.000590917	0.507436	1		MCMBP	0.0587179	0.619788	1		PIP4K2A	0.0228159	-0.743736	1
GRIPAP1	0.000415594	0.819601	1		MRPL11	0.0284003	0.693531	1		CNOT9	0.000593485	0.809115	1		THAP11	0.0587364	-1.08894	1		FAF2	0.0229704	-1.41946	1
NRDC	0.000415717	0.436467	1		IKBKB	0.0285904	0.869836	1		SRSF3	0.000609184	0.417433	1		EXOC2	0.0588175	0.357385	1		ARHGEF18	0.0229706	-1.97768	1
GPATCH4	0.000419573	0.762025	1		GMDS-DT	0.0286336	0.462689	1		HSP90B1	0.000612533	0.344925	1		TSNAX	0.0588708	0.898911	1		NDUFB5	0.0231382	0.992077	1
CDCA7L	0.000420155	0.776194	1		SOS1	0.0286629	0.559983	1		PAG1	0.000627735	0.439146	1		JUND	0.0588744	0.421076	1		TMEM14C	0.0231382	-1.10903	1
ADGRE5	0.000420567	0.88098	1		DYRK1A	0.0287166	0.840497	1		MTMR1	0.000631495	0.632586	1		TIAL1	0.0588762	-0.943595	1		SNAPIN	0.0231944	1.20771	1
HNRNPK	0.00042204	0.290428	1		CIZ1	0.0290655	-0.771864	1		RNF19A	0.000664186	0.607918	1		CAPN7	0.0592073	-0.708487	1		RPS7	0.0232498	-0.252204	1
RUNX3	0.000423455	0.848696	1		RIOK1	0.0291342	0.546172	1		CHTOP	0.000666236	0.632108	1		SQSTM1	0.0592553	-0.27907	1		NACA	0.0232498	-0.326827	1
UQCRB	0.000431521	-0.191324	1		PTBP1	0.0292713	0.527256	1		SRBD1	0.000673803	0.617245	1		MACO1	0.0595337	0.506019	1		CASC3	0.0232628	1.43194	1
CYFIP2	0.000432466	-0.437781	1		RPL37	0.0293189	-0.104064	1		MRPS35	0.000674157	0.735061	1		SURF2	0.0595337	0.943474	1		TSEN15	0.0233203	1.42342	1
CFLAR	0.000437916	0.732999	1		CNST	0.0294229	-0.70562	1		ATP6V0E2	0.00067595	-0.945171	1		TRAPPC2L	0.0595559	0.631635	1		PSMB5	0.0233203	1.43987	1
SLC25A28	0.000438475	0.767341	1		GYPC	0.0295518	-0.320619	1		PSMB4	0.00068552	0.377465	1		SEC24B	0.0598011	0.712428	1		ZNF281	0.023369	1.47861	1
ABCE1	0.000441684	0.568971	1		PSMA5	0.0296171	0.530055	1		CREM	0.000686198	1.24029	1		GTF3C6	0.0601293	0.62553	1		ZNF593	0.0235574	1.36371	1
ZNF217	0.000445482	0.480781	1		NT5E	0.02965	-0.880548	1		CORO1A	0.000689806	-0.20309	1		MTG1	0.060197	0.406265	1		C1GALT1	0.0235663	1.39717	1
RPL17	0.000455397	-0.137609	1		FP236383,3	0.0296794	0.490425	1		FMNL1	0.000690114	-0.561346	1		NFE2L2	0.0610412	0.659044	1		NPC2	0.0238107	1.01606	1
CMTM8	0.000455422	0.521674	1		KANSL1	0.0299524	-0.42126	1		PCED1B	0.000691869	0.445457	1		APOL2	0.0611699	0.744169	1		MYH9	0.0239822	-0.451852	1
PTCD3	0.000470187	0.814601	1		HMOX2	0.0299591	-0.908851	1		NECAP2	0.000722666	0.311194	1		HLA-B	0.0611919	0.141632	1		RPL11	0.0242029	-0.237018	1
PHYKPL	0.000477152	0.558382	1		FAM172A	0.0300795	-0.39418	1		EPRS	0.000735937	0.440552	1		NUP98	0.061248	0.743476	1		ARCN1	0.0242993	0.992129	1
SYNGR2	0.000479241	0.565021	1		ZRSR2	0.0302274	0.995607	1		CDV3	0.000737971	0.350514	1		DERL2	0.0613124	-1.1428	1		NUB1	0.0243373	0.643638	1
ADD1	0.000486565	-0.495596	1		RBX1	0.0304357	0.481797	1		SMS	0.000740099	0.649949	1		LPIN2	0.0614248	0.55066	1		MRPL11	0.0244786	1.12453	1
TECR	0.000494152	-0.428734	1		CAMTA1	0.0304907	0.745312	1		MED15	0.000741956	-0.665522	1		IVD	0.0615572	-0.883037	1		TTC13	0.0245848	-1.35057	1
WWP1	0.00051021	-0.43865	1		RNF166	0.0306644	-1.26752	1		UGP2	0.000745617	0.462717	1		ANKRD11	0.0616759	-0.384	1		FAU	0.024692	-0.264714	1
GYPC	0.000522075	-0.358465	1		ATP2A2	0.0307635	0.975879	1		RSL1D1	0.000753117	0.35378	1		TFG	0.0618955	0.828058	1		DBP	0.0247906	-1.55683	1
CYBC1	0.000528891	0.591117	1		IVNS1ABP	0.0308684	-0.731023	1		SERPINB1	0.00075963	0.495724	1		RPS26	0.0619177	-0.162245	1		IRAK4	0.0249868	0.759228	1
UBALD2	0.00053354	0.590066	1		RPL22L1	0.0308809	0.617217	1		TIPARP	0.000762418	0.567197	1		PRELID3B	0.062196	0.79482	1		ADTRP	0.0249868	1.17513	1
ACAP2	0.000534866	-0.535097	1		ABCE1	0.030973	0.427592	1		PFDN2	0.00076287	0.484092	1		BAG1	0.0622478	0.621837	1		LAGE3	0.0251536	1.02099	1
LENG8	0.000535314	-0.554091	1		UTRN	0.030999	-0.425778	1		COPB1	0.000763961	0.497661	1		SLFN5	0.0625207	-0.32714	1		TBCA	0.0253549	0.797921	1
MBD2	0.000541531	0.531203	1		GOLGA4	0.0310913	0.43856	1		FMR1	0.000766347	0.707662	1		IREB2	0.0626727	0.525543	1		AGFG1	0.0254252	0.958397	1
TUBA1A	0.00054625	-0.95573	1		SCAF4	0.0310924	0.567257	1		HNRNPDL	0.00076853	0.259042	1		IDI1	0.0627516	0.459001	1		VDAC1	0.0255602	0.888761	1
POMP	0.000547565	0.562119	1		BCL2	0.0313681	0.949157	1		RGS10	0.000773193	-0.368853	1		PFDN2	0.0627593	0.556138	1		POLR2C	0.0256601	0.731106	1
ABCC1	0.000558803	0.79126	1		POMP	0.0314301	0.637146	1		STIP1	0.000776409	0.634953	1		ITGB2	0.0628159	-0.511795	1		CCT3	0.0256876	0.666986	1
AC092821,3	0.000598341	-0.422143	1		RNF145	0.0316392	0.520677	1		ZFP36L1	0.000777468	-0.301974	1		NDUFS8	0.0629516	0.764394	1		RPL30	0.0256959	-0.226425	1
SFPQ	0.000601387	0.388346	1		CASP8AP2	0.0316714	-0.597724	1		VAMP5	0.000780843	0.550592	1		AC092821,3	0.0629832	-0.732429	1		SAT1	0.0257503	1.32093	1
SNHG29	0.000607696	-0.214858	1		AFF1	0.031706	0.375869	1		CERK	0.000793647	-0.468708	1		ATP5PD	0.0632359	0.330885	1		PAPOLG	0.0257905	-1.6408	1
RPS27L	0.000610079	-0.396117	1		SLC4A7	0.0317572	-0.951066	1		PA2G4	0.000794979	0.349887	1		ELK4	0.0634074	0.745959	1		DCLRE1C	0.0257988	-2.08348	1
WDR43	0.000611081	0.519567	1		TOMM22	0.0318079	0.752513	1		NOL10	0.000795	0.764204	1		SARAF	0.0636391	-0.181157	1		FAM118A	0.0259675	-0.971019	1
KMT2E	0.000622926	-0.265107	1		PMF1	0.0319336	0.710561	1		SETX	0.000842258	0.391957	1		DBP	0.0636427	-1.24382	1		PHB	0.0259772	1.19427	1
SNHG14	0.000626907	-0.718277	1		SMC6	0.0320772	0.512406	1		SELENOS	0.000847735	0.400326	1		DZIP3	0.063674	-1.15803	1		CSNK1D	0.0261323	1.19176	1
LTA	0.000645516	0.982953	1		CLEC2D	0.0321716	-0.324511	1		CNTRL	0.000847942	-0.554231	1		TRG-AS1	0.0639476	-1.03869	1		MIA2	0.0261714	-1.12996	1
CERS6	0.000657849	0.503562	1		ZNF791	0.0321852	1.18072	1		LY9	0.000852354	-0.482265	1		RIC8A	0.0640674	0.894462	1		RNF167	0.0261783	-0.780888	1
JAGN1	0.000658902	0.599301	1		CYBC1	0.0322342	0.697742	1		SKAP1	0.000855549	-0.325895	1		FAM111A	0.0642313	-0.699786	1		OTUB1	0.0262183	0.550425	1
SEC61B	0.000663613	0.523356	1		DDX19A	0.032265	0.707839	1		RPN1	0.000863599	0.425749	1		NEK7	0.064293	-0.576211	1		GBP3	0.0263208	0.831662	1
TUBA4A	0.000685948	-0.659699	1		VDAC3	0.0323842	-0.70123	1		MRFAP1L1	0.00086781	-0.505479	1		NR3C2	0.0643142	-0.997809	1		MRPL44	0.0263836	1.50094	1
DRAP1	0.000689515	0.41852	1		DDHD1	0.0324215	0.405538	1		APOLD1	0.000875994	-0.918439	1		RNF220	0.0643434	0.501076	1		TUG1	0.0263836	1.0565	1
PNKD	0.000689884	-0.842282	1		ICOS	0.0324456	1.04396	1		TIA1	0.000879461	0.437666	1		GTF3C1	0.0643434	0.535562	1		VPS8	0.0263875	-1.52667	1
CCT2	0.000697094	0.517757	1		SAP30BP	0.0325262	0.668612	1		BTG1	0.000886369	-0.135173	1		PACS1	0.0646452	-0.636667	1		ABCE1	0.0264927	0.926527	1
CUTA	0.000704701	-0.402308	1		SLF2	0.0326961	0.713003	1		PSMB7	0.000901342	0.577918	1		GBP5	0.0649595	1.43874	1		TSHZ2	0.026584	1.36773	1
ILF3	0.000705193	0.407868	1		MIR181A1HG	0.0326998	-0.840383	1		OGT	0.000914277	-0.36335	1		GPR132	0.0649713	0.714134	1		SEL1L3	0.0266191	-1.29088	1
CASP8	0.000730408	0.588754	1		ZNF37A	0.0328173	0.902914	1		GAS5	0.000919928	-0.234675	1		PREPL	0.0650634	-0.551451	1		TMEM179B	0.0266283	0.714187	1
ICE1	0.000734781	0.483337	1		METTL16	0.0330885	0.595461	1		SNHG32	0.000920285	-0.411811	1		MPHOSPH9	0.0652665	0.878395	1		LINS1	0.0266567	1.43815	1
CCDC18-AS1	0.000756851	-0.366368	1		TMEM131	0.0331364	0.634097	1		TSHZ2	0.000921496	0.636621	1		NDUFA3	0.0654188	0.206671	1		UTP3	0.0267151	1.05695	1
HIST1H1E	0.000764127	-0.388602	1		HDAC7	0.0331558	-0.610611	1		ILF3-DT	0.000930695	-0.825337	1		PFDN5	0.0659103	-0.188774	1		ZC3H8	0.0267243	1.35433	1
UBL5	0.00076529	0.36093	1		PKN2	0.0332582	-0.826775	1		FKBP11	0.000932574	0.4826	1		DHX9	0.0661126	0.488322	1		POP5	0.0267243	1.2432	1
NFKB1	0.00077171	0.770144	1		VMP1	0.0332874	0.730119	1		RPS12	0.000948871	-0.105726	1		MAP3K2	0.0663484	0.401073	1		CIAO2B	0.0268654	0.828037	1
THOC3	0.000781358	-0.628498	1		COX7A2	0.0332891	0.352197	1		STOML2	0.000950626	0.634547	1		SMIM7	0.0664945	0.479802	1		APEH	0.0268689	-0.974855	1
GATAD2A	0.00078797	0.69275	1		ATP11B	0.0333045	-0.615885	1		MRPL14	0.000965383	0.53526	1		TAF10	0.066566	-0.495546	1		REXO2	0.0270801	0.773544	1
ANXA6	0.000800421	-0.591149	1		PABPC1	0.033339	-0.184526	1		HYOU1	0.00097032	0.830736	1		ADH5	0.0666035	-0.599083	1		LZIC	0.0271892	0.937801	1
TBC1D15	0.000801846	0.537765	1		MT-ND5	0.033339	-0.194927	1		C1D	0.000973368	0.433828	1		RAB27A	0.0673167	0.75192	1		CALHM2	0.0271914	-1.91098	1
MAP7D1	0.000803226	-0.751578	1		PDIA4	0.0334071	0.652208	1		ATP5F1E	0.000976622	0.127923	1		SHMT2	0.0674754	0.848289	1		ZMAT5	0.0273225	1.61606	1
NOC3L	0.000813771	0.501178	1		MED15	0.0334115	-0.608985	1		CDK6	0.000997048	0.805616	1		TMEM147	0.0676122	0.9214	1		SNHG6	0.0273364	-0.569037	1
PTPRC	0.00083805	0.156233	1		TSEN54	0.033511	-0.66857	1		SLC25A5	0.0010102	0.547935	1		NAA35	0.0676943	-1.11654	1		P4HA1	0.02735	-1.51858	1
TRIM73	0.000850267	-0.738378	1		RAB33A	0.0336357	-0.752238	1		PAXX	0.00101463	-0.465011	1		BCL9L	0.067755	-1.2132	1		STARD7	0.0273501	0.955191	1
ARL14EP	0.000889631	0.720868	1		SFPQ	0.0338084	0.448159	1		HDGF	0.00102011	0.535702	1		STX12	0.06783	0.849637	1		RTKN2	0.0274341	-0.913051	1
UBE2I	0.000890704	0.420042	1		SFSWAP	0.0340034	-0.730673	1		SNX9	0.00102098	0.917394	1		NFU1	0.0679808	0.877343	1		AARS	0.0274544	1.50838	1
UBR2	0.00089074	0.433128	1		SOD2	0.0342618	0.744423	1		PSMD2	0.00103789	0.527854	1		PDIA3	0.068001	0.393812	1		CLK4	0.0275166	-1.43341	1
SERBP1	0.00090039	0.345245	1		KIFAP3	0.0343993	0.45089	1		SERINC5	0.0010395	-0.307436	1		KDM5A	0.0680343	-0.643411	1		DARS	0.0275401	0.847834	1
CAPRIN1	0.000906427	0.526479	1		ANXA2R	0.0348074	0.514459	1		NOSIP	0.00105888	-0.481197	1		TRIM33	0.0681884	-1.05836	1		RPS13	0.0278102	-0.256807	1
RSU1	0.00090896	0.483118	1		MTHFS	0.0349624	0.712527	1		RPL36A	0.00106167	-0.14332	1		SBNO2	0.0683756	0.875208	1		CDIPT	0.0278133	1.01381	1
ABCF1	0.000911041	0.557194	1		ADH5	0.0349626	-0.48415	1		ITGB2	0.00106799	-0.649795	1		SLIRP	0.0685117	0.731577	1		UBE2B	0.0278555	0.518928	1
ZNF493	0.000913011	-0.779183	1		LSP1	0.0350472	-0.203706	1		PRKRA	0.00107013	0.675721	1		FKBP2	0.0687208	0.532158	1		ACAA2	0.0279761	1.27192	1
USP24	0.000913376	0.43292	1		HLA-A	0.0351413	0.148903	1		TBCA	0.00107726	0.363177	1		CYTIP	0.0687364	0.350551	1		GSTP1	0.0280131	0.967559	1
ENTR1	0.000914287	0.741569	1		MARS	0.0352976	0.788007	1		KEAP1	0.00108024	0.761679	1		PSMA6	0.0687549	0.352359	1		PIK3CB	0.0280175	-2.28168	1
KRI1	0.000917412	0.75912	1		RPS19	0.0353092	-0.138826	1		SLC25A6	0.00109225	0.261072	1		STAMBPL1	0.0688602	0.434167	1		ZNRD2	0.0280374	1.53325	1
STARD7	0.00092095	0.7109	1		CBX5	0.0354809	0.685342	1		SCML4	0.00110112	-0.521045	1		GATAD2A	0.0689722	0.708807	1		KIF22	0.0280374	-1.88873	1
XPOT	0.000945364	0.844037	1		SNRNP27	0.0355607	0.714425	1		TUBA1A	0.00110467	-0.589331	1		NUB1	0.0689848	-0.415393	1		USP12	0.0280949	1.32555	1
ASAP1	0.000978452	0.440229	1		MLLT6	0.0358316	-0.619717	1		CFL1	0.00111712	0.207903	1		PA2G4	0.0694036	0.425594	1		SLC25A28	0.0286008	1.18523	1
LAT	0.000980798	-0.32482	1		UBE2E3	0.0358622	-1.01656	1		FBXO7	0.00113592	0.394193	1		LUZP1	0.0695484	1.01721	1		CD3D	0.02862	-0.32039	1
CCT6A	0.000997798	0.38011	1		RBM3	0.0358628	0.52488	1		SESN3	0.00116174	-0.39799	1		TMEM208	0.0695681	0.596471	1		BRWD1	0.0286252	-0.758838	1
ATR	0.00100835	0.436772	1		ABLIM1	0.0359461	-0.232336	1		DKC1	0.0011629	0.611187	1		TRRAP	0.0696814	0.841654	1		EHD4	0.0287558	0.957416	1
CCND3	0.00101992	-0.306581	1		RABEP1	0.0360198	-0.489194	1		RPS8	0.00117197	-0.124189	1		TMBIM4	0.0699029	0.387406	1		PDE4B	0.0289851	0.552824	1
KIFAP3	0.00102126	0.475803	1		CCNY	0.0360251	0.526379	1		TRANK1	0.00117252	0.430936	1		NUP214	0.0699901	0.755443	1		CCNG2	0.029083	-1.53507	1
TRMT10C	0.00103914	0.486227	1		PDSS2	0.0361065	-0.771131	1		AC008105,3	0.00118203	-0.543479	1		CCT5	0.0709929	0.708025	1		GPBP1	0.0292181	0.805961	1
MSL3	0.00104707	0.591061	1		LTB	0.0361467	0.249879	1		CSTF2T	0.00121447	0.555615	1		GRHPR	0.07101	0.864369	1		VMP1	0.0293314	0.958028	1
ARMH1	0.00104807	0.615684	1		AC093323,1	0.0362208	-0.725204	1		SLC38A2	0.0012279	0.705517	1		TNFAIP8	0.0711172	0.756977	1		MARK2	0.0294794	1.11026	1
UBE2W	0.00104817	0.533684	1		HELB	0.036269	0.617506	1		HIST1H1D	0.00123431	-0.356099	1		XIAP	0.0712179	0.498536	1		FXYD5	0.0294903	-0.332726	1
ZFAS1	0.00105006	-0.265108	1		CSTB	0.0363907	-0.576537	1		TBL1X	0.00124338	-0.608154	1		MSN	0.0712711	0.321854	1		RPL3	0.0294927	-0.269679	1
MRFAP1L1	0.00105184	-0.489774	1		LAMTOR3	0.0365442	0.695807	1		MHENCR	0.00127359	-0.610177	1		TNFAIP3	0.0714252	0.483065	1		NUDCD2	0.0297486	1.17928	1
C16orf54	0.00106294	-0.762077	1		SUPT16H	0.0365583	0.500043	1		VCP	0.00128455	0.372707	1		PPA1	0.0714427	0.673745	1		AL135905,2	0.0297486	1.07953	1
PFDN5	0.00107947	-0.170305	1		PSMG4	0.0365608	0.620402	1		NDRG3	0.00128729	-0.839912	1		CLCN3	0.0716801	-0.705418	1		POLR3E	0.0297534	1.83852	1
PPA1	0.00111509	0.471343	1		ILF2	0.0365855	0.656505	1		DGKZ	0.00130206	-0.569999	1		SMIM12	0.0717837	-1.22339	1		SDHB	0.0298299	0.91389	1
USP14	0.00113151	0.483016	1		MAGED1	0.0366038	-0.555282	1		SPPL2A	0.00133542	0.865646	1		DPY30	0.0718517	0.591064	1		MAST4	0.030397	1.25275	1
ERBIN	0.00114997	-0.403767	1		GNA13	0.0366126	0.769453	1		PSMD14	0.00134677	0.599343	1		SHISAL2A	0.0721715	-0.868185	1		PRKRA	0.0306267	0.53691	1
MYC	0.00115387	0.739006	1		RPL6	0.0367641	-0.124136	1		SSR3	0.00134931	0.42372	1		NCF1	0.0723118	-0.313182	1		TMEM87A	0.0310023	0.580015	1
BDP1	0.00116961	0.49329	1		MAT2A	0.0368465	0.442001	1		LINC00342	0.00135164	-0.671555	1		KDM7A	0.0723414	-0.607944	1		RASSF7	0.0310052	-1.25351	1
PPAN	0.00117161	0.58406	1		HIST1H1D	0.0368809	0.51371	1		ARHGDIA	0.00136369	0.420545	1		MFSD11	0.0724588	1.00004	1		ELK3	0.031069	-1.03108	1
RIN3	0.00117492	-0.798259	1		ABHD17A	0.036885	-0.605247	1		HERC1	0.00136545	-0.388428	1		ARHGAP9	0.0725506	-0.56395	1		H3F3A	0.0312621	-0.268501	1
NSD1	0.00118277	-0.468685	1		GLOD4	0.0371658	0.686678	1		PSMG4	0.00138199	0.441964	1		RPS6	0.0725771	0.148069	1		ATG5	0.0313434	0.945332	1
LINC01550	0.00121294	0.462524	1		SPART	0.0372489	0.736542	1		PRRC2A	0.00138502	0.728192	1		CYTH3	0.0728081	0.76535	1		PSAP	0.0315282	-0.623528	1
AKAP7	0.00122454	-0.769242	1		NACA	0.0372897	-0.113693	1		LIMD2	0.00138521	-0.263552	1		CARD11	0.0728578	-0.507225	1		RAB10	0.0315791	0.598336	1
CCNL1	0.00122494	0.437881	1		ALG8	0.0373402	0.871783	1		WDR48	0.00139638	0.547889	1		HMGB2	0.0730982	-0.448743	1		CARD11	0.0316538	1.06758	1
GPR174	0.00123859	0.597582	1		AKR1A1	0.0373443	0.827465	1		ZFP36	0.0013991	0.430325	1		BCAS2	0.07311	-0.792853	1		AHR	0.0317619	0.814634	1
GATA3	0.00125441	-0.69511	1		TXNL4A	0.0374766	0.323686	1		STMN1	0.00140677	-0.51223	1		SSBP2	0.073146	-1.24073	1		NFKB1	0.0317619	1.46943	1
AKR1B1	0.00126707	-0.461804	1		BRI3	0.0374894	-0.629211	1		BZW1	0.00141876	0.489648	1		CD53	0.0731686	0.329033	1		KHDRBS1	0.0321771	0.505055	1
RPL23	0.00126873	-0.121707	1		TWF2	0.0375245	-0.569009	1		KPNB1	0.00142904	0.422909	1		ELK3	0.0732268	0.498952	1		ATP5MC1	0.032209	1.15056	1
PPIA	0.00129056	0.17986	1		HIVEP2	0.0375367	0.402878	1		HNRNPD	0.00143585	0.283045	1		FLOT2	0.0732636	-0.709387	1		GLTP	0.0323681	-1.53437	1
POLR2B	0.00129261	0.496333	1		CDC25B	0.0378674	-0.634831	1		MT-ND2	0.00144458	-0.157635	1		APRT	0.0734275	0.401566	1		NCOA7	0.0325006	0.90253	1
MAGT1	0.00129638	0.641622	1		QARS	0.0379319	-0.761346	1		TAF9	0.00144919	0.611139	1		NOL8	0.073787	0.63432	1		CARS	0.0327111	0.931277	1
UBE2F	0.00129733	-0.634747	1		RPS10	0.0381111	0.950351	1		SRP19	0.00145173	0.457043	1		HYOU1	0.0738698	0.527913	1		EIF3I	0.033052	0.724667	1
PASK	0.00130177	-0.848601	1		OXSR1	0.0382249	-1.12701	1		ARHGEF18	0.00147432	-0.717461	1		IARS	0.0739779	0.813642	1		ILF2	0.033052	0.747821	1
GMDS	0.00132928	0.485025	1		GKAP1	0.0382775	-1.13105	1		NDUFAF3	0.00152419	0.426336	1		UPP1	0.0740473	0.866516	1		ARGLU1	0.0331411	-0.631102	1
MDH1	0.00133765	0.480461	1		EMC7	0.0383634	0.742856	1		RBPJ	0.00153394	0.891094	1		B3GNT2	0.0741228	0.525522	1		PRMT1	0.0332476	0.789924	1
SON	0.00135428	0.231098	1		ISCU	0.0387491	-0.344523	1		CUEDC2	0.0015481	0.706577	1		HABP4	0.0741464	-1.09333	1		VPS25	0.0332823	1.35704	1
KMT2A	0.00137825	0.306747	1		OGFR	0.0389642	0.550131	1		POGK	0.00156454	0.889311	1		PSMD7	0.0741883	0.483589	1		CRELD2	0.0332948	1.41402	1
HNRNPAB	0.00139906	0.515128	1		IDH2	0.0392874	0.84583	1		SYNRG	0.0015729	-0.346043	1		HLA-DRB1	0.0741963	1.15543	1		ASCC3	0.0334328	0.61779	1
NCK2	0.00143154	0.48223	1		LYRM2	0.0392976	0.569733	1		RFX7	0.00157977	-0.650236	1		NRF1	0.0742392	0.495911	1		SMC6	0.0334562	0.800112	1
SNRPE	0.00145558	0.38687	1		FARSB	0.0397583	0.870647	1		C21orf91	0.00158005	0.528992	1		RPL15	0.074256	0.195889	1		YEATS2	0.0334698	1.25509	1
PATL2	0.00149591	0.52909	1		ANAPC1	0.0398098	0.667957	1		MRPS7	0.00159672	0.437804	1		TXNDC9	0.0743239	1.16284	1		ESYT1	0.033484	-0.920929	1
ZFC3H1	0.00149746	0.568678	1		C1D	0.0398162	0.644048	1		SUMO3	0.00159675	0.299114	1		ODC1	0.0743888	0.769141	1		CD4	0.0334949	-0.874846	1
LARP1	0.00150921	0.485498	1		SQOR	0.039951	0.815612	1		ANKH	0.00159921	-0.631908	1		POLR2J	0.0743962	0.445082	1		UBE2D2	0.0335211	-0.488883	1
L3MBTL3	0.00153809	0.525524	1		TFG	0.0399722	0.652946	1		PFN1	0.0016023	0.20279	1		EIF4E3	0.0743972	0.71039	1		LCP1	0.0335211	-0.612925	1
SNRPG	0.00156477	0.310577	1		OPA1	0.0400051	0.882515	1		CARS2	0.00164298	0.501438	1		EIF6	0.0744871	0.486986	1		C1QBP	0.0335497	0.922358	1
PRKCQ-AS1	0.00158583	0.278187	1		EIF3J	0.0400323	0.580598	1		KCMF1	0.0016489	0.51857	1		STAT5A	0.0746787	0.959173	1		GLIPR1	0.0336001	-0.685254	1
NDUFA13	0.00162674	0.261723	1		PRDX2	0.0402163	-0.38338	1		TMEM263	0.00164912	0.529152	1		CHMP1B	0.074766	0.522342	1		KIAA1143	0.0338517	1.17708	1
TMA7	0.00162918	-0.212525	1		SNTB1	0.040366	0.506256	1		ITM2A	0.00165726	-0.463368	1		PECAM1	0.0747996	-0.951761	1		SNHG29	0.0341691	-0.472072	1
SCFD2	0.00163582	0.765876	1		TBC1D15	0.0405903	0.622367	1		TPM3	0.00165918	0.260459	1		ETFA	0.0748119	0.408671	1		SP140L	0.0341899	0.992298	1
HSPE1	0.0016424	0.314012	1		ECPAS	0.0406489	0.680892	1		FAM107B	0.00167499	0.368462	1		SCYL2	0.0750945	0.810961	1		NME2	0.0343018	0.568593	1
SSR3	0.00164539	0.539225	1		SENP6	0.0406901	0.384317	1		DDX3X	0.00167595	0.42734	1		BTAF1	0.0754986	0.597542	1		ANKRD11	0.034406	-0.617498	1
DAXX	0.00164794	-0.435358	1		ODF2L	0.0406944	0.470513	1		EVI2B	0.00168439	-0.341188	1		GPR183	0.075515	-0.439499	1		BTAF1	0.0344233	1.57389	1
HNRNPA1	0.00164919	0.238244	1		ITCH	0.0408238	-0.657163	1		MAP4K2	0.00171702	-0.696155	1		CCL5	0.0759054	-0.332941	1		MARK3	0.0346358	0.760458	1
ADARB2	0.00166518	-0.588931	1		STIM1	0.0409079	-0.510145	1		AGO4	0.00172744	-0.744512	1		CEP135	0.0759871	0.848263	1		WDR45B	0.034835	0.905808	1
OTUD4	0.00171426	0.579148	1		HERPUD2	0.0411088	0.4628	1		EIF2S1	0.00180551	0.689789	1		DOCK8	0.0760199	-0.370795	1		B3GAT3	0.0349617	0.851189	1
TP53	0.00171979	0.596499	1		KMT2A	0.041206	0.268358	1		SHPRH	0.00182797	-0.606377	1		ITM2B	0.0762529	-0.217578	1		UFSP2	0.0350037	0.948858	1
GAS5	0.00174576	-0.19015	1		NAA15	0.0413679	0.499287	1		KLF6	0.0018392	0.346152	1		PRAF2	0.076318	0.446698	1		FMNL1	0.0350419	-0.304693	1
SNHG5	0.0017553	-0.194524	1		MAPKAPK5-AS1	0.0416034	-0.590311	1		CEP135	0.00187048	0.692603	1		S1PR1	0.0766446	-0.53831	1		HEATR5B	0.035112	-1.3936	1
APBA2	0.00177543	-0.561172	1		NAA25	0.0416681	0.594982	1		MECP2	0.00187065	-0.584069	1		ADD3	0.0766938	-0.577986	1		MPDU1	0.0351772	1.04016	1
EIF3A	0.00177618	0.386871	1		TM9SF4	0.0417022	0.702675	1		S100A11	0.00187857	0.281778	1		RNF187	0.0767594	-0.607275	1		NUFIP2	0.035313	0.758655	1
RBIS	0.00179444	-0.408635	1		CHMP2A	0.0418513	0.613344	1		EIF4E3	0.00188721	0.576274	1		RINL	0.0767846	0.578496	1		PSMC4	0.035313	0.732446	1
ZC3H15	0.00180567	0.419246	1		PKN1	0.0419152	-0.761176	1		TMEM65	0.00189444	0.542534	1		PPP4R2	0.0770355	0.55788	1		SOS1	0.0353542	0.941445	1
CYCS	0.00183115	0.512941	1		THOC3	0.0421714	-0.830058	1		S1PR4	0.00193493	-0.600435	1		RPS16	0.0771248	-0.132714	1		SIGIRR	0.0353736	-0.958408	1
RNH1	0.00183351	0.387818	1		ACTG1	0.0422145	-0.200347	1		DHX15	0.00195783	0.474549	1		PSMD2	0.0773641	0.632617	1		RPL41	0.0354097	-0.458822	1
EPRS	0.00187635	0.397242	1		NFYC	0.0422536	0.63051	1		CHCHD1	0.00195963	0.658066	1		TMC8	0.0773641	-0.669652	1		LARP4B	0.0354253	0.484972	1
ALKBH7	0.00188326	-0.437512	1		NAA50	0.0424084	0.738533	1		ITGAL	0.00196936	-0.482489	1		TRIM44	0.0773648	0.484185	1		DEF6	0.0354308	-0.514908	1
SLC4A7	0.00190431	-0.514483	1		GALT	0.0424262	0.565554	1		CDKN2D	0.00198133	0.497677	1		RPL35	0.0774165	0.202237	1		CD96	0.0355002	-0.735603	1
TESPA1	0.00191622	0.312155	1		SPPL2A	0.0426977	0.74557	1		HERPUD1	0.00201649	0.547743	1		LINC00909	0.0778087	0.729826	1		SIPA1L1	0.035799	1.47735	1
RAB10	0.0019237	0.499472	1		CDKN2AIP	0.0427301	0.555939	1		KLRB1	0.00201742	-0.613688	1		ATG4B	0.0781604	-0.758954	1		PIGBOS1	0.0360519	-1.57318	1
FOXP1	0.00193383	-0.182788	1		COX11	0.0427475	-0.800809	1		DDX5	0.00202569	0.198178	1		PDS5B	0.0784395	-1.16873	1		MBD2	0.0361248	1.06518	1
LSM14A	0.00193647	-0.321405	1		SMIM15	0.0430832	0.396729	1		PPP1R11	0.00203081	0.571338	1		PTBP2	0.0785439	-1.12916	1		COQ8A	0.0361954	-1.1687	1
CMTM7	0.00194318	-0.630714	1		ZNF766	0.0432309	0.515698	1		GABARAP	0.00204121	-0.250215	1		ZFP36	0.0787484	0.601031	1		OSER1	0.0362935	-1.46817	1
RAB5C	0.00196133	0.412401	1		DCAF15	0.0434214	-0.726769	1		PDAP1	0.00205775	0.472261	1		CD8A	0.0787484	-0.649279	1		CUTA	0.0363316	-0.610415	1
UQCRQ	0.00196235	0.398724	1		DGKA	0.0435501	-0.368076	1		ALYREF	0.00205811	0.631995	1		ATG5	0.0789143	-0.886788	1		TNFAIP8	0.0363918	-0.481165	1
PSIP1	0.00197084	-0.257895	1		ARHGEF3	0.0435594	0.279227	1		CCND3	0.00206247	-0.341626	1		LY75	0.0790737	0.592004	1		PRKCH	0.0363918	-0.59167	1
HNRNPM	0.00201922	0.374274	1		HSP90AA1	0.043592	0.188429	1		SAR1A	0.0020638	0.613544	1		CALR	0.0792843	0.574013	1		PARK7	0.0365436	0.462904	1
ERAP1	0.00205788	0.447286	1		MPHOSPH8	0.0436047	-0.264399	1		SESN1	0.002066	-0.800885	1		ARFGEF1	0.0794872	-0.635319	1		SPTLC2	0.0366879	1.35215	1
CCSER2	0.00206041	0.381219	1		CPSF2	0.0436234	0.775758	1		TAPT1	0.00208679	0.608425	1		TOMM7	0.0797811	-0.175535	1		GNL3	0.0367222	0.982015	1
MRPL42	0.00206906	0.63608	1		SDCCAG8	0.0436568	-0.674652	1		GLS	0.00211912	0.448913	1		PRKAA1	0.079953	0.459818	1		L3MBTL3	0.0367222	0.726183	1
ARRDC3	0.00207137	-0.692391	1		TFAM	0.0437911	-0.557098	1		SEPTIN1	0.00212037	-0.412139	1		VPS26B	0.0806577	-1.02605	1		LRCH1	0.0367836	1.19107	1
HNRNPH2	0.00208974	0.635229	1		PRMT1	0.0439143	0.386019	1		CCDC12	0.00212052	0.388825	1		CCDC85B	0.0808756	0.559215	1		OGA	0.0370356	-0.609627	1
N4BP2L2	0.00209593	0.234074	1		SAT1	0.0439907	0.556384	1		MAP7D1	0.00213064	-0.592817	1		DNAJC1	0.0809844	-0.625156	1		IDI1	0.0371484	0.830195	1
CCT5	0.00211337	0.722864	1		SCP2	0.0440107	-0.721071	1		RBX1	0.00213489	0.434128	1		BMT2	0.0810014	0.80937	1		MFSD11	0.0371634	1.39528	1
ZFP36	0.00211799	0.470442	1		ATF6B	0.0440542	0.521343	1		MT-ND4	0.00213879	-0.157984	1		MTHFS	0.0813377	-0.969465	1		AHCYL2	0.0371634	-1.39799	1
SNHG16	0.00212792	0.545112	1		OXCT1	0.0440765	0.619189	1		UQCRB	0.00215514	-0.214467	1		CASP8	0.0813689	0.404562	1		NEK9	0.0371634	-1.54272	1
FBXW11	0.00215375	0.48588	1		ARHGAP12	0.0441683	-0.764526	1		GCC2	0.00217035	-0.321602	1		RSL24D1	0.0815583	0.401873	1		PLEKHO1	0.0374633	-0.921152	1
CAST	0.00217404	0.366362	1		SPAG9	0.0441981	0.847889	1		MT-CO1	0.00217822	-0.129866	1		AC068587,4	0.0815623	-1.20543	1		TTC12	0.0375378	-1.71217	1
NPC2	0.00219299	0.511251	1		CMTM7	0.0442158	-0.578416	1		PVT1	0.00220979	0.279231	1		ZNF644	0.0816324	0.302264	1		LMBR1	0.0376406	0.784046	1
FAM102A	0.00220136	-0.432239	1		SPATA13	0.0444504	0.39098	1		NELL2	0.00222447	-0.609474	1		SUSD3	0.0819279	-0.750064	1		DGKE	0.0376406	1.41663	1
PVT1	0.00221654	0.430148	1		DCAF8	0.0444617	0.293521	1		NDUFB2	0.00222602	0.279647	1		TTC3	0.0821151	-0.515935	1		LY96	0.0379374	1.13032	1
SMURF2	0.00222359	-0.53529	1		LEF1-AS1	0.0444889	-0.776015	1		TMEM141	0.0022271	0.395548	1		CHIC2	0.0821266	-0.419931	1		ECI2	0.0380301	-0.981631	1
MRPL21	0.00224032	0.321998	1		SLC7A6	0.0445924	-0.595704	1		PDE4B	0.00222938	0.75999	1		BROX	0.0825438	0.765674	1		MRPL21	0.0382515	0.874755	1
EIF4H	0.00230956	0.413777	1		PEX2	0.0447196	-0.941695	1		CFAP36	0.00223072	-0.734534	1		TASP1	0.082575	0.864204	1		RNPS1	0.0382543	0.750377	1
USP3	0.00234085	-0.257934	1		BCAS3	0.0447222	0.664551	1		ABLIM1	0.002242	-0.32463	1		STOML2	0.0831423	0.627859	1		PRMT2	0.0384784	-0.508936	1
IL2RG	0.00235176	0.204154	1		TRMT1	0.0447259	0.566314	1		POLR2K	0.00229431	0.538615	1		ZNF107	0.0831423	-1.06349	1		AKIRIN2	0.0385096	-1.05934	1
UBE2B	0.00235329	0.306679	1		C9orf72	0.0448232	0.865188	1		RRP7A	0.00230383	0.395197	1		KMT5B	0.0831962	-0.776489	1		FKBP5	0.038512	0.989983	1
IGFLR1	0.00236864	-0.655411	1		USP11	0.0448806	0.512771	1		ARRDC2	0.00231601	-0.528292	1		CCDC124	0.0832809	0.783106	1		HSPA4	0.0385415	0.745658	1
LARS	0.00237818	0.470089	1		DUSP12	0.0449336	0.474752	1		FARS2	0.00231873	0.56683	1		ETF1	0.083772	0.811736	1		CD58	0.0386145	-0.892058	1
TIMM8B	0.00238608	0.651769	1		ATIC	0.0450341	0.489126	1		SNHG7	0.00236117	-0.429051	1		NRDC	0.0838637	0.373954	1		NUDT21	0.0386145	-1.21421	1
MZT2B	0.00239169	-0.264229	1		AGFG1	0.0453196	0.500222	1		RPL37A	0.00238841	-0.103765	1		C21orf91	0.0842748	0.740056	1		ILK	0.0387029	1.06134	1
PLIN2	0.0024175	-0.600587	1		RPL38	0.0456581	-0.109662	1		RTN3	0.00239254	-0.786753	1		PSTPIP1	0.0843091	-0.939718	1		CDK2AP2	0.0387233	1.00626	1
COX8A	0.0024467	0.369219	1		SIDT1	0.045661	-0.702232	1		NSG1	0.00241434	-0.876842	1		SNAP23	0.0843146	0.913996	1		MOB1A	0.0387357	0.692525	1
CEBPZ	0.00247395	0.384365	1		CD3D	0.0458105	-0.228265	1		ITPKB	0.00241504	-0.710804	1		RIPOR2	0.0844872	-0.333127	1		KPNB1	0.0388199	0.661307	1
TMEM147	0.0025209	0.506664	1		PEBP1	0.0458819	-0.364858	1		NLRC3	0.00249533	-0.538923	1		DYNC1I2	0.0845154	-0.470613	1		TNFRSF10A	0.039078	-1.63953	1
PEBP1	0.00252113	-0.305506	1		RRAGA	0.0460686	-0.645092	1		PLEKHA1	0.00249656	-0.71027	1		COA5	0.0846065	0.446817	1		HSPH1	0.0391955	1.06085	1
NDUFA1	0.00255678	0.295038	1		PTBP2	0.0465257	0.515823	1		MSL3	0.00251232	0.450139	1		GOLGA3	0.0846788	0.619688	1		FHIT	0.0392163	2.02196	1
ANKRD36B	0.0025805	-0.447893	1		CHCHD3	0.0466245	0.393575	1		NUP153	0.00251401	0.542197	1		DDX3Y	0.0846824	0.70653	1		PREX1	0.0392435	-0.965444	1
SNRPB	0.00262948	0.377665	1		RAB11A	0.0466681	0.600409	1		ARMC10	0.00251863	0.589193	1		RGS14	0.0846859	-0.666719	1		DYNC1LI2	0.0392443	-1.54546	1
MT2A	0.00267133	0.512289	1		ASAH1	0.0469829	-0.916369	1		NUP88	0.00256067	0.480478	1		SERPINB1	0.084867	0.587718	1		H2AFV	0.0394471	-0.576207	1
FBH1	0.00268319	0.449799	1		NDUFAF8	0.0469942	0.534482	1		CD164	0.00256814	0.341428	1		SRSF1	0.08488	-0.440901	1		SH3KBP1	0.0395715	-0.675909	1
CDV3	0.00269173	0.349392	1		PIK3CB	0.0471241	0.876251	1		COX4I1	0.00260073	-0.16162	1		BECN1	0.0849104	0.724495	1		DLEU1	0.0395723	-1.37285	1
EIF3G	0.00278835	-0.277771	1		CLN5	0.0471677	0.598898	1		MAGOH	0.0026062	0.46152	1		PLXNC1	0.0849632	0.408745	1		LIMK2	0.0398614	-1.41921	1
UBTF	0.00278923	-0.396565	1		WASHC2A	0.0472149	0.759044	1		RPL22L1	0.00260923	0.547022	1		TOMM40	0.0849632	0.662292	1		PPM1G	0.0400048	0.453523	1
HTATSF1	0.00280297	0.568101	1		LAP3	0.0473734	0.545989	1		RALA	0.0026131	0.404401	1		TAF15	0.0851928	0.427032	1		TCEAL8	0.0403041	-1.40758	1
SNHG7	0.00281934	-0.418078	1		ANXA11	0.0474094	-0.28131	1		NPC2	0.00262045	0.655141	1		POP4	0.0852602	0.634858	1		PDHA1	0.0403213	1.14941	1
THRAP3	0.00283156	0.280327	1		STEAP1B	0.0474696	0.755252	1		EIF4A2	0.00267482	0.352492	1		IPO7	0.0853933	0.912358	1		KCNAB2	0.0405113	-0.718842	1
CHMP5	0.00285749	0.639656	1		SNHG7	0.0474733	-0.397302	1		TIMM8B	0.0027026	0.552523	1		ZSWIM6	0.0859194	1.58438	1		ZNF276	0.0406151	-1.19509	1
MBP	0.00287058	-0.305442	1		EEF2	0.0475731	0.229802	1		DNAJB11	0.00273077	0.573826	1		TP53	0.0860255	0.688173	1		UNC119	0.0406462	0.824908	1
TRIM44	0.00291211	0.522084	1		TBL1X	0.0476002	-0.469516	1		ATP5MC1	0.00276304	0.476936	1		UQCRC1	0.0861469	0.483022	1		MAT2A	0.0406891	1.11093	1
ABHD14B	0.00292285	-0.501246	1		PHF20L1	0.047613	0.458589	1		TRIM73	0.0027658	-0.553305	1		EIF3D	0.0865238	0.429005	1		MED15	0.0409997	-1.20181	1
COX7C	0.00292945	-0.155126	1		ING5	0.0477246	0.760048	1		TMEM147	0.00280762	0.451754	1		ABCD2	0.0869224	-1.17268	1		PSMD7	0.0409999	0.719907	1
THUMPD1	0.00293029	0.450456	1		AC245407,2	0.0478164	-0.683858	1		MICOS10	0.00290393	0.296097	1		PIK3CD	0.0872424	0.469408	1		P2RY10	0.0410714	0.684757	1
S100PBP	0.00296313	0.661719	1		PLEKHB2	0.0478264	0.591426	1		HSPA4	0.00291556	0.607231	1		VDAC2	0.0873127	0.506191	1		GID8	0.0410795	1.19443	1
GIMAP2	0.00298409	-0.297215	1		BCL9L	0.0478438	-0.771362	1		RPRD2	0.00294421	-0.641847	1		GTF2E2	0.0874029	0.353716	1		MRPL40	0.0410795	1.25084	1
TMEM50A	0.00299193	0.366751	1		SDF2L1	0.0480379	0.673382	1		NPM1	0.00294747	0.286273	1		BBIP1	0.0876325	0.682917	1		ELP4	0.0410795	-1.51938	1
OGA	0.00300771	-0.315113	1		TCP1	0.0481674	0.461848	1		MT-ATP8	0.00296748	-0.107743	1		RANBP9	0.0881373	-0.696207	1		TRAPPC10	0.0411885	-0.942945	1
SOD2	0.00301717	0.558573	1		ARHGAP5	0.0481915	-0.758358	1		BNIP2	0.00298161	0.313289	1		COX7B	0.088374	0.269856	1		SMAD7	0.0412793	-2.19552	1
FOXN3	0.00303518	-0.279194	1		TMA7	0.0484469	-0.20995	1		MIIP	0.00304037	0.828879	1		ATP1A1	0.0884382	0.592026	1		CALCOCO2	0.041425	0.663508	1
EPC1	0.00305321	-0.252619	1		AL627171,2	0.0488386	0.804378	1		ABHD14B	0.00304233	-0.512843	1		CSNK1G3	0.0886229	0.651921	1		RETREG3	0.0414825	-1.17545	1
NHP2	0.00305524	0.505589	1		NDUFA2	0.04886	0.595287	1		SLC50A1	0.00305431	0.614617	1		EPC2	0.0886652	0.419424	1		TACC1	0.0418231	0.895178	1
CDC42	0.00306502	0.220093	1		KAT8	0.0489215	0.462178	1		AK2	0.00306101	0.545482	1		TUFM	0.0887053	0.429721	1		USP5	0.0418511	1.40313	1
MRPS33	0.00307448	0.60388	1		NDUFB6	0.048984	-0.573984	1		SEPTIN6	0.00308465	-0.29812	1		CNTRL	0.088802	-0.54932	1		TXLNG	0.0418511	1.90374	1
HIPK1	0.00309819	0.465692	1		TP53TG1	0.0490414	-0.843285	1		JAK1	0.00312215	-0.193207	1		UFD1	0.0891687	-0.603008	1		PITHD1	0.0418676	0.750186	1
SESN3	0.00310835	0.4455	1		RASSF5	0.0490616	-0.435814	1		FBXO3	0.0031388	-0.671259	1		BAZ1A	0.0892296	0.619455	1		TBC1D15	0.042201	0.662752	1
RPS4Y1	0.00311652	-0.177845	1		TRAF1	0.0490616	-0.548877	1		GTPBP6	0.00315363	0.50781	1		CBX4	0.0894599	0.54325	1		ATP5MPL	0.0423993	-0.503175	1
LIMD2	0.00312165	-0.189873	1		PARP10	0.0492025	0.613292	1		TTC3	0.00315859	-0.234508	1		RNMT	0.0896129	0.398052	1		HSPBAP1	0.0424296	-2.10151	1
ATP6V1G1	0.00322267	-0.241021	1		CNIH4	0.0492629	0.53462	1		CD37	0.00316458	-0.212867	1		ABHD13	0.0896184	0.741811	1		KDM5D	0.0424665	-1.51373	1
SAMSN1	0.00322508	0.508387	1		SMYD3	0.0493107	-0.55002	1		APPL2	0.00320268	-0.679452	1		RRAGA	0.0903288	0.505624	1		BAG1	0.042646	1.03308	1
WIPF1	0.00324769	0.227387	1		RP9	0.0494276	0.612676	1		PSMD6	0.00324509	0.445572	1		SAMD9L	0.0903511	0.586229	1		VPS72	0.0427576	0.677443	1
RLIM	0.00325185	0.45793	1		TRANK1	0.0494914	0.545573	1		INPP4A	0.00327741	-0.470676	1		RBM3	0.090635	0.549933	1		COMMD6	0.043086	-0.353808	1
SMARCA5	0.00329439	0.349833	1		ATP5IF1	0.049499	-0.376759	1		AC118549,1	0.00328283	0.462893	1		POM121C	0.0909699	0.540474	1		SLC38A9	0.043251	-1.61833	1
HSPH1	0.0033059	0.506065	1		RBMX	0.0495509	0.402754	1		DNAJA2	0.00329078	0.381113	1		AGO2	0.0910392	0.558748	1		GALM	0.0433011	-1.0808	1
NPHP3	0.00333359	-0.705375	1		DCAF10	0.0496936	0.6016	1		ARPC3	0.00330399	0.167684	1		TBC1D20	0.0910921	0.995856	1		XRN2	0.0436013	0.691177	1
CLIP4	0.00335529	0.305718	1		TRBC1	0.0498979	-0.82424	1		MMGT1	0.00330694	0.525843	1		OPTN	0.0911998	0.453992	1		RAB4B	0.0436151	-1.1246	1
CYSLTR1	0.00335904	0.804142	1		DRAM2	0.0499467	-0.747336	1		GTPBP4	0.00331062	0.560741	1		GPI	0.0914079	0.306607	1		HPS1	0.0436261	-0.955716	1
HNRNPA2B1	0.00338293	0.185507	1		DCTN3	0.0500427	0.76118	1		SUPT6H	0.00333639	0.481133	1		RAB8A	0.091758	-0.509109	1		NCOA1	0.0438443	-1.01569	1
MPHOSPH8	0.00338751	-0.284384	1		RRP7A	0.0500613	0.369328	1		HNRNPU	0.00335265	0.307233	1		PDCD6	0.0917875	-0.46213	1		COA8	0.044206	1.54712	1
EGLN2	0.00342894	-0.444466	1		ITGB3BP	0.0502843	0.359107	1		NFE2L2	0.00346809	0.413095	1		DICER1	0.0918704	0.504908	1		SNAP23	0.0442567	-1.23611	1
BCLAF1	0.00343777	0.337908	1		IGBP1	0.0505055	-0.521954	1		COPE	0.00348792	0.382447	1		PYROXD1	0.0919492	-0.899	1		LIMD2	0.0442802	-0.495634	1
RHBDD1	0.00348249	0.420365	1		EMG1	0.0505955	0.636873	1		EWSR1	0.00349332	0.359889	1		ITK	0.0921857	0.560348	1		PBDC1	0.0443722	1.35306	1
ATP5MPL	0.00351469	-0.288252	1		NCOA5	0.0509716	0.424771	1		MXD4	0.00351055	-0.837724	1		CBLB	0.0922328	0.837994	1		RIOK3	0.044414	0.690478	1
SPART	0.0035464	0.524405	1		DYNLT1	0.0511145	0.476383	1		POU2F1	0.00361175	0.402364	1		TOP1	0.092233	0.47656	1		EIF4A3	0.0446252	0.899742	1
MDM4	0.00354895	0.402565	1		SLC3A2	0.0512597	0.54123	1		HSPH1	0.00361847	0.728039	1		YPEL2	0.0923235	-1.1497	1		KLC1	0.0450047	-1.11712	1
CCT7	0.00363213	0.441872	1		PDXDC1	0.0512966	-0.464321	1		SPTAN1	0.00362278	-0.235502	1		MDC1	0.0923929	0.242494	1		FBXO32	0.0450367	-1.74788	1
ARPP19	0.00367265	0.762114	1		STK24	0.0515118	0.54023	1		EBNA1BP2	0.00363523	0.830994	1		YWHAH	0.0927075	0.522977	1		M6PR	0.0452202	-0.980021	1
SATB1-AS1	0.00372583	-0.378757	1		TMBIM6	0.0515433	0.300789	1		APEX1	0.00367695	0.440977	1		PSMC1	0.0927264	0.454885	1		BIN1	0.0453249	-0.843046	1
EDF1	0.00372795	0.264757	1		POLR2C	0.0515969	0.769598	1		TMED2	0.00373734	0.338068	1		ZC3H8	0.0927875	0.559129	1		RMDN1	0.0454247	1.23042	1
SRSF2	0.00376002	0.332072	1		ARIH2	0.0516562	0.581625	1		SSBP3	0.00378685	-0.832332	1		BZW1	0.0929275	0.554347	1		TMEM70	0.0455181	1.18026	1
CSK	0.00386043	0.378572	1		NSFL1C	0.0517408	0.800354	1		SSB	0.00381099	0.329314	1		MECP2	0.0933755	-0.759499	1		ITGB7	0.0456634	-0.721876	1
PHB	0.00388418	0.486607	1		ATRX	0.0519054	0.198051	1		MATR3,1	0.00386205	-0.277593	1		RPS27	0.0935309	-0.139999	1		ATP2B1	0.0457942	-0.98834	1
NOL11	0.00390106	0.554917	1		HNRNPA2B1	0.0519535	0.179436	1		SNHG5	0.00386521	-0.206412	1		OSBPL8	0.0936397	-0.375982	1		SLC35E1	0.0460896	0.700696	1
MAP4	0.00390659	0.429134	1		TMEM203	0.0519876	0.748962	1		RSL24D1	0.00387401	0.446475	1		MED15	0.0940875	-0.829132	1		SNAPC5	0.046137	0.924762	1
GNPTAB	0.00393622	-0.682052	1		DHX30	0.0520306	-0.647301	1		ENTR1	0.00394436	0.661774	1		HSD17B11	0.0942948	-0.896185	1		LAMP2	0.046137	0.811593	1
STIM1	0.00395665	-0.574189	1		UBQLN2	0.0521753	0.528389	1		SSRP1	0.00395127	0.411555	1		PILRB	0.0943743	-0.5936	1		EID1	0.0461495	-0.660775	1
RIPK1	0.00402911	0.620534	1		EEF1D	0.0525436	-0.215138	1		MRPS18B	0.00395934	0.371219	1		HSPA5	0.0944733	0.537035	1		DBI	0.0461882	0.562478	1
BNIP3L	0.00410022	-0.375879	1		MRPS10	0.0529929	0.734817	1		WDR75	0.00396697	0.605588	1		CHD6	0.0945721	-0.908553	1		GMFG	0.046284	-0.355409	1
ABTB1	0.0041018	-0.588312	1		ANP32E	0.0531147	0.582747	1		RAD23A	0.00396724	0.422973	1		ZBTB7A	0.0946385	-0.562838	1		BRK1	0.0464927	-0.55751	1
TBC1D2B	0.0041276	0.60769	1		RAB3GAP1	0.0533864	0.56751	1		SRSF7	0.00397442	0.264899	1		OGA	0.0950025	-0.268504	1		NDUFC2	0.0465413	0.557107	1
ANKH	0.00413008	-0.617673	1		RHOG	0.0534224	-0.47119	1		ECPAS	0.00402338	0.578437	1		SLC25A46	0.0951923	0.516005	1		UBL3	0.0467071	-0.830716	1
NAP1L4	0.00417457	0.233581	1		TAPBPL	0.0534258	0.857328	1		UQCRH	0.00403519	0.283658	1		BOD1L1	0.0953321	0.256068	1		APPL2	0.046747	-1.097	1
TDG	0.00418355	0.39254	1		VPS4B	0.053473	-0.458412	1		SIT1	0.00408164	-0.604137	1		CCNT1	0.0953653	0.9855	1		GABARAP	0.046859	-0.487977	1
FAM49B	0.00421234	-0.338734	1		YTHDC2	0.0535384	0.785543	1		RPL6	0.00408222	-0.105588	1		EFCAB14	0.0954678	-0.507192	1		AC119396,1	0.0469006	-0.840972	1
NEK1	0.00424137	0.631205	1		ABCF2	0.0536671	0.506253	1		NOC2L	0.00410619	0.547571	1		PARK7	0.0956314	0.389055	1		AKNA	0.0470745	-0.855225	1
THAP11	0.00433005	-0.514905	1		LTV1	0.0537772	0.59238	1		GKAP1	0.0041109	-0.960754	1		SSR2	0.0963092	0.292881	1		TMEM50A	0.0470897	0.723539	1
BZW1	0.00437856	0.432828	1		CCT6A	0.0540596	0.375942	1		HMGN2	0.00414209	-0.24891	1		TGFB1	0.0963407	0.512224	1		AGAP2	0.0473059	-1.80518	1
TSTA3	0.00440989	0.578303	1		H2AFV	0.0542453	-0.478675	1		SCAMP3	0.00415028	0.589802	1		RPF1	0.0964007	0.619707	1		GTF2H3	0.047323	0.7685	1
FASTK	0.00451384	0.610714	1		AGPAT3	0.0543581	0.526188	1		AHNAK	0.00415253	-0.365858	1		UVRAG	0.0974151	-0.733413	1		SYNRG	0.0473613	-0.548059	1
DHX9	0.00451814	0.379759	1		SIK3	0.0544629	-0.560574	1		EIF4H	0.00416656	0.32674	1		NAA16	0.0977676	-0.506354	1		ETHE1	0.0473968	0.806624	1
ARL4C	0.00454425	-0.204009	1		HINT2	0.0545771	0.667663	1		IFNAR1	0.00419326	0.443856	1		MRPS12	0.0978071	0.745511	1		SLC9A3R1	0.0476116	-0.556759	1
EIF4G3	0.00457748	0.50794	1		SAFB	0.0548713	0.396078	1		CCNDBP1	0.00422349	-0.465362	1		MATR3,1	0.0978859	0.387997	1		CALCOCO1	0.0476534	-1.15378	1
RHOH	0.00458947	-0.225781	1		DEF6	0.0549761	-0.512314	1		STMN3	0.00424692	-0.576338	1		CD84	0.0979142	-0.611841	1		RP9	0.0478848	0.951643	1
IRF3	0.00463306	0.480289	1		ARL2	0.0551611	0.729149	1		FYCO1	0.0042979	0.555099	1		TNKS	0.0980178	0.678078	1		RLIM	0.0479473	1.16986	1
EDEM3	0.0046544	-0.622027	1		SCFD2	0.0555342	0.780616	1		PQBP1	0.00434426	0.418587	1		RPL12	0.0980415	0.18324	1		RTN4	0.0480862	-0.686089	1
CFL1	0.00468203	0.211737	1		TRBC2	0.0555369	-0.154064	1		EDF1	0.00435776	0.282058	1		KDM3B	0.0980579	0.304425	1		AHNAK	0.0481751	-0.608019	1
COX6A1	0.0047013	0.200874	1		IL2RG	0.0556372	0.347106	1		STAT5B	0.00439306	-0.374225	1		TUG1	0.0982341	0.527885	1		MBD4	0.0482833	-0.928848	1
AC245407,2	0.00471775	-0.55	1		CCNT2	0.0556557	0.420403	1		SPSB3	0.00439812	-0.402475	1		UBR1	0.0983436	0.302018	1		UBLCP1	0.0484449	0.695115	1
KCNAB2	0.00477275	-0.565272	1		PDE4B	0.0558086	0.570688	1		CCDC18-AS1	0.00443189	-0.407987	1		ABRACL	0.098505	0.484866	1		ZC3HAV1	0.0487071	0.558707	1
MAP4K5	0.0048415	-0.522054	1		TCF7	0.0559107	-0.18115	1		SUMO2	0.00443247	0.228912	1		ZNF131	0.0985329	-0.884078	1		LINC01089	0.0487766	-1.30814	1
RPL24	0.00485249	-0.112162	1		RPS20	0.056051	-0.103523	1		MARF1	0.00447759	-0.541761	1		ACTN4	0.09867	-0.483198	1		ISCA1	0.0488165	1.04016	1
MORF4L1	0.00486744	0.275677	1		OLA1	0.0560596	0.694943	1		SPTLC1	0.0045075	0.735127	1		PTPRCAP	0.0986806	-0.248775	1		RNF6	0.0489609	-1.51772	1
DHX36	0.00491125	0.291825	1		EMC6	0.0563668	0.678204	1		RNF166	0.00453442	-0.667284	1		VDAC3	0.0987073	-0.718968	1		RGCC	0.0489653	-0.99072	1
TRAF5	0.00493341	-0.614742	1		PPIB	0.0564962	0.448327	1		LY75	0.00456665	0.360813	1		VCPIP1	0.0992858	0.857469	1		SNW1	0.0489677	0.726212	1
HERC2	0.00493645	-0.591848	1		DNAJC1	0.0567728	0.50576	1		RPS16	0.00458462	-0.100122	1		WAKMAR2	0.0992978	-0.999316	1		RPS3A	0.0489777	-0.253441	1
NUP50	0.0049887	0.412337	1		ZNF276	0.056798	-0.642103	1		GDI2	0.00460669	0.364202	1		PATJ	0.0997568	0.960515	1		HLA-A	0.0489777	0.330608	1
APEX1	0.00503652	0.48281	1		NDUFS8	0.0568237	0.457465	1		DYNLT3	0.00469012	0.39992	1		AAMP	0.10025	0.45726	1		RPS4X	0.0489777	-0.230656	1
DHX15	0.00505786	0.514753	1		CEP192	0.0568396	0.370568	1		TPI1	0.00469065	0.463371	1		ETV6	0.10025	1.15561	1		MRPL2	0.0491065	-1.09348	1
TGFBR2	0.00508708	-0.228722	1		LARP4B	0.0569813	-0.716403	1		CMSS1	0.00471774	0.68221	1		PCNX4	0.100293	-1.16057	1		LIN37	0.0492522	1.27643	1
CTNNB1	0.00513537	-0.43941	1		NOLC1	0.0570434	0.595504	1		STK4	0.00473755	-0.216666	1		TOR1AIP1	0.10052	0.70705	1		MAGOHB	0.0495924	1.41074	1
PSMB8-AS1	0.00516252	-0.402669	1		TRMT10B	0.0574294	0.580553	1		LPP	0.00474395	0.644025	1		KRT10	0.100565	0.38176	1		CBLB	0.0496599	-0.983966	1
TUT4	0.00525379	-0.265243	1		ISG20	0.0574411	0.451251	1		PDCD10	0.00475181	0.392092	1		AP1M1	0.100757	0.616659	1		NAGK	0.0499145	0.836915	1
COA1	0.00528979	-0.4707	1		PSMB8-AS1	0.0574727	-0.425875	1		ZNF24	0.00491419	0.348932	1		SREBF2	0.100827	0.762112	1		C12orf49	0.0500031	1.23586	1
CCT3	0.00531422	0.337503	1		TNFSF10	0.0578125	0.83826	1		SMARCC1	0.00493877	0.392949	1		SCMH1	0.100899	0.819229	1		LUCAT1	0.0500031	-1.19776	1
NCOA2	0.00535213	-0.64288	1		CDK4	0.0581114	0.60811	1		NAGK	0.00499144	0.426474	1		UCP2	0.100951	-0.721333	1		PTGER4	0.0501678	1.19399	1
QKI	0.00535548	0.555441	1		TMEM222	0.0581783	0.622438	1		ARF4	0.00502291	0.395138	1		PDSS2	0.101024	-1.12657	1		HSH2D	0.0503541	0.945566	1
SLC3A2	0.005374	0.542884	1		NDUFA12	0.0583919	-0.697394	1		MT2A	0.00510882	0.578902	1		RERE	0.10104	-0.581628	1		ADAM8	0.0503541	-1.17042	1
HNRNPUL2	0.00540988	0.415529	1		SART1	0.0585688	0.701053	1		CSNK2B	0.00519461	0.313611	1		EPC1	0.101134	-0.427061	1		FBXL20	0.0503541	-1.2399	1
EIF4A2	0.00541287	0.294862	1		MBD1	0.0585688	0.689939	1		ADSS	0.00519813	0.401622	1		TMEM222	0.101209	-0.950663	1		UBE2Z	0.0504068	0.966683	1
RNF168	0.00543346	0.510337	1		TMEM259	0.0589812	-0.553775	1		CLDND1	0.00530959	0.344758	1		HPF1	0.101353	0.382691	1		LMTK2	0.0505867	1.03632	1
ZNFX1	0.00544902	0.379411	1		HAX1	0.0591635	0.43998	1		GABPB1-IT1	0.00532178	-0.664919	1		CD46	0.101415	-0.524218	1		DNAJB6	0.0507113	0.697904	1
WDR48	0.00552751	0.407613	1		MFNG	0.0592344	-0.367691	1		GART	0.00541763	0.428672	1		IMMT	0.101593	0.827928	1		ZBTB7A	0.0508541	-0.861164	1
CRYBG1	0.0055857	0.495731	1		COPB2	0.0596744	0.638484	1		FNBP4	0.0054207	0.299974	1		RNH1	0.101702	0.496315	1		AKT3	0.0508783	0.609924	1
CCS	0.00570223	-0.52688	1		FAAH2	0.0598215	0.538977	1		UBL3	0.00544356	-0.648092	1		MVP	0.1018	0.618387	1		PITPNC1	0.0508783	-1.06289	1
TLE4	0.00581614	-0.448735	1		PBX4	0.0599168	0.670846	1		H1FX	0.00545389	-0.245939	1		RNF125	0.102133	-0.515483	1		AIMP1	0.0509838	-0.583604	1
CEP135	0.00589127	0.612028	1		SMAP2	0.0600265	0.32224	1		PSMD7	0.00545622	0.420606	1		HM13	0.102152	0.382219	1		UBE2L3	0.0510228	0.587323	1
STXBP5	0.00595887	-0.676472	1		RESF1	0.0603867	-0.192131	1		ETF1	0.00549206	0.441514	1		PAPOLA	0.102331	0.438955	1		TECR	0.0510435	-0.775843	1
ITPKB	0.00600643	-0.267935	1		DPH7	0.0606309	-0.740284	1		TUBA4A	0.00551415	-0.54666	1		EPB41	0.102541	-0.358417	1		FOXN2	0.0510545	-0.89732	1
ATIC	0.00610743	0.423851	1		XPR1	0.0606434	-0.741984	1		MED19	0.00554396	0.49729	1		FUNDC2	0.102546	0.389227	1		RBSN	0.0510603	-1.09861	1
ACYP2	0.00611922	-0.533433	1		RSBN1L	0.0607253	0.283219	1		LDLRAD4	0.00555011	-0.247257	1		XPR1	0.102781	-0.950356	1		TCP1	0.051063	0.740915	1
TIMM9	0.00615998	0.478332	1		DDX54	0.0607661	0.381153	1		MANF	0.00555363	0.610035	1		GGA2	0.102985	-0.613806	1		YWHAG	0.0511839	1.02427	1
COX4I1	0.00621161	-0.124054	1		CRTAM	0.0607663	-0.487194	1		ACTL6A	0.00557646	0.538513	1		ATXN3	0.103102	0.510526	1		UBAP2	0.0512244	0.974228	1
TGS1	0.00623173	0.464284	1		TMED10	0.0608711	0.625603	1		RNH1	0.0055948	0.422766	1		CMTM6	0.103175	0.601665	1		USP20	0.0512244	-1.43013	1
SLC25A12	0.00624015	0.443298	1		TMEM170A	0.0610333	0.676743	1		MRPS33	0.00561611	0.403358	1		XPC	0.103489	-0.495808	1		DHX36	0.0512309	0.651834	1
PHC3	0.00625497	-0.363895	1		WNK1	0.0610892	-0.31635	1		CNST	0.00561624	-0.499917	1		SMARCD3	0.103512	0.52256	1		HIBCH	0.0514887	1.04332	1
SDAD1	0.00633346	0.406157	1		ZNF148	0.0611847	-0.255897	1		EVI2A	0.00562499	-0.380565	1		CPSF2	0.103735	0.618982	1		RPP21	0.0514887	-1.07174	1
TATDN1	0.00633702	-0.585543	1		AP2M1	0.0612756	0.401518	1		BAG5	0.00562888	0.707207	1		STK17B	0.104112	0.292786	1		SURF4	0.0515049	0.860945	1
SCAF4	0.00635746	0.450627	1		AP3D1	0.0613443	0.739763	1		SEL1L3	0.00563641	-0.69753	1		PHF10	0.104392	0.774273	1		ZBP1	0.0515188	1.70476	1
DAZAP1	0.00636267	0.460315	1		NDUFA4	0.0613724	0.241105	1		MRPL42	0.00563904	0.649736	1		AFF1	0.104446	0.410902	1		BCL10	0.0516283	1.04087	1
TMEM223	0.0063802	-0.556566	1		ERLEC1	0.0614565	0.595393	1		TACC3	0.00566342	-0.573614	1		FNBP4	0.104541	0.593843	1		RPL14	0.0516946	-0.264004	1
GRAMD1A	0.00641703	-0.538574	1		IP6K2	0.06153	-0.88333	1		EIF3I	0.00569518	0.402977	1		STRAP	0.105141	-0.780516	1		KBTBD2	0.0519513	1.26425	1
CTC1	0.00645725	-0.597251	1		C1orf131	0.0617904	-0.828876	1		L3MBTL3	0.00569719	0.41972	1		APEH	0.105323	-0.854184	1		KLHL36	0.0519513	1.15991	1
NUDC	0.00647294	0.613199	1		SMDT1	0.0619022	0.461724	1		FGD3	0.00569911	-0.322897	1		TBL1X	0.105563	1.11005	1		ETNK1	0.0520924	1.1044	1
RAB33A	0.00654516	-0.464636	1		REXO4	0.0624274	0.769646	1		APRT	0.00571957	0.19476	1		TSG101	0.105661	0.411501	1		CD63	0.052152	0.861427	1
SET	0.00658639	0.219036	1		NT5C3A	0.0625433	0.602436	1		SEC11C	0.00578013	0.435422	1		MRPS35	0.105767	0.595551	1		LENG8	0.0521706	-1.08833	1
INPP4A	0.00660195	-0.475581	1		RNASET2	0.0629001	-0.524326	1		ERBIN	0.00581942	-0.374096	1		DLD	0.105797	0.427562	1		GCC2	0.0522009	-0.370591	1
CUX1	0.00669828	-0.544701	1		NOL8	0.0629083	0.400634	1		THRAP3	0.00595607	0.241332	1		VAMP8	0.105815	0.421633	1		MXI1	0.0525629	-0.947953	1
TRA2B	0.00671563	0.349965	1		TOMM5	0.0630125	0.50498	1		TRERF1	0.0059578	-0.558026	1		KIAA1328	0.105877	0.581565	1		ZBTB44	0.0525629	-1.06747	1
VDAC1	0.00676296	0.37946	1		KMT5B	0.0631854	0.641255	1		KPNA1	0.00596417	0.531733	1		MAN2B1	0.106253	0.604646	1		SH2D2A	0.0525956	0.604324	1
MAPKAP1	0.00691956	0.483524	1		SAT2	0.0633872	-0.60606	1		BEX4	0.00598127	-0.551442	1		ATP8A1	0.106643	-0.609426	1		PYHIN1	0.0526739	-0.527989	1
EWSR1	0.00694209	0.313604	1		ANKRD36	0.0636058	-0.700715	1		NAA50	0.00598295	0.671	1		HIST1H1C	0.106979	-0.375889	1		CAMK2D	0.0528023	0.782297	1
HEATR5B	0.00696348	-0.585763	1		CSNK1G3	0.0637093	0.593336	1		CDR2	0.00598542	-0.267867	1		YTHDC2	0.107351	0.574379	1		THOC3	0.0528023	-1.06024	1
FTX	0.00698307	-0.233458	1		BICRAL	0.0637273	0.264421	1		NUDT21	0.00604266	0.488105	1		MKKS	0.107351	0.629209	1		FAM102A	0.0528437	-1.05659	1
APPL2	0.00710202	-0.710963	1		HNRNPAB	0.0640481	0.280734	1		CASK	0.00605113	-0.241816	1		SMARCAD1	0.10738	0.571076	1		BCL11B	0.0528482	-0.604184	1
LEPROTL1	0.00711448	-0.20513	1		PHF20	0.0642534	-0.418363	1		LMF2	0.0060823	0.486972	1		ABLIM1	0.107565	-0.417673	1		TAZ	0.0529293	1.30416	1
SFMBT2	0.00716876	0.332458	1		UBE2B	0.064264	0.45993	1		MRPS9	0.00610039	0.545183	1		LINC01619	0.107946	-0.243261	1		HIST1H1E	0.0531712	-1.02407	1
PRRC2A	0.00722735	0.572548	1		MAD1L1	0.0643853	-0.416646	1		CCT3	0.00611007	0.473759	1		PLEKHA3	0.10808	0.209439	1		NOP2	0.0532248	1.23178	1
TUBB	0.00725995	-0.289122	1		NAXE	0.0647787	0.63743	1		HIST1H1E	0.00613195	-0.321251	1		RBX1	0.108446	0.4202	1		RABGAP1L	0.0533396	-0.639469	1
GTPBP4	0.00729806	0.416501	1		LRRC8C	0.0650193	-0.444197	1		VPS13C	0.00615588	0.332535	1		PRKDC	0.108552	-0.455911	1		ATXN7L3	0.0533466	1.28077	1
KPNA5	0.00736695	0.410744	1		BMI1	0.0651209	-0.628912	1		KLF12	0.00616647	-0.371148	1		ARL2BP	0.108573	-0.525626	1		ENTR1	0.0535834	1.14224	1
DNAJB1	0.00739376	-0.392936	1		BMS1	0.0654634	0.722062	1		BCL11B	0.00616826	-0.171712	1		LEO1	0.108615	0.440408	1		CNPY3	0.0537384	-0.995733	1
THOC7	0.00744183	0.282751	1		BTF3	0.0654667	-0.174352	1		NAP1L4	0.00617635	0.331736	1		MALAT1	0.108732	-0.103307	1		EIF5B	0.0539496	0.780381	1
AIMP1	0.00745381	0.483886	1		CASK	0.0657283	-0.376911	1		DICER1	0.00620674	0.311792	1		TBCA	0.109053	-0.319237	1		LRPPRC	0.0541022	0.915948	1
AKT3	0.00758853	-0.536389	1		HMGB2	0.065731	-0.386864	1		METTL2B	0.00622044	0.511194	1		RALGDS	0.109067	-0.689364	1		PTCD3	0.0541022	-0.888282	1
HSPA5	0.00759659	0.356842	1		DHX9	0.0657408	0.51776	1		IL17RA	0.00624286	-0.551766	1		MRPL3	0.109536	0.427374	1		FYN	0.0541454	-0.309569	1
UBQLN1	0.00760414	0.522656	1		ILK	0.065946	-0.662429	1		VDAC1	0.00624585	0.547654	1		SELENOS	0.109938	0.366901	1		TNFRSF1A	0.0542071	-1.55775	1
CRBN	0.00764355	-0.324033	1		NUDCD3	0.066202	0.636783	1		ARL5A	0.00625225	0.391765	1		PUM3	0.110001	0.173172	1		ATXN7L1	0.0542537	-0.79784	1
ARL8B	0.00765159	0.43621	1		ATP5F1D	0.0665485	-0.339615	1		MRPL54	0.00627336	0.39312	1		KBTBD2	0.110057	0.750728	1		PUM1	0.0542732	-1.13051	1
ZBTB7A	0.00767891	-0.370244	1		RBM23	0.0666304	0.641941	1		SRI	0.00631338	0.439851	1		PPP1CA	0.110174	-0.456299	1		LSM5	0.0543236	-1.16267	1
AC025171,2	0.00767902	-0.656262	1		DENND5A	0.0667267	0.398341	1		TMED9	0.00631951	0.287018	1		TXNDC17	0.110175	0.518016	1		ECPAS	0.0543645	0.439243	1
CUTC	0.00783829	-0.655973	1		MORF4L1	0.0667289	0.305918	1		COX17	0.00635018	0.529504	1		VMP1	0.110429	0.606949	1		MRPL47	0.0544903	0.884	1
LCP1	0.00789368	0.256041	1		SAMHD1	0.0672827	0.386625	1		NT5C3A	0.00637112	0.407563	1		FAM204A	0.110459	0.472635	1		COA1	0.0544903	0.33485	1
AC105402,3	0.00794592	0.631899	1		PPCS	0.0675169	0.499618	1		PRPF39	0.00638536	0.440785	1		VAPA	0.110465	0.339671	1		ZDHHC3	0.0544903	-1.44505	1
GZMM	0.00796809	-0.63376	1		ADK	0.0675748	-0.482628	1		PFKFB3	0.00642819	-0.538799	1		RPRD2	0.110815	-0.953596	1		INPP4A	0.0545157	-1.06959	1
FBXO7	0.00797537	0.348327	1		ZNRF2	0.0677133	0.633525	1		PTBP1	0.00645608	0.374387	1		GBP1	0.110901	1.02211	1		MT-CYB	0.0545364	-0.317359	1
GSTO1	0.00801305	-0.693359	1		EXOSC9	0.0679358	0.698278	1		MRPS34	0.00647633	0.329688	1		ZFAND5	0.111168	0.316734	1		ITSN2	0.0547259	-0.660069	1
ANKRD13D	0.00803486	-0.646006	1		CHMP4A	0.0683157	0.43031	1		CCSER2	0.00647724	0.343218	1		CLASP2	0.111208	0.462218	1		RABGGTA	0.0547731	1.21193	1
TOMM22	0.0080643	0.382077	1		VAMP5	0.0683756	0.500304	1		MYO1F	0.00651412	-0.476487	1		HNRNPA1	0.111351	0.215917	1		GHITM	0.0547998	0.688243	1
XPO6	0.00810368	0.370269	1		SELL	0.0683764	0.317163	1		ARHGEF1	0.00660154	-0.337874	1		MSH3	0.111502	0.492535	1		CEP78	0.054889	-0.892678	1
RNF125	0.00826715	-0.480794	1		ZNF44	0.0684311	-0.791797	1		IL2RB	0.00668321	0.483184	1		XBP1	0.111583	0.334514	1		ARL8B	0.0549554	1.0534	1
MRPS12	0.0083881	0.511988	1		CCNK	0.0690143	0.291691	1		RELA	0.00671142	0.427227	1		EXOSC10	0.111654	0.595674	1		MTHFD2	0.0553125	0.755365	1
UBA7	0.00840074	0.619549	1		ZBTB25	0.0691918	-0.727544	1		TCOF1	0.00672486	0.405395	1		INO80	0.111978	0.525191	1		ELOC	0.0554969	0.790398	1
KRR1	0.00859891	0.365131	1		SDHA	0.0692155	0.515162	1		AC243960,1	0.00677298	-0.374976	1		SLC35F5	0.111983	0.497865	1		RPS28	0.0555121	-0.18098	1
RASSF5	0.0086052	-0.331392	1		ZNF217	0.069373	0.556872	1		DHX30	0.00677984	0.320167	1		UST	0.112136	0.826423	1		RPL13A	0.0555121	-0.202181	1
ST6GAL1	0.00864271	0.353119	1		PKM	0.0694898	-0.318886	1		MCRS1	0.00678851	0.470363	1		RPS4Y1	0.112275	0.2259	1		PATL1	0.0556136	0.775465	1
CCDC69	0.00865178	-0.596432	1		BCAS2	0.0696516	0.637313	1		RNF115	0.00681081	0.509376	1		BTN3A2	0.112551	-0.308873	1		SH3BP5	0.0557197	1.23564	1
EP300	0.00865333	-0.364747	1		LINC01215	0.0700517	0.667822	1		CDC25B	0.00693078	-0.660212	1		CCNL1	0.112637	0.5487	1		HAGH	0.0557808	-1.36658	1
RAB5IF	0.00865546	0.313164	1		MTG1	0.0703234	0.537153	1		LAS1L	0.00699556	0.518205	1		WASHC5	0.11265	0.774016	1		FKBP2	0.05606	0.782142	1
CLPP	0.0086875	-0.498098	1		DDX17	0.0703436	-0.251888	1		ATP5MC3	0.00703069	0.349923	1		CSNK1G1	0.11298	0.443164	1		SNHG3	0.0560762	1.1265	1
RNF157	0.00870104	0.617316	1		POLE4	0.0703569	0.824603	1		MRPL18	0.00704068	0.503136	1		RPAP2	0.112998	0.510513	1		RPA3	0.0562312	1.04086	1
GMPS	0.00908846	0.492892	1		ZBTB1	0.0703786	0.474663	1		CDC26	0.00705703	0.490573	1		UBE2V1	0.113076	0.23329	1		LCP2	0.0562391	0.461366	1
TRAK2	0.00916203	0.690682	1		UBR2	0.0704548	0.720029	1		MRPS15	0.00711282	0.513199	1		ARGLU1	0.113237	-0.243952	1		GMPS	0.0563623	1.1832	1
PNPLA2	0.00916772	-0.403597	1		PLCL2	0.0707	-0.588535	1		SMIM7	0.0072578	0.489393	1		NAA15	0.113299	0.777822	1		MSI2	0.056422	-0.657506	1
PPP1CC	0.00919823	0.363784	1		STAU1	0.0707244	0.484253	1		CLNS1A	0.00727596	0.351598	1		PLEKHJ1	0.113299	-0.827154	1		SNRPA	0.056422	-0.638957	1
RBM22	0.00921247	0.45778	1		RBMS1	0.0708563	0.256138	1		TNIP1	0.00731904	0.430886	1		MRPL18	0.113617	-1.08281	1		HADHA	0.0564554	-0.717181	1
TWF2	0.00922556	-0.454402	1		LDB1	0.0710886	-0.874321	1		INPP5D	0.0073593	-0.590496	1		DCAF6	0.113991	0.938515	1		AC092821,3	0.0567152	-0.913062	1
RNF144A	0.00930395	0.628039	1		NIPSNAP1	0.0710932	0.738267	1		SLC4A7	0.00737272	-0.417616	1		EIF3E	0.11435	-0.221807	1		MGAT5	0.0569977	-1.11384	1
RPA1	0.00944504	0.529342	1		MRPL13	0.0711017	0.406863	1		QRICH1	0.00740475	0.344269	1		FBXO32	0.114355	-0.711852	1		AGTPBP1	0.0572518	-0.946885	1
TRAT1	0.00947969	0.359395	1		CCND3	0.071262	-0.324692	1		ARF6	0.00750649	0.375085	1		TNPO3	0.114497	-0.76966	1		NDUFB4	0.0574106	0.479964	1
TMEM179B	0.00948318	0.411889	1		SHISAL2A	0.0714558	-0.737924	1		SCAF11	0.00753465	0.26455	1		TSTA3	0.11455	-0.913537	1		GLRX5	0.0577182	1.62851	1
ADRM1	0.00949226	0.468569	1		DDA1	0.0714645	-0.608359	1		G3BP1	0.00753929	0.396081	1		ZNF148	0.115145	-0.471684	1		USP36	0.0577215	1.4489	1
ZC3H18	0.00951554	0.397378	1		U2SURP	0.0715011	-0.332906	1		NDE1	0.00769005	-0.605969	1		CAST	0.115201	0.372596	1		HDLBP	0.0582728	-0.803655	1
PDAP1	0.00957925	0.45883	1		ACBD6	0.0717598	0.263456	1		SSBP1	0.00778277	0.319493	1		SRSF7	0.115351	0.388784	1		TALDO1	0.0582919	0.629097	1
PRDM2	0.0097203	0.347944	1		ACAP2	0.0721657	-0.38686	1		ZMYND8	0.00780209	-0.801945	1		TPRG1L	0.115851	0.755893	1		NKAPD1	0.0584104	-1.15653	1
CAPZA2	0.0097677	0.385629	1		N4BP2L1	0.0723255	0.527034	1		TTC39C	0.00781179	0.284644	1		ZNF217	0.115872	0.314934	1		DDX52	0.0584383	0.586538	1
TIMM13	0.0098436	0.355514	1		LINC00342	0.0724448	-0.648498	1		NUTF2	0.00781767	0.412231	1		PIH1D1	0.11603	0.572489	1		ANKRD27	0.0584383	0.681747	1
SF3B2	0.00986828	0.256109	1		PPA1	0.0724729	0.34443	1		PRPF19	0.00782259	0.424287	1		NDEL1	0.116327	-0.587376	1		UBA1	0.0584383	-1.09603	1
SZRD1	0.00988121	0.377586	1		AGO2	0.0725151	0.384207	1		MRPS12	0.00788902	0.530552	1		IL10RA	0.116352	-0.38777	1		FAM120A	0.0586968	-0.576877	1
SP140L	0.00989904	0.398645	1		XKR6	0.0725404	0.87777	1		GLG1	0.00793144	-0.33856	1		WIPF1	0.116409	-0.245482	1		HNRNPM	0.0588463	0.531402	1
E2F4	0.00995691	0.355299	1		TULP4	0.0726347	0.605311	1		SENP7	0.00797629	-0.382498	1		TES	0.116767	-0.95639	1		SH3BP1	0.0589066	-0.996458	1
RPIA	0.0101065	0.379847	1		IMPDH2	0.0727185	0.524749	1		XPOT	0.0080649	0.536721	1		PPP6R3	0.117141	-0.396651	1		ATP5PD	0.058921	0.586592	1
TXK	0.0101767	0.354489	1		CEACAM21	0.0728356	0.597915	1		PKN2	0.00809686	0.405759	1		CWC25	0.117714	0.298438	1		SLA	0.058921	0.618438	1
XRCC5	0.0102643	0.212689	1		PTPRK	0.0728689	0.524899	1		IDH2	0.00810182	0.515361	1		RNGTT	0.117736	0.292252	1		PHB2	0.058983	0.470429	1
NAAA	0.0103407	-0.552318	1		LPIN1	0.0729233	0.628692	1		CLIC1	0.00811355	0.48481	1		TMX4	0.117766	-0.865006	1		TMED5	0.059079	1.22619	1
SNAPC5	0.0103505	0.2783	1		IL10RA	0.0731078	-0.405274	1		LINC01578	0.00817786	-0.326516	1		BAG5	0.117809	0.355594	1		G3BP2	0.0592067	0.706023	1
CMC2	0.0103707	0.583199	1		EIF4A2	0.0732389	0.340044	1		NOP56	0.00818765	0.287188	1		ILKAP	0.117818	0.638461	1		PFDN4	0.0595612	1.01632	1
DKC1	0.0104012	0.502361	1		SGF29	0.0732676	-0.873597	1		RILPL2	0.00822443	0.55982	1		ARPC3	0.117866	0.264258	1		OAZ1	0.0595618	-0.327639	1
TMPO	0.0104166	0.327265	1		COA5	0.0732947	0.589795	1		NEDD1	0.00822975	0.404981	1		ANXA5	0.117949	-0.433328	1		IL32	0.0595618	0.480704	1
TAPT1	0.0104717	0.648142	1		APBA3	0.07335	0.922205	1		MRPL47	0.00824221	0.446948	1		AC079781,5	0.118018	0.310186	1		FXR1	0.059645	0.464239	1
STIP1	0.0104877	0.270754	1		KBTBD2	0.0735164	0.561426	1		RBBP7	0.00832705	0.310188	1		PRCC	0.118039	0.613449	1		DCP1B	0.0598059	-1.16876	1
KIAA1109	0.0106578	-0.410392	1		PTCD3	0.0736018	0.518314	1		PSMB5	0.00840884	0.551045	1		FDX1	0.11826	0.830299	1		PLCL2	0.0598237	0.649577	1
BUB3	0.010667	-0.26161	1		PDE3B	0.074094	-0.147031	1		CTSA	0.00844405	0.326025	1		PARP12	0.118627	0.920494	1		LPXN	0.0602316	-0.623021	1
AC093323,1	0.0108094	-0.5121	1		SLMAP	0.07416	-0.580119	1		C1orf162	0.00847516	-0.892617	1		ACBD3	0.11882	-0.75997	1		CDC16	0.0603284	0.977653	1
ELK4	0.0108688	0.631479	1		NOL7	0.0743835	0.348864	1		TCP11L2	0.00851166	-0.606341	1		SNRPC	0.118838	0.414864	1		NCK1	0.0604643	-0.975585	1
AZIN1	0.0108756	0.305851	1		SUN1	0.0743996	0.779965	1		SNAPC5	0.00855325	0.513419	1		TERF2IP	0.119068	-0.136322	1		PPP1R2	0.0606181	-0.436125	1
SIRPG	0.0108837	-0.562479	1		NDUFA9	0.0744379	0.211522	1		PSME3	0.0085561	0.467186	1		SPECC1L	0.11914	0.536733	1		ZNF507	0.0606615	1.11304	1
PTPN2	0.0110567	0.34245	1		TMED4	0.0744676	-0.288997	1		LARP7	0.00858553	-0.696225	1		TRIR	0.11922	-0.303659	1		CCDC85B	0.0607798	-0.350818	1
SPSB3	0.0110632	-0.344414	1		RANBP1	0.0745352	0.644702	1		TNRC6B	0.008593	-0.192362	1		CAPRIN1	0.119227	0.460416	1		ERGIC3	0.0607849	-0.689572	1
CAPNS1	0.0112449	-0.492591	1		RPL24	0.0747217	-0.150827	1		CALR	0.00863444	0.346355	1		TIMM8B	0.119288	0.825986	1		RCSD1	0.0611008	-0.500428	1
TECPR1	0.0112851	-0.632598	1		DDX42	0.0752417	0.408172	1		WSB1	0.00869219	0.368655	1		H2AFZ	0.119891	0.466006	1		PCYT1A	0.061323	0.805217	1
SDF2L1	0.0112918	0.541264	1		DDX3X	0.0752439	0.334467	1		RAB10	0.00879313	0.469324	1		KLF3	0.120197	-0.969131	1		CASP1	0.0613482	0.887996	1
KAT6B	0.0113462	-0.241504	1		SNRPG	0.075297	0.339748	1		BAG1	0.0088369	0.552035	1		VAV1	0.120413	0.440413	1		MGME1	0.0614164	-1.7549	1
COA6	0.0114502	0.559514	1		JAML	0.0754039	-0.514436	1		LYSMD2	0.00893893	0.277936	1		STX4	0.120543	0.342618	1		C16orf54	0.0615915	-1.55077	1
RRP15	0.0116133	0.409931	1		CUL2	0.0755977	0.513646	1		GTF3A	0.00895585	0.210599	1		ROCK1	0.121156	-0.356999	1		ZNRD1	0.0616276	0.881695	1
MAP4K1	0.0116262	0.630159	1		MKKS	0.0757461	0.628851	1		MRPS31	0.0089613	0.386132	1		WDR83OS	0.121527	0.283117	1		RPL35A	0.0616768	-0.227803	1
ARHGEF7	0.0119736	-0.531446	1		TIA1	0.0758243	-0.729612	1		COMMD6	0.00898461	-0.206954	1		COPS5	0.121696	-0.783951	1		NAP1L1	0.0616768	-0.377892	1
RAN	0.0120434	0.308343	1		SNRNP70	0.0758477	0.239543	1		YWHAH	0.0089931	0.334945	1		MATK	0.121778	0.793306	1		H3F3B	0.0616768	0.234281	1
PIK3CA	0.0121063	-0.370726	1		PPP1R14B	0.0758529	-0.261993	1		SMIM4	0.00899486	-0.604675	1		TUT4	0.121898	-0.394058	1		RPL23	0.0616768	-0.225609	1
EIF2A	0.0122206	0.453976	1		KPNA6	0.0759781	0.493448	1		DDX54	0.00903127	0.557684	1		WDR1	0.122066	0.453404	1		MCTS1	0.0619221	1.03408	1
CLEC2D	0.0122737	-0.204556	1		GRAP2	0.0764869	-0.40969	1		IGF2R	0.00905853	-0.404877	1		AP3D1	0.122101	0.711372	1		TIMM17B	0.0619221	-1.13237	1
SP4	0.0123014	0.386782	1		ATG4B	0.0767997	-0.839938	1		PSMD3	0.00913533	0.479528	1		SRP19	0.122156	0.659574	1		FOXK1	0.0621791	1.15608	1
BCL7C	0.0123067	-0.550409	1		WTAP	0.0768079	0.163105	1		SF3B4	0.00914719	0.361221	1		PSMA4	0.122515	0.337523	1		MALT1	0.0623184	0.956229	1
HMGB2	0.0123231	-0.256878	1		ANKRD17	0.0772426	0.543161	1		TIMM23	0.00915405	0.393917	1		MPC2	0.122583	-1.16007	1		ACOT7	0.0623907	0.761197	1
PIK3C2A	0.0123632	0.542758	1		NOP2	0.0774782	0.744098	1		PPP2R2A	0.00919946	0.487017	1		YDJC	0.12265	0.586513	1		MCCC2	0.0623907	1.17975	1
GTF2H1	0.0123675	0.476207	1		CCNL1	0.0778263	0.482961	1		NRDC	0.00924216	0.273197	1		PPP5C	0.122705	-0.788229	1		BIRC2	0.0627333	-1.39386	1
PIGC	0.0124226	-0.434725	1		MHENCR	0.0779364	-0.445955	1		MRPL16	0.00924823	0.427367	1		RPS27A	0.123262	-0.13429	1		KAT2B	0.0628561	0.676855	1
SECISBP2L	0.0125172	-0.453103	1		RNF169	0.0779844	0.579731	1		CBFB	0.00932342	0.341004	1		CAMLG	0.123398	0.410048	1		ADD3	0.0632963	-0.8007	1
PRDX3	0.012676	0.446761	1		TMEM219	0.078166	-0.470833	1		SGK3	0.00937417	0.296824	1		SSR4	0.12357	0.292189	1		TMX1	0.0633808	0.974828	1
BANF1	0.012758	0.423059	1		NR3C2	0.0781798	-0.366939	1		SDF2L1	0.00940192	0.770603	1		SPOP	0.123609	0.214459	1		ZC3H13	0.0635537	-0.559265	1
SNX29	0.0127733	-0.494921	1		GRAMD1A	0.07864	-0.446181	1		IL27RA	0.00947818	0.369888	1		MCPH1	0.123649	0.359841	1		EIF4G3	0.0635787	1.44796	1
IMPDH2	0.0128365	0.326317	1		XRCC6	0.0788625	-0.238097	1		TFG	0.00948422	0.431764	1		VTI1B	0.123772	0.55815	1		NIPAL3	0.063728	1.13065	1
SAR1A	0.0129076	0.382198	1		MAEA	0.0789265	-0.603136	1		N4BP2	0.0094942	0.631696	1		MRPL32	0.123864	0.499026	1		TOR1A	0.063728	1.21032	1
SARS	0.0130031	0.368105	1		SET	0.0790087	0.3192	1		GTF2H1	0.00962161	0.502972	1		UBE2A	0.123941	0.350241	1		KDM4A	0.0639674	1.01194	1
MAPK1IP1L	0.0131294	0.428022	1		DNPH1	0.0790588	0.358935	1		EIF3J	0.00966789	0.352314	1		ATP11B	0.12417	0.378995	1		NFATC2IP	0.0640601	0.872496	1
RPRD2	0.0131522	-0.426473	1		BABAM1	0.0791281	0.554884	1		IPO5	0.00970222	0.688237	1		RHBDD2	0.124356	-0.798205	1		PBRM1	0.0644267	0.585242	1
TCIRG1	0.013231	0.47673	1		RBM33	0.0792101	0.507483	1		SLC7A6	0.00972117	-0.524254	1		DCXR	0.124847	0.762524	1		PPP4R2	0.0644267	-1.00094	1
FBXL4	0.0132365	-0.563778	1		ERH	0.0796613	0.391554	1		GYPC	0.00979749	-0.341934	1		SENP7	0.124966	-0.214363	1		WNK1	0.0644311	-0.290207	1
CHD4	0.0132538	-0.289026	1		UBP1	0.0798248	0.863819	1		TRIM28	0.00987656	0.415224	1		RUFY1	0.125105	0.259794	1		HBS1L	0.0645543	0.961634	1
VPS35	0.0133507	0.417253	1		METAP2	0.0798734	-0.433511	1		C11orf58	0.00993106	0.262954	1		ESCO1	0.12525	-0.712715	1		OXLD1	0.0647824	-0.77017	1
UQCRFS1	0.0134017	0.309957	1		ISG20L2	0.079877	0.317667	1		TTC39B	0.0100488	0.3257	1		TPI1	0.125515	0.443488	1		KLHL24	0.0647824	-1.31278	1
RB1	0.0135245	0.148395	1		SRP19	0.0801712	0.363324	1		LAT	0.0101526	-0.249665	1		MTPN	0.12563	-0.340318	1		GRAP2	0.0648937	0.581063	1
ZNF791	0.0135282	0.35563	1		ATXN3	0.0802112	0.844035	1		EBPL	0.0102015	0.39629	1		NUCB1	0.125767	0.539627	1		CREM	0.0648937	1.92078	1
PKIA	0.0136844	-0.105506	1		ASXL1	0.0812833	0.284639	1		PAGR1	0.010267	-0.585118	1		NAP1L4	0.125885	-0.38851	1		SECISBP2L	0.0652	-0.863245	1
PFDN2	0.0137267	0.42443	1		HSPE1	0.081383	0.402165	1		CYB5B	0.0102858	0.358981	1		ATRAID	0.126124	-0.667147	1		DRAP1	0.0653611	0.543198	1
APH1A	0.013745	0.360298	1		DDX18	0.0814558	0.425392	1		NOP14	0.0102888	0.492786	1		SMARCAL1	0.126208	-0.899565	1		ATP5F1A	0.065432	-0.362241	1
PREPL	0.0137847	-0.51577	1		AKAP7	0.0815142	-0.665128	1		SEC61G	0.0103354	0.368877	1		ZNF639	0.126592	-0.385	1		TNRC6B	0.0655826	-0.781052	1
RFFL	0.0138804	-0.593297	1		NDUFB2	0.0815507	-0.293081	1		DPP4	0.0103488	0.48695	1		HNRNPAB	0.126618	0.627296	1		RRP15	0.0656738	0.347878	1
RAB5B	0.01392	-0.573566	1		EFR3A	0.0818568	0.490198	1		MRPS10	0.010356	0.213336	1		HTATIP2	0.126876	0.498712	1		RNASEH1	0.0656738	0.657912	1
ILF2	0.0139813	0.348294	1		LAS1L	0.0819495	0.543859	1		TRA2A	0.0103798	-0.428463	1		CTR9	0.127097	-0.617593	1		DDX17	0.0660732	-0.469589	1
ARIH2	0.014046	0.402875	1		MBNL2	0.0820397	-0.419196	1		PPAN	0.010387	0.363435	1		GRAMD1A	0.127216	-0.60181	1		HLA-DMA	0.0661712	1.17934	1
OXSR1	0.0140492	0.415007	1		CDK11A	0.0821681	0.471486	1		PPID	0.0104077	0.464356	1		ZNRD1	0.127616	-0.58204	1		PKM	0.0665101	0.630264	1
ICAM3	0.0141833	-0.435321	1		ST8SIA4	0.0821928	0.796732	1		AGFG1	0.0104953	0.420466	1		LITAF	0.127632	-0.359477	1		PIGC	0.0665123	-0.846106	1
ARID4B	0.0141986	0.179013	1		HABP4	0.082436	-0.937304	1		DNTTIP2	0.0105588	0.348925	1		OSBPL9	0.127687	0.504547	1		STAG2	0.0667277	0.474331	1
MAGED2	0.0142904	-0.468712	1		FMC1	0.0827146	0.670132	1		PDCD4	0.0106112	0.210807	1		ENY2	0.127727	0.770067	1		TIMM23	0.0669215	1.13171	1
POLR2I	0.0143104	0.383706	1		TBC1D22A	0.082944	-0.352718	1		ADGRE5	0.010838	0.459589	1		PDCD10	0.12791	0.450893	1		H2AFZ	0.06747	-0.484922	1
CARD11	0.0143184	-0.43196	1		PRMT7	0.0832715	0.575393	1		TAF1D	0.0108426	0.163064	1		LETMD1	0.128027	0.516499	1		ERCC6L2	0.0675052	-1.37059	1
PYURF	0.0144299	0.277848	1		NSUN5	0.0833958	-0.430366	1		CAMK1D	0.01088	0.542266	1		NME6	0.128092	0.495356	1		ADNP	0.0677401	-1.27001	1
ARF6	0.0145523	0.322925	1		DPP8	0.0835189	0.452165	1		CBWD2	0.0108821	0.495099	1		POLD4	0.128151	-0.571367	1		ZMYND8	0.067836	-1.28293	1
AP3M2	0.0145578	0.425728	1		PPIH	0.0835565	0.735095	1		TRAC	0.0109259	-0.35247	1		PSMA3-AS1	0.128308	0.518934	1		STAT4	0.0678745	0.725366	1
RAD23A	0.0146334	0.297754	1		RSL1D1	0.0839242	0.237276	1		RECQL	0.0109673	0.44522	1		ARHGEF9	0.128587	-0.88891	1		CALR	0.0679028	0.620077	1
ZC3H7A	0.0146362	0.475969	1		ZNF292	0.0841008	-0.369041	1		RNF149	0.0110192	0.284384	1		KANSL1-AS1	0.12874	-0.723514	1		MICOS10	0.068431	-0.758061	1
EIF4A1	0.0146387	0.28232	1		ATF2	0.0842914	-0.659822	1		FAM214A	0.0111747	-0.346367	1		TMSB10	0.129306	-0.23995	1		PRRC1	0.068518	0.664587	1
SRP19	0.014641	0.373226	1		TMOD3	0.08431	0.543292	1		TBC1D22A	0.0113394	-0.344366	1		RPS6KA5	0.129685	0.307609	1		NELFE	0.068518	0.626467	1
STK26	0.0146836	-0.391943	1		AIP	0.0843402	-0.378066	1		ELAVL1	0.0113548	0.383133	1		SMNDC1	0.13021	0.707731	1		NRDC	0.0685401	0.494683	1
GBF1	0.0147911	0.45138	1		PSMG2	0.08461	0.364796	1		SNHG6	0.0113952	-0.136584	1		SMAP1	0.130256	0.367748	1		PPP6R2	0.068567	0.977522	1
SPINT2	0.0150397	0.509829	1		HNRNPK	0.0848315	0.239067	1		UBE2N	0.0114818	0.428656	1		KPNA6	0.130472	0.459923	1		HNRNPU	0.0686876	0.394407	1
APPBP2	0.0151472	-0.423028	1		AFTPH	0.0849696	0.417077	1		TRAM1	0.0114969	0.237436	1		ARFIP2	0.130506	0.439769	1		MPRIP	0.068846	-0.945904	1
ENOX2	0.0151581	0.481484	1		PDCL3	0.0850265	0.605936	1		TRIM8	0.0115535	-0.620538	1		EEF1B2	0.130597	0.177846	1		ST13	0.0688626	0.540147	1
PRRC2B	0.0151646	-0.29111	1		TASOR2	0.0857643	0.427334	1		RAB4A	0.0116315	-0.607666	1		KDM4C	0.130623	-0.41311	1		LUC7L3	0.0691912	-0.551974	1
MLLT3	0.0153915	-0.23298	1		RFTN1	0.0859194	-0.460675	1		NSMCE3	0.0117639	0.349407	1		UBE2S	0.130729	0.423744	1		MICOS13	0.0692023	0.780433	1
SRRM2	0.0154791	0.198249	1		MDFIC	0.0860899	-0.459342	1		RBBP4	0.0117892	0.278544	1		BRAF	0.130915	-0.578099	1		FOXO3	0.0699765	-1.27048	1
GART	0.0155038	0.464655	1		RASGRP2	0.0861032	-0.524884	1		EXOSC8	0.011812	0.12067	1		PTBP1	0.131244	0.488591	1		ACTR1B	0.0702456	1.08188	1
SPCS3	0.0155193	0.405748	1		ATP5MC1	0.0864809	0.355725	1		CAP1	0.011921	0.277439	1		KAT6B	0.131858	-0.38613	1		ARID4B	0.0703443	0.620325	1
ATP6V1F	0.0155589	-0.435305	1		MBNL1	0.0867558	0.17619	1		ATP2A2	0.0119266	0.528516	1		TRAPPC9	0.132042	0.829577	1		ABHD17A	0.0706975	-0.507195	1
RNF149	0.0155874	0.386962	1		ACTR3	0.0869336	0.48086	1		ANKRD49	0.0119544	-0.551141	1		CNPY2	0.13205	0.328481	1		RPL34	0.0707674	-0.217282	1
TSR2	0.0157097	0.423179	1		NBDY	0.087364	-0.206728	1		CHORDC1	0.0120935	0.597345	1		GAK	0.13234	-0.206989	1		APOLD1	0.0708233	-0.649595	1
STX10	0.0158331	-0.545712	1		MRFAP1L1	0.0873927	-0.436223	1		MDH1	0.0121208	0.246331	1		CDK9	0.132376	0.798684	1		UTRN	0.070986	-0.657332	1
LINC01578	0.0159253	-0.216986	1		ESD	0.0874901	-0.319929	1		MBNL2	0.0121533	-0.645373	1		SRPK1	0.1324	0.407628	1		NHP2	0.0709997	0.364769	1
YWHAE	0.0159653	0.301505	1		LY75	0.0876416	0.656223	1		CCT2	0.0124634	0.465502	1		NPAT	0.133084	0.434662	1		SHPRH	0.0710269	-0.773175	1
CRYZL1	0.0159914	-0.504215	1		LINC01934	0.0876952	0.304093	1		ATP2B1	0.0124773	-0.500165	1		TAB2	0.133096	0.588271	1		ITK	0.0714946	0.552016	1
SMAD2	0.0160806	0.372234	1		RELA	0.0877808	0.203374	1		NR3C2	0.0125486	-0.689152	1		DR1	0.133136	0.374852	1		HSD17B11	0.0715585	-1.19474	1
RRP1B	0.0161121	0.407378	1		RNF114	0.0878501	0.380952	1		SBDS	0.0125699	0.401652	1		LDHB	0.133559	-0.226406	1		UGP2	0.0716396	0.558341	1
ODF2L	0.0161601	0.370394	1		XRCC5	0.0880262	0.290284	1		SIRPG	0.012582	-0.595534	1		NUP54	0.133616	0.130717	1		LAMTOR5	0.0718759	0.593589	1
TMED10	0.0162156	0.316706	1		C22orf34	0.0880274	0.999688	1		PTBP3	0.0126089	-0.344233	1		PABPC4	0.1337	-0.795936	1		CAPN7	0.071981	0.786739	1
MBD5	0.0163625	0.175565	1		NSMAF	0.0881324	-0.670956	1		TMEM258	0.0126367	0.334475	1		MRPS33	0.134092	0.448407	1		ACADVL	0.071981	0.725085	1
STT3B	0.0164328	0.43207	1		SNX1	0.0882207	0.794283	1		EIF3L	0.0127496	-0.216276	1		DENND4A	0.134153	0.480061	1		CSK	0.0721366	0.518558	1
HIST1H4C	0.0165084	-0.242243	1		CTDSPL2	0.0882366	0.833206	1		BIN1	0.0127775	-0.49294	1		LPGAT1	0.134155	-0.77267	1		RNF19A	0.0722627	0.397453	1
GRPEL1	0.016665	0.428061	1		IRF3	0.0890232	0.499088	1		CSNK1D	0.0128708	0.476288	1		SP3	0.134355	0.546071	1		GART	0.0724615	0.69384	1
TTC1	0.0167958	0.341161	1		CEP95	0.0891476	-0.464684	1		COG2	0.0128756	0.341346	1		TBC1D23	0.134601	0.822299	1		SLC39A10	0.0724835	-1.08905	1
MAPKAPK5-AS1	0.0169039	-0.547985	1		CABIN1	0.0893046	-0.484392	1		RPIA	0.012938	0.50206	1		IAH1	0.134616	-0.796743	1		SNRPG	0.0725191	0.639537	1
FUBP1	0.016989	0.263066	1		TACC3	0.0893141	0.422852	1		STYX	0.0129475	0.395725	1		OARD1	0.13487	-0.910632	1		BCLAF1	0.0725191	0.573096	1
SPTLC1	0.0170492	0.305944	1		KXD1	0.0894497	0.370347	1		SNHG14	0.0129756	-0.4885	1		HIST1H4C	0.134977	0.298149	1		DKC1	0.0727406	0.999261	1
TNKS2	0.0170969	-0.392012	1		ILKAP	0.0895386	0.798543	1		ABCF1	0.0130259	0.433057	1		DNPH1	0.134983	0.217361	1		PSMC6	0.072994	0.457039	1
RAP1GDS1	0.0171008	-0.496157	1		EIF2A	0.0897448	0.264814	1		PRRC2C	0.0130674	0.183313	1		KIFAP3	0.135225	-0.844983	1		RPS4Y1	0.0731827	-0.336689	1
TNFAIP8	0.017231	-0.207821	1		RERE	0.0902278	0.135254	1		SAP18	0.0130716	0.217744	1		CAMK4	0.135228	-0.287967	1		ZNF266	0.0733488	-1.1889	1
SNRPA	0.0174212	-0.519282	1		AC092683,1	0.0903821	-0.480364	1		DNAJC10	0.0131054	0.703762	1		UBE3A	0.135324	0.448344	1		FAM172A	0.0734849	-0.53169	1
RC3H1	0.0174644	-0.486413	1		ZFAND3	0.0904245	0.199562	1		CSNK2A1	0.0131336	0.316308	1		BRK1	0.135639	0.321188	1		ZFP36	0.0735008	0.427989	1
GDI2	0.0176138	0.343731	1		NOTCH2	0.0905856	0.442575	1		HDLBP	0.0132379	0.354833	1		MTMR6	0.136009	0.392562	1		UTP18	0.0735734	1.22328	1
TRNT1	0.017645	0.336295	1		CNBP	0.0908783	0.21062	1		IL4R	0.0134473	0.830475	1		RRP1B	0.136048	0.177808	1		U2AF1L4	0.073583	-1.08636	1
RING1	0.0178199	0.357411	1		FMR1	0.0911041	0.547985	1		NDUFA11	0.0134879	0.223764	1		GABARAP	0.136468	-0.328304	1		HUWE1	0.0736469	0.690324	1
RPL7L1	0.0180477	0.337951	1		KCMF1	0.0912862	0.769404	1		CHMP5	0.0135225	0.355217	1		BUD23	0.136765	0.426654	1		CTLA4	0.0736469	1.03463	1
GSPT1	0.0180676	0.390044	1		PECAM1	0.091614	0.470505	1		UXT	0.0135495	-0.268063	1		KDM3A	0.136861	0.450166	1		CASP8AP2	0.0739	-0.821444	1
PARP4	0.0180874	-0.45368	1		XPOT	0.0916196	0.668573	1		PPP1R16B	0.0135785	0.369275	1		ZMYND8	0.136872	-0.853841	1		PRPS1	0.0739446	1.04391	1
TTC3	0.0181993	-0.235948	1		NUS1	0.0917736	0.653289	1		EIF4A3	0.013868	0.519951	1		DDX3X	0.137457	0.344917	1		ZNF292	0.0741157	-0.37722	1
ANKRD17	0.0182108	0.224072	1		SAR1A	0.0923462	0.61478	1		REEP5	0.0138931	0.335686	1		PSMA7	0.137586	0.16817	1		MRPL52	0.0748009	0.463421	1
CDC73	0.0182937	0.464916	1		CARS	0.0923789	0.380552	1		VAMP4	0.0138953	0.442539	1		CDC5L	0.137613	0.392636	1		TRMT1	0.0749974	0.904239	1
TSC22D4	0.0183589	-0.377745	1		NF1	0.0924151	0.537551	1		NIFK	0.0140387	0.418807	1		LLPH	0.137683	0.945752	1		RNF5	0.0750281	0.761531	1
UHRF2	0.018372	-0.477997	1		TASP1	0.092576	-0.520431	1		CBR1	0.0140498	0.632709	1		UFM1	0.137868	0.575186	1		CPSF2	0.0750281	0.778886	1
PURA	0.018453	-0.391097	1		KIAA0319L	0.0926154	0.490599	1		PCSK7	0.0140759	-0.509909	1		RNF4	0.138045	0.25021	1		DTNBP1	0.0751435	0.945206	1
RICTOR	0.0185036	-0.309152	1		ARHGEF9	0.0926324	-0.543564	1		IQGAP2	0.014124	-0.216178	1		IFI35	0.138078	0.499827	1		HEATR1	0.0752837	1.23758	1
SPTAN1	0.018573	-0.39524	1		EP300	0.0928855	-0.665103	1		ZNF22	0.0141312	0.335931	1		PRMT1	0.13819	0.480441	1		GIGYF2	0.0754851	0.64231	1
CD6	0.0186138	-0.196241	1		TDRD3	0.0930278	0.448398	1		SNRPD3	0.0141582	0.324381	1		RPL10A	0.138337	0.148111	1		GLOD4	0.0754851	0.873191	1
PAGR1	0.0186605	-0.671995	1		RPS4X	0.0933771	-0.104309	1		MRPS23	0.0141699	0.540284	1		CXCR6	0.138389	0.784651	1		TMEM259	0.0759008	-0.737087	1
ANXA2R	0.0186928	0.467019	1		RAB4B	0.093507	0.765885	1		SH3KBP1	0.014229	-0.279759	1		MTMR14	0.13868	0.733278	1		MAML1	0.0761013	-1.06971	1
MAZ	0.0187489	-0.394278	1		COMMD2	0.0940714	-0.576416	1		CLSTN1	0.0143571	0.405238	1		MICOS13	0.1388	0.468956	1		ACSL5	0.0763581	0.865087	1
HNRNPR	0.018769	0.337031	1		UBE2G2	0.094545	0.440444	1		SMNDC1	0.0143842	0.344348	1		RPS3A	0.138801	-0.13123	1		KHSRP	0.0763881	-0.918478	1
ETFRF1	0.0189477	-0.488938	1		FBXL20	0.0945564	-0.711277	1		CTSS	0.0144617	0.333754	1		RTF1	0.138854	-0.607423	1		NFE2L3	0.0765456	1.27859	1
OXR1	0.018995	-0.499495	1		PBX3	0.0946091	-0.535058	1		PCNX2	0.0144706	-0.341688	1		RASA3	0.139295	-0.350925	1		RPS6KA5	0.0765663	0.531365	1
REX1BD	0.0190288	-0.271589	1		SNX3	0.0946409	0.333413	1		EIF3F	0.0145272	-0.234405	1		WASF2	0.139298	-0.569438	1		PPP1CB	0.0768388	0.77487	1
ZNF33B	0.0191095	-0.598454	1		LIMD2	0.0946984	-0.156762	1		EXOSC7	0.0145614	0.437504	1		EMSY	0.139939	-0.619234	1		EIF3K	0.0768553	-0.351691	1
LCOR	0.0191738	0.49985	1		B3GNT2	0.0947172	0.433728	1		MFSD6	0.0146347	0.316129	1		NDUFA7	0.140035	0.412874	1		SPAG9	0.0768586	0.752276	1
MAP1LC3B	0.0191857	-0.375981	1		MAP7D1	0.0948467	-0.568697	1		SIGMAR1	0.014822	0.470277	1		JOSD1	0.140114	0.196143	1		GATAD2B	0.0769066	-0.727449	1
PRMT1	0.0193731	0.309676	1		RBM4	0.0949719	0.427571	1		ARID2	0.0148399	0.368697	1		MRPL42	0.140175	0.497315	1		PLRG1	0.0770296	0.952815	1
CDC5L	0.0194011	-0.472201	1		LYPLAL1	0.0951628	-0.956728	1		DDX56	0.0148798	0.327668	1		RPL39	0.140668	-0.151999	1		PCNP	0.0772365	-0.556254	1
CHCHD2	0.0194507	0.202493	1		A1BG	0.0953074	-0.702517	1		RGS14	0.0149122	-0.560844	1		PGAM1	0.140674	1.05294	1		SAYSD1	0.0773003	0.982662	1
BRK1	0.019452	-0.263067	1		RFC1	0.095369	0.438632	1		CAPZB	0.0149858	0.186945	1		TRPM7	0.140674	0.226135	1		GNG10	0.0773112	0.880946	1
VPS8	0.0194989	-0.515106	1		MRPL43	0.0954173	0.552839	1		SOD2	0.0151429	0.368671	1		TRMO	0.140691	-0.587263	1		MLLT10	0.0774472	-0.776867	1
CNST	0.0195382	-0.411717	1		UBA6	0.0955511	0.474684	1		TMEM87A	0.0152125	0.386943	1		AUH	0.140866	0.588939	1		ORMDL3	0.077527	1.03531	1
MAT2A	0.0195534	0.603972	1		SASH3	0.0957035	-0.40992	1		DNAJC1	0.0152878	0.317055	1		ANXA1	0.140949	-0.436048	1		LMBR1L	0.0777438	-1.71783	1
MAN2A1	0.0196447	-0.262558	1		2009-03-01	0.0960029	-0.471704	1		WDR82	0.0152909	0.310418	1		STX17	0.141093	0.79333	1		TRIM44	0.0778286	0.484922	1
NPAT	0.0196554	-0.165999	1		DBF4	0.0961877	-0.421072	1		UTP3	0.015384	0.399228	1		U2AF2	0.141093	0.633001	1		ZFP36L2	0.077911	-0.484275	1
MYL6	0.0199141	-0.149216	1		UPP1	0.0967686	0.798761	1		ASF1A	0.0154318	-0.620956	1		GTPBP8	0.14134	0.476723	1		EMG1	0.0781871	0.646219	1
DDX23	0.019961	0.430095	1		PTPRJ	0.0967757	-0.637699	1		STX12	0.0155323	0.547326	1		CTCF	0.141342	-0.652771	1		NBDY	0.0781871	0.93692	1
RHOF	0.0200997	-0.389854	1		PLGRKT	0.0967759	-0.586198	1		NCOA1	0.0155449	0.400193	1		PPCS	0.14188	-0.642677	1		CD2AP	0.0785874	0.95579	1
APP	0.0204992	-0.615154	1		ZNF706	0.0972	-0.381913	1		REL	0.0155538	0.538037	1		PRDX2	0.141901	0.350372	1		CDC42SE1	0.0786369	-0.488859	1
MZT2A	0.0205299	-0.245332	1		HIST1H1C	0.0973483	0.298129	1		NAA15	0.0156253	0.390568	1		CD82	0.141903	0.53228	1		CDKAL1	0.0788406	0.745029	1
PSPC1	0.0205534	0.316364	1		REV1	0.0975702	-0.442566	1		DNAJC15	0.0157503	0.347553	1		CCDC14	0.141914	-0.652185	1		MKNK2	0.0789004	-0.721198	1
CALR	0.0206254	0.27486	1		TMEM161B-AS1	0.0975703	-0.470944	1		PNPLA2	0.0158447	-0.520884	1		LPIN1	0.141929	-0.718194	1		RNGTT	0.0791514	0.724212	1
TMC6	0.0206758	-0.694184	1		ASAP1	0.0977597	0.859552	1		STAU1	0.0158532	0.471963	1		SHPRH	0.142096	-0.891469	1		COG3	0.0791514	0.834126	1
USP9X	0.0207238	0.317194	1		SOAT1	0.0978622	-0.855145	1		SPAG9	0.0158542	0.302801	1		ZC3H13	0.142248	-0.46241	1		FBXO3	0.0795876	-1.33996	1
PIK3C3	0.020734	0.377672	1		CMC2	0.0978965	0.664216	1		VPS4A	0.0158543	0.442894	1		UBE2L6	0.142406	0.499371	1		HSPA9	0.0796526	0.574086	1
ATP6V0E1	0.0207687	0.183812	1		CRLF3	0.0981586	-0.384013	1		RNASET2	0.0159954	-0.210905	1		ACADVL	0.142613	0.455365	1		TOMM22	0.0799653	0.460175	1
RCAN3	0.02085	-0.2279	1		SNX29	0.0983446	-0.545809	1		TRIM56	0.0161999	0.415669	1		OS9	0.142933	0.367165	1		ZBTB24	0.0800667	0.669979	1
SNRPC	0.0210306	0.412412	1		MAP3K1	0.0983485	-0.538535	1		LINC01138	0.0162551	-0.309204	1		GPATCH8	0.142961	-0.341572	1		AKT1	0.0800667	0.654514	1
TTC17	0.02109	-0.236534	1		KAT6B	0.0985523	-0.487355	1		BLOC1S6	0.0164154	0.33158	1		SYAP1	0.143165	0.581572	1		DIS3	0.0802125	0.690371	1
CNTRL	0.0211464	-0.352947	1		HSPA8	0.0987665	0.187065	1		GBP3	0.0164314	0.434058	1		B4GALT1	0.143944	-0.954088	1		ABHD18	0.0814035	0.528771	1
STX4	0.0213329	0.328756	1		PSEN1	0.0987829	0.494446	1		COX6A1	0.016588	0.219253	1		CCNC	0.144136	0.369877	1		RASGRP2	0.0814035	-1.04061	1
COX7B	0.0213961	0.368461	1		NAP1L4	0.0998481	0.159273	1		NFATC3	0.0166394	-0.427533	1		MED13L	0.144194	-0.418837	1		WTAP	0.0814433	0.731177	1
PLCL1	0.0214084	0.27052	1		PEX3	0.0998907	0.545228	1		SLIRP	0.0167136	0.349522	1		ATXN1	0.144335	0.733282	1		HIVEP1	0.0815716	0.766138	1
IKBKB	0.0214704	0.298204	1		SLFN5	0.099976	0.36375	1		LRIG1	0.0168003	0.606613	1		NDUFS3	0.14463	-0.763229	1		NECAP2	0.0816652	0.57391	1
SCAF11	0.0215204	0.218963	1		CDC37	0.0999824	0.297608	1		HNRNPH1	0.0168531	0.3732	1		SNRPE	0.144957	0.524996	1		SCAMP2	0.0819824	-0.651602	1
COX17	0.0217406	0.260326	1		USP36	0.100025	0.780086	1		SAT1	0.0168834	0.469063	1		MRPL54	0.145235	-0.83341	1		COG4	0.0819954	-1.33629	1
TMIGD2	0.0218496	-0.417957	1		RUNX2	0.100075	-0.665288	1		FRYL	0.0171367	-0.267124	1		HIVEP3	0.145346	0.443657	1		PCGF5	0.0820592	0.801871	1
EIF3J	0.0219513	0.412595	1		RHBDD1	0.100123	0.670939	1		SEC11A	0.0171879	-0.382023	1		POLE3	0.145372	-0.703024	1		SSRP1	0.0824522	0.873299	1
EIF4G1	0.0219516	0.422007	1		H2AFY	0.100161	-0.507304	1		ZC3HAV1	0.0172537	0.255185	1		TRIM26	0.145431	0.561359	1		TAFA2	0.082803	0.454768	1
SERPINB1	0.0219985	0.272624	1		C19orf25	0.100258	-0.580635	1		GABPB1-AS1	0.0174972	-0.517735	1		ZYX	0.145877	-0.663359	1		LYPLA2	0.0833574	0.744962	1
CGGBP1	0.0220043	0.324219	1		ATR	0.100265	0.247147	1		PCBP1	0.0176167	0.165516	1		CFLAR	0.14588	-0.180206	1		PSMB6	0.0835599	0.489474	1
MLLT10	0.0223562	-0.375312	1		HDDC2	0.10067	-0.306164	1		ZDHHC20	0.0176403	-0.610027	1		PAIP1	0.146475	0.402586	1		DTNB	0.0839371	-1.25803	1
PSMD6	0.0226943	0.339353	1		GNG2	0.101115	-0.384966	1		MAP3K1	0.0177008	-0.390698	1		CAMK1D	0.146565	0.463126	1		RNF125	0.0841928	-0.785102	1
SUPT16H	0.0227053	0.280451	1		PRKX	0.101571	0.572244	1		PSMC3	0.0177528	0.360978	1		CDC16	0.146977	1.02069	1		TBC1D22A	0.0843592	-0.725776	1
ATP5F1B	0.0230718	0.267823	1		SF3A1	0.101739	0.293474	1		SCMH1	0.0178186	0.326801	1		TM2D3	0.147441	0.732068	1		SHFL	0.0843915	0.907156	1
GAPDH	0.0232116	-0.163425	1		HTATIP2	0.101782	0.44708	1		MGAT4A	0.0179401	-0.295286	1		IGBP1	0.147624	0.579726	1		PSIP1	0.0846295	-0.517739	1
PSMB7	0.0232341	0.367485	1		CDC42SE1	0.101871	-0.288147	1		TIMMDC1	0.01796	0.326759	1		RPS29	0.147846	-0.144012	1		NGDN	0.0850434	0.860749	1
CCNDBP1	0.0234872	-0.472135	1		WDR33	0.102035	0.479392	1		MRPL32	0.0181319	0.283164	1		CACYBP	0.148252	0.330422	1		CHCHD3	0.0851033	-0.888742	1
CAMKMT	0.0235975	-0.43113	1		ACTL6A	0.10222	0.566867	1		DYNLT1	0.0181547	0.334863	1		RBM23	0.148323	0.503947	1		MRPL51	0.0854419	0.701674	1
NOP10	0.0236244	0.359738	1		FBXO11	0.102478	-0.656444	1		KANSL1-AS1	0.0183051	-0.581271	1		IPO8	0.148697	0.35854	1		TRIB2	0.0855352	-0.99928	1
BEX4	0.0237308	-0.33797	1		AC008105,3	0.102479	-0.245926	1		RPL41	0.0183337	-0.145955	1		TMED10	0.148775	0.337245	1		AK6	0.0857789	0.884612	1
PGS1	0.0237669	0.50773	1		ITPR2	0.102674	-0.5527	1		RAD51B	0.0183404	-0.206206	1		EXOSC6	0.148806	0.44498	1		PRDX4	0.0857789	0.782667	1
CASP8AP2	0.0238532	-0.631552	1		ZCCHC9	0.102708	-0.459276	1		DGKA	0.0184278	-0.266133	1		GSTO1	0.149022	0.57162	1		EIF4E	0.0861966	1.1064	1
PPIB	0.0239758	0.195771	1		ITPR1	0.102902	-0.660693	1		WDR1	0.0187569	0.331889	1		RAB35	0.149246	0.611396	1		SRP19	0.0862133	0.500227	1
SUMF1	0.0240698	-0.366083	1		TRMT112	0.103061	0.318753	1		SNX6	0.0187765	0.268071	1		BEX2	0.149496	-0.672719	1		FLOT1	0.0862386	1.10421	1
KIAA1143	0.0243451	0.3292	1		IMMP2L	0.103266	0.281629	1		PRKDC	0.0187871	0.343277	1		TMED2	0.149525	0.484857	1		NME1	0.0862386	1.14076	1
LINC01934	0.0244991	0.337545	1		HNRNPR	0.103478	0.393042	1		RSBN1L	0.0188117	-0.270358	1		CHCHD3	0.149832	0.287523	1		AK3	0.0863049	-1.69778	1
TPM3	0.024885	0.267616	1		HDGF	0.103994	-0.571928	1		MYCBP2	0.0188318	0.247833	1		SNX14	0.150254	-0.595202	1		DBNL	0.0865028	0.473238	1
MTREX	0.025047	0.449038	1		ATP5MPL	0.104564	0.227408	1		CELF2	0.0188849	-0.277925	1		ARHGAP25	0.150315	-0.388875	1		CLPX	0.086716	0.636135	1
CWC22	0.0250512	0.485846	1		CNPPD1	0.104644	-0.713848	1		LINC00649	0.0188982	-0.557165	1		DLEU2	0.150493	0.944153	1		MOB2	0.0874196	-1.0841	1
CDK17	0.0251533	0.398374	1		DCP2	0.104669	0.55479	1		FDPS	0.0189645	0.325054	1		ZFP36L2	0.150548	-0.275927	1		CD79B	0.0874196	-1.0849	1
MTG1	0.0252897	0.374348	1		UBL5	0.105025	-0.255815	1		PTPRJ	0.0190291	-0.560658	1		MAPKAPK5	0.150609	0.526563	1		TRAC	0.0875873	-0.518224	1
SRSF4	0.025343	0.270135	1		EML3	0.105135	-0.572753	1		UBE2L3	0.0191707	0.297053	1		CD164	0.150717	-0.46436	1		UTY	0.0875873	-0.429364	1
MRPL24	0.0253712	0.345038	1		ATP6AP1	0.105142	-0.659323	1		MRPL3	0.0193086	0.485854	1		PRORP	0.151089	0.547754	1		NF1	0.0876011	-1.07974	1
SRSF1	0.0253882	-0.288429	1		STAMBPL1	0.105228	0.635499	1		SEC22B	0.0194381	0.393177	1		UBAP1	0.151104	0.340632	1		EIF3B	0.0877328	0.544373	1
SRSF5	0.0254852	-0.12484	1		PPP1CC	0.105771	0.476621	1		VSIR	0.0194925	-0.260148	1		KLF2	0.151142	-0.427784	1		HSPD1	0.0879063	0.476748	1
DCAF8	0.0256735	0.253149	1		HIGD2A	0.105893	-0.287554	1		MRPL11	0.0195687	0.262046	1		FGFBP2	0.151157	-1.05384	1		GPATCH4	0.0881838	0.713587	1
EIF4E2	0.0260916	0.118604	1		FOXO1	0.105895	-0.426612	1		CYTH4	0.0195954	-0.588514	1		HDAC1	0.151384	-0.43317	1		TMEM173	0.0883148	0.611974	1
GABPB1-AS1	0.0261833	-0.421085	1		ESYT1	0.106223	-0.603599	1		PRKY	0.0196394	0.292732	1		RNF7	0.151468	0.278056	1		KIAA1109	0.0883148	-0.527876	1
YWHAZ	0.0262277	0.178299	1		HBP1	0.106249	-0.522115	1		MRPL57	0.0196996	0.182792	1		GPCPD1	0.151681	-0.355824	1		ACBD3	0.0883486	0.836694	1
NAA15	0.0262332	0.497801	1		SNRPB	0.106671	0.376597	1		ZNHIT6	0.0197081	0.447805	1		SNF8	0.15205	0.519734	1		MFAP1	0.0883486	0.920803	1
PSMC5	0.0262823	0.362968	1		C4orf3	0.106926	0.290112	1		SPTLC2	0.0197327	0.390617	1		NACA	0.152282	-0.154533	1		SDF2L1	0.0888693	0.486636	1
IGF1R	0.0266144	-0.319116	1		ARL4C	0.107104	-0.2754	1		LSM8	0.0201901	0.237602	1		NBEAL1	0.152435	-0.978862	1		CYTH4	0.0889545	0.610685	1
ATG5	0.0266319	0.274745	1		OTUD5	0.107177	0.488698	1		CD96	0.0203274	-0.192378	1		G3BP2	0.152541	0.441061	1		ERP44	0.0889957	0.546319	1
RBM26	0.0266737	0.210754	1		AGTPBP1	0.107326	-0.569707	1		PGAM1	0.0205651	0.504757	1		ARHGAP15	0.152734	0.326463	1		CTSD	0.0891095	-0.786233	1
ADAM10	0.0269493	-0.345814	1		ZC3H14	0.107772	-0.758619	1		DCAF11	0.0206138	0.49238	1		DLGAP1-AS1	0.152793	-0.444602	1		FAM200B	0.0891696	-0.978885	1
EPB41L4A-AS1	0.0271715	-0.494803	1		SCAMP3	0.107885	0.365373	1		B3GAT3	0.0206541	-0.462144	1		GABPB1-IT1	0.152949	-0.753422	1		TTC37	0.0892424	-0.953287	1
DNAJC10	0.0272615	0.246291	1		PCSK7	0.108058	-0.568641	1		NDUFB4	0.0206619	0.300635	1		CUX1	0.15312	0.753433	1		RASSF1	0.0892604	-1.13187	1
GSK3B	0.0272636	-0.506528	1		SINHCAF	0.108129	0.379821	1		DERL1	0.0206692	0.375223	1		AATF	0.15312	0.710825	1		OTULINL	0.0894962	-1.32938	1
CHD7	0.0275811	-0.379074	1		RBM27	0.108374	-0.411455	1		SUPT16H	0.0207883	0.173196	1		SDF4	0.15344	0.567933	1		PPP3CA	0.0895381	-0.695917	1
CELF1	0.0276461	0.253536	1		RC3H2	0.108518	0.365879	1		NDUFA7	0.0209837	0.334088	1		SPTAN1	0.153642	-0.514536	1		UBE2S	0.0898545	0.748345	1
NOTCH2NLC	0.0278091	-0.534636	1		TCERG1	0.108568	0.573705	1		NBDY	0.0211851	0.462546	1		ORC2	0.153951	-0.569851	1		PLK3	0.0899864	-0.866523	1
PSMD7	0.0279342	0.325677	1		MRPS33	0.108705	0.421769	1		CALCOCO1	0.0212169	-0.523394	1		ZNF800	0.154036	-0.437575	1		CTDNEP1	0.0902005	-0.645932	1
FAM107B	0.0280499	0.265947	1		NINJ1	0.108724	-0.582409	1		SYNCRIP	0.0212373	0.32482	1		ALOX5AP	0.154048	0.519532	1		BRIX1	0.0906879	0.617202	1
ECHDC2	0.0280885	-0.562106	1		UBB	0.108811	0.23918	1		TSC22D4	0.0213369	-0.32152	1		DGKZ	0.154392	-0.650167	1		TDG	0.0906879	0.88667	1
MCPH1	0.0282426	0.215713	1		CCND2	0.108877	0.19595	1		ENOX2	0.0213403	0.330897	1		UBE2J1	0.154508	0.931982	1		RIN3	0.0906879	-0.530029	1
PRPF40A	0.0283536	0.306156	1		SLC25A5	0.109367	0.47621	1		MRPL4	0.0213449	0.499123	1		OFD1	0.154938	-0.645453	1		PIM3	0.0908801	0.631958	1
USF3	0.0283956	0.472442	1		RALGAPA1	0.109406	-0.532639	1		ARCN1	0.0214506	0.389519	1		DNAJC2	0.155015	0.695836	1		ABI1	0.0910731	0.5359	1
CNPY2	0.0284192	0.352868	1		PRKAR1B	0.109517	-0.635747	1		EMP3	0.0214691	-0.243403	1		SCAMP3	0.155164	0.253334	1		SFI1	0.0911672	-1.34855	1
MXI1	0.0284503	-0.318266	1		MORC3	0.109624	0.381316	1		NELFCD	0.0214704	0.455374	1		MFF	0.15553	0.359826	1		FTSJ3	0.0912362	-0.85037	1
TOX4	0.0285101	0.27527	1		GNPTG	0.109799	0.564769	1		RPLP0	0.0215066	0.112573	1		SDF2L1	0.155615	0.328345	1		COA6	0.091403	0.536685	1
NUP153	0.0285104	0.381798	1		UBE2I	0.109809	0.368061	1		MAP4K4	0.0215617	0.303553	1		YTHDF2	0.156327	0.423886	1		WBP1	0.091403	-1.2133	1
ADSL	0.0286131	0.575461	1		AIMP1	0.110187	0.480581	1		MRPL51	0.0217322	0.318326	1		DNAJC9	0.156395	-0.594051	1		EFR3A	0.0914121	0.532629	1
IVNS1ABP	0.028624	-0.206599	1		SMARCA2	0.110271	-0.482239	1		QKI	0.0217367	0.430548	1		DPM3	0.156585	-0.664127	1		FOXP1	0.0918019	-0.640922	1
C11orf98	0.0286808	-0.499711	1		KANSL1-AS1	0.110299	-0.440211	1		TMX4	0.02176	-0.397494	1		SFMBT2	0.157082	0.735829	1		CHMP4A	0.0918333	0.584982	1
RNF34	0.0287664	0.326851	1		ATP5PD	0.110778	-0.281193	1		PHAX	0.0218644	0.305105	1		STMP1	0.157122	0.581035	1		SRRT	0.0919223	0.835185	1
ATP5F1A	0.0287948	-0.244576	1		ARHGDIA	0.110832	0.409481	1		ICE1	0.0219929	0.394502	1		HIBCH	0.15723	0.642495	1		SF3A3	0.0919379	0.398201	1
TNIP1	0.029097	0.339033	1		PSMC6	0.111063	0.447778	1		AGTPBP1	0.0220517	-0.601072	1		DAZAP1	0.157235	0.821843	1		YIPF3	0.092065	0.66158	1
IER3IP1	0.029136	0.377	1		U2AF2	0.111156	0.55566	1		SELENOT	0.0222612	0.318068	1		SELL	0.157313	0.977787	1		RGL4	0.0920791	-1.00445	1
BRI3	0.0291805	-0.289601	1		RALGPS2	0.111189	-0.860214	1		CTR9	0.0223896	0.262609	1		NINJ1	0.157633	-0.536737	1		HIST1H1C	0.0921264	-0.537416	1
ZFP90	0.0292204	-0.426047	1		SAP18	0.11167	0.261603	1		NOL8	0.0225127	0.45991	1		MOB4	0.157836	0.357195	1		NCBP2	0.0923444	-0.87501	1
TBC1D22A	0.0293384	-0.350724	1		INO80	0.111712	0.518719	1		EPC1	0.0226648	-0.187822	1		CCM2	0.157877	-0.308746	1		MIB1	0.0924119	0.88526	1
CCNY	0.029407	-0.301405	1		SND1	0.111845	0.709365	1		TES	0.0226743	-0.300751	1		HNRNPK	0.158012	0.23246	1		CD320	0.0926274	1.00862	1
UBA2	0.0294156	0.299628	1		CUTA	0.112101	-0.27146	1		MRPS28	0.0228137	0.326568	1		GTF2I	0.158018	0.332845	1		RBIS	0.0926501	-0.859488	1
EIF4B	0.0296096	-0.104495	1		TNIP1	0.112197	0.55058	1		GET3	0.0229076	0.57757	1		PARVG	0.158079	-0.520899	1		SARS	0.092911	0.662728	1
CANX	0.029805	0.344755	1		SYNE1	0.112655	-0.18484	1		COX7C	0.0229577	-0.151693	1		TOX4	0.158284	0.250764	1		HMOX2	0.0929893	-0.933374	1
PKM	0.0298395	-0.28418	1		MRPL38	0.113069	-0.420042	1		NDUFA1	0.0229814	0.216368	1		CAPZA2	0.158288	0.505941	1		NIBAN1	0.0930746	-0.524583	1
ERP29	0.0298702	-0.267892	1		DAP3	0.113276	0.442778	1		ELOVL1	0.0230832	0.39005	1		RBM22	0.158993	0.387272	1		TCF25	0.0931265	-0.458691	1
TCERG1	0.0300042	0.285082	1		EIF5B	0.113768	0.165219	1		AAMP	0.0231769	0.328814	1		MLLT3	0.159046	-0.476751	1		UCHL5	0.09314	0.616801	1
RAB5A	0.0300215	0.368025	1		USP32	0.113778	0.431066	1		ERAP1	0.0232658	0.227861	1		FXYD5	0.159499	0.172063	1		PECR	0.0933186	-1.05408	1
HMGN3	0.0301238	-0.377589	1		DNPEP	0.113853	0.551644	1		TLE4	0.0232898	-0.461445	1		PUM2	0.160074	-0.389739	1		SDF2	0.0936715	0.548781	1
DICER1	0.0302588	0.292684	1		FBXL4	0.113999	0.688915	1		MTG1	0.0233143	0.459097	1		TSEN15	0.160253	0.489904	1		CNOT7	0.0937855	0.986746	1
TOMM6	0.030302	0.208053	1		ZBED5	0.114101	0.280504	1		SINHCAF	0.0234616	0.325145	1		PDIA4	0.160491	0.379317	1		PLEKHF1	0.0941992	-1.74864	1
TIPRL	0.0303414	0.312762	1		ETFA	0.11429	0.456964	1		PHF5A	0.0234758	0.370515	1		PFDN4	0.160682	0.308246	1		SVIP	0.0945741	0.857507	1
MAN1A2	0.0303527	-0.30276	1		ZNF430	0.114363	-0.600537	1		SNHG29	0.0235203	-0.211466	1		DNAJB6	0.161177	0.437193	1		C11orf1	0.0948158	0.738079	1
UBE2H	0.0304612	0.332834	1		TATDN1	0.114363	-0.737761	1		RAD21	0.0235575	0.253237	1		ICAM3	0.161436	-0.376509	1		TLNRD1	0.0952062	0.973622	1
SYPL1	0.0307578	-0.38655	1		RNGTT	0.11471	-0.643209	1		NUCB2	0.0236324	-0.47744	1		SNHG14	0.161541	-0.206667	1		2009-03-01	0.0952913	0.744256	1
NT5DC1	0.0308135	-0.464805	1		SYNCRIP	0.114912	0.237598	1		AL589693,1	0.0237453	-0.83835	1		CDV3	0.161753	0.386359	1		MRPS30	0.0953144	0.541697	1
FGD5-AS1	0.0309081	0.363583	1		AIF1	0.115245	-0.490455	1		ZNF770	0.023857	0.35793	1		ZC3HAV1	0.162004	0.373443	1		HERC1	0.095384	-0.697865	1
MRPL20	0.0310806	0.284369	1		STAT3	0.115309	0.617033	1		ACTN4	0.0239119	0.458515	1		WDPCP	0.162047	0.703734	1		MEGF9	0.0954304	-1.17508	1
RBM8A	0.0311124	0.348249	1		ARMH1	0.115586	0.537686	1		POLR2L	0.0239813	0.325539	1		VDAC1	0.162084	0.327065	1		CD81	0.0956892	0.887089	1
DAP3	0.0311249	0.210366	1		LAPTM5	0.116007	-0.11824	1		PYURF	0.0239992	0.27776	1		SNRPF	0.163062	0.529723	1		RNF216	0.0958488	0.593791	1
ITM2A	0.0311627	-0.348501	1		SLC25A53	0.116535	-0.512099	1		KAT2B	0.024099	0.319831	1		NCALD	0.163092	0.333877	1		ATP8B2	0.0958488	-0.517476	1
LONP2	0.0312894	-0.219951	1		SLA	0.11666	-0.653701	1		GRAMD1A	0.0242427	-0.664547	1		BICRAL	0.163115	-0.858159	1		TMCO1	0.0960537	0.501264	1
WDR74	0.0314272	0.385418	1		FAM117A	0.117248	-0.321926	1		VIRMA	0.0243226	0.289313	1		TMEM183A	0.16354	0.661225	1		PPP1R18	0.0969104	0.685244	1
CD37	0.0314501	-0.198348	1		LINC01871	0.117312	0.934899	1		TRAF5	0.0244205	-0.512222	1		LCP1	0.163836	0.285349	1		TGFB1	0.0969756	0.656942	1
ZBTB24	0.0314521	0.525771	1		PDAP1	0.117587	0.514424	1		SPG21	0.0244711	0.249774	1		CHST11	0.164075	0.429511	1		S100PBP	0.0970453	-1.36977	1
PDIA6	0.0315013	0.42754	1		RUNX3	0.118145	0.743269	1		GNG2	0.0244954	0.383256	1		PBDC1	0.164083	0.388137	1		MCM3	0.0973197	0.643338	1
HDAC1	0.0315491	-0.359344	1		SNHG6	0.118256	0.161645	1		ADAM10	0.0247511	-0.331087	1		WWP2	0.164083	-0.869485	1		MCRS1	0.0973197	0.661566	1
C1orf52	0.0315816	0.447104	1		FAM214A	0.118369	-0.517752	1		RBM23	0.0248729	0.393774	1		CNPPD1	0.164444	-0.552282	1		TIGAR	0.0974821	0.412712	1
UPF2	0.0316495	0.227553	1		MMS19	0.118504	0.476656	1		CD53	0.024923	0.272808	1		JARID2	0.164505	0.875635	1		POGZ	0.097548	-0.928701	1
CRTC3	0.0317594	0.400667	1		BACH2	0.118587	-0.150299	1		FNDC3A	0.024943	0.448544	1		MKRN1	0.164781	-0.70796	1		ANAPC13	0.097548	-0.752099	1
LINC00649	0.0318117	-0.37491	1		CALCOCO1	0.11872	-0.348793	1		ENY2	0.0250198	0.291149	1		LCOR	0.165462	-0.759611	1		ENTPD1	0.097549	-0.672499	1
ACTR6	0.0321137	0.384168	1		HSPA9	0.118777	0.345424	1		ATF7IP	0.0250735	-0.310014	1		TNFRSF25	0.165684	0.285897	1		LRPAP1	0.0976309	0.561433	1
SMC1A	0.0323597	0.306812	1		MED4	0.118976	0.24914	1		SHLD2	0.0251183	0.503491	1		MARK2	0.166368	-0.836132	1		HSD17B10	0.0976309	0.882133	1
SCML4	0.0323833	-0.222756	1		PAIP2	0.119329	-0.355165	1		PRNP	0.0251717	0.547421	1		UTRN	0.166563	-0.248053	1		PTEN	0.0977065	-0.616847	1
DDX42	0.0324181	0.294803	1		FTX	0.119612	-0.350822	1		SETD5	0.0252841	-0.292837	1		VPS35	0.166763	0.382527	1		TOMM5	0.0981284	0.55458	1
LINC00243	0.032441	-0.407991	1		COPS5	0.12008	-0.491766	1		HTATSF1	0.025362	0.385235	1		FKBP4	0.167043	0.566739	1		TAPBPL	0.0982636	0.597545	1
SDHB	0.0324466	0.438268	1		MSN	0.120419	-0.224116	1		KLC1	0.0253961	0.189492	1		DYRK1A	0.167364	-0.402577	1		AP1AR	0.0984466	0.602114	1
CSNK2B	0.0326819	0.275672	1		PIK3CD	0.12042	0.392906	1		SRP68	0.0254344	0.380618	1		ZNF326	0.167445	0.491416	1		SLC9A9	0.0986034	-0.833236	1
PTPN11	0.0331416	0.320405	1		IRAK4	0.120718	-0.476958	1		THADA	0.0254424	0.37313	1		MBD5	0.168271	-0.426929	1		SEC61B	0.0986134	0.603466	1
LMF1	0.0331974	0.242445	1		HERPUD1	0.120883	0.746631	1		SNRPB	0.0255022	0.414669	1		MAML2	0.16878	0.253508	1		ARL14EP	0.0988015	0.385465	1
DYNC1H1	0.03323	-0.233365	1		WWP2	0.120896	0.299704	1		ZYX	0.0256256	-0.451791	1		SRSF5	0.168821	-0.189366	1		RNF166	0.0988159	-0.576059	1
DBI	0.0334029	0.310742	1		CUL5	0.121042	0.203705	1		COA6	0.0257523	0.282907	1		GPR171	0.168938	0.339767	1		CEP128	0.0991919	-1.16344	1
NDUFA12	0.033722	-0.207008	1		RPL23	0.121291	-0.112229	1		AKT3	0.0259582	-0.323402	1		SYF2	0.169368	-0.371192	1		NT5C3A	0.099259	0.633239	1
ZNF24	0.0338453	0.387304	1		SP3	0.121433	-0.266142	1		PLK3	0.025967	-0.332981	1		RPL36A	0.16943	0.15368	1		ANKZF1	0.0993166	-1.22932	1
DNAJC3	0.033944	0.558456	1		KLHL24	0.121534	-0.332207	1		MRPS24	0.0260591	0.297011	1		NAPA	0.169676	0.160114	1		RAPGEF1	0.0994435	0.718431	1
PAM16	0.0342389	0.207004	1		SUMF2	0.121665	-0.485393	1		RSRP1	0.026081	-0.249759	1		GYPC	0.16993	-0.463234	1		B4GALT3	0.0994832	0.799229	1
PPIH	0.0345924	0.293082	1		HNRNPUL2	0.121893	0.365543	1		UBE2K	0.026192	0.310601	1		ARL8B	0.170058	0.309675	1		AP1G2	0.0995448	0.711127	1
ATP11B	0.0346706	-0.364092	1		CEP68	0.121953	-0.744952	1		SATB1-AS1	0.0262325	-0.507192	1		MYDGF	0.170373	0.423789	1		FNDC3A	0.0995517	0.681556	1
ISCU	0.0347165	-0.246502	1		PIAS1	0.121955	-0.435105	1		PPP1R2	0.0262818	-0.316445	1		FAM177A1	0.170921	0.575071	1		NPDC1	0.0997685	1.07045	1
SSR2	0.0348261	-0.155162	1		PIGL	0.123571	-0.713546	1		HNRNPA3	0.0264339	0.317754	1		C4orf48	0.171036	0.516866	1		PPTC7	0.0997685	1.01341	1
BRIX1	0.0349585	0.32243	1		LUC7L2	0.123718	0.37939	1		HIST1H1C	0.0264871	-0.26791	1		UBXN1	0.171303	-0.239688	1		TMEM43	0.100234	0.479653	1
MAP3K5	0.0351811	0.323609	1		EDRF1	0.123866	0.257335	1		ARL2BP	0.0265529	-0.526794	1		PARN	0.17131	-0.600212	1		EPS15	0.100238	0.195634	1
ZC3H11A	0.0354613	0.389671	1		ZFAND6	0.123887	-0.473416	1		PDCD2	0.026716	0.244171	1		LAPTM5	0.171565	-0.15535	1		GABPB1	0.100356	0.677839	1
S1PR1	0.0355022	-0.176286	1		SMARCC1	0.123943	0.356308	1		USP25	0.02679	0.128784	1		RPS21	0.171602	-0.154021	1		TBL1X	0.100822	-0.876335	1
COPB1	0.0355208	0.307933	1		LEO1	0.124009	0.251096	1		RHEB	0.0270001	0.404221	1		NEK9	0.171628	0.537337	1		PSMC5	0.101385	0.445716	1
TMEM30A	0.0355693	0.407952	1		PFDN1	0.124178	0.526025	1		IKZF3	0.0270256	0.28832	1		SIPA1L1	0.171723	0.585546	1		RPIA	0.101432	0.428442	1
SOAT1	0.0355824	0.358318	1		MT-ATP6	0.124338	-0.15604	1		WNK1	0.0270474	-0.329423	1		SRSF11	0.171727	-0.25754	1		TMC8	0.101432	-0.63826	1
CEP63	0.0356089	-0.446004	1		SH3BGRL	0.124478	-0.235106	1		GLUD1	0.0270533	0.258596	1		ACSL4	0.171865	0.467136	1		KEAP1	0.101489	0.678844	1
EIF3L	0.0358242	-0.188153	1		PRKDC	0.124594	0.45343	1		SMURF2	0.0270586	-0.580864	1		MFSD6	0.172137	0.37143	1		POMP	0.101927	0.596273	1
TCF25	0.0360314	-0.276768	1		GALNT11	0.124664	-0.775472	1		GOLGA2	0.0271017	0.193734	1		HMGN1	0.172278	-0.284112	1		HECTD1	0.102135	-0.64141	1
DPH1	0.0360653	0.391966	1		RANBP3	0.124816	0.564634	1		ATP5MD	0.0272413	0.231853	1		ALG13	0.172733	0.309572	1		YPEL5	0.102233	-1.09907	1
PCMT1	0.0360846	0.343921	1		TOM1L2	0.124857	-0.583061	1		ANKLE2	0.0272617	0.3478	1		UBALD2	0.173482	0.329561	1		NDUFB8	0.102799	0.467492	1
GOPC	0.0363481	0.412677	1		MED13	0.125038	0.46393	1		NDUFAF8	0.0273087	0.351305	1		S100A4	0.173499	-0.493903	1		DDX50	0.102802	-0.659605	1
UPF3A	0.0364322	-0.318785	1		REEP3	0.125163	0.396638	1		MRPL22	0.0274774	0.452446	1		PRRC2A	0.173587	-0.645111	1		DIMT1	0.10281	0.790837	1
TMBIM4	0.0365499	-0.183025	1		ADGRE5	0.125264	0.55974	1		ZRSR2	0.0274937	0.450816	1		GIMAP1	0.173852	0.395609	1		GALNT10	0.10325	-1.05373	1
RPL22L1	0.0365936	0.301988	1		SCO1	0.125568	0.691568	1		SON	0.0275611	0.127513	1		PTPRE	0.174675	0.374335	1		CCNQ	0.1033	-1.43636	1
LGALS8	0.036612	0.282056	1		REEP5	0.125674	0.324768	1		P4HB	0.0276353	0.238039	1		RPL22L1	0.174711	0.398235	1		TRIM4	0.103314	-0.736868	1
AEBP2	0.0367053	0.328852	1		SMIM26	0.125732	-0.482501	1		G3BP2	0.0276641	0.233087	1		GNAS	0.174874	-0.202361	1		NCOA3	0.103432	0.875297	1
PSMC1	0.0368073	0.332205	1		C7orf50	0.125749	-0.610566	1		ATOX1	0.0278615	0.343266	1		AAGAB	0.175053	0.353135	1		RTN3	0.103539	-1.03975	1
MRPL34	0.0368552	-0.49595	1		MAP3K7	0.125784	-0.485686	1		RRAGA	0.0278634	0.334834	1		VIRMA	0.175161	0.485564	1		ATP2B4	0.103638	-0.514785	1
APRT	0.0371732	0.170175	1		CXCR4	0.126015	-0.160157	1		COPS8	0.0278818	0.186506	1		DCAF11	0.175245	0.547734	1		COX7A2L	0.104008	0.578265	1
ASXL2	0.0371807	0.279986	1		ZFX	0.126106	0.495574	1		OPTN	0.0279309	0.35332	1		GPRIN3	0.175508	0.444915	1		VWA8	0.104263	1.03594	1
MIER1	0.0371887	0.224123	1		CANX	0.126468	0.508761	1		TDG	0.0279385	0.20299	1		RNF13	0.175552	0.403316	1		BTBD1	0.104271	0.627155	1
TMEM160	0.0373864	0.389137	1		TLN1	0.126605	-0.356492	1		COPS2	0.028106	0.385874	1		MKNK2	0.175552	-0.907768	1		APMAP	0.10493	0.687714	1
TOP2B	0.037429	-0.301963	1		HSPA4	0.126736	0.550523	1		RPA3	0.0283813	0.373859	1		OIP5-AS1	0.175711	0.363648	1		KAT6B	0.104969	-0.810521	1
FAM117B	0.0378063	-0.352344	1		TES	0.127236	-0.322827	1		NUP98	0.0285064	0.296201	1		MCM3AP	0.175811	0.62737	1		RNF169	0.105007	-0.781104	1
ERCC5	0.0378303	-0.32011	1		MRPL51	0.127244	-0.441393	1		CMC2	0.0285488	0.222811	1		EMC3	0.175856	0.526698	1		ADGRE5	0.105092	0.76537	1
EIF3B	0.0378627	0.316814	1		EEFSEC	0.12726	0.651372	1		STAT4	0.0285514	0.258633	1		RELCH	0.176074	-0.68781	1		NOP58	0.105215	0.25404	1
CFAP97	0.0380188	0.389438	1		SRI	0.127364	-0.386054	1		USP16	0.0285727	0.342187	1		LSM8	0.176303	0.345265	1		PSMD12	0.105473	0.667716	1
SNRPD1	0.0383383	0.238445	1		NPTN	0.127425	0.444816	1		CCDC28A	0.0285809	-0.642765	1		CNDP2	0.176307	0.557753	1		FCHSD2	0.105622	0.816211	1
CD48	0.0387334	0.153175	1		RGS14	0.127662	-0.639847	1		VEGFB	0.0287444	0.500444	1		RYK	0.176789	0.627518	1		ACTL6A	0.105681	0.507815	1
UBR1	0.0389424	0.451229	1		RALGAPA2	0.127665	-0.543172	1		TIMM13	0.0287611	0.531677	1		KDELR1	0.177265	-0.515457	1		MIF4GD	0.105729	-0.94377	1
PPP1CA	0.03923	-0.228786	1		PSMC2	0.128082	0.478279	1		NAAA	0.028891	-0.380131	1		SDAD1	0.17784	0.533379	1		GTF2I	0.105766	-0.842755	1
MPP7	0.0393103	-0.33175	1		VEGFB	0.128126	0.745474	1		E2F4	0.0289372	0.292425	1		MRPL10	0.178414	-0.671174	1		EIF2S1	0.105957	0.900677	1
VOPP1	0.0393419	-0.35752	1		KLHDC3	0.128148	-0.49505	1		TUT4	0.0289443	-0.186157	1		GTF2B	0.178543	-0.559388	1		SDF4	0.106177	0.655031	1
SENP5	0.039351	0.382577	1		PPIA	0.128168	0.112417	1		ESF1	0.0290876	0.329482	1		POLR3GL	0.178657	-0.508405	1		SUMO2	0.106347	0.192456	1
YBX1	0.0394583	0.208723	1		EBPL	0.128184	0.300498	1		DDX23	0.0290945	0.216194	1		GNPDA1	0.179052	0.876539	1		CELF1	0.106369	0.561641	1
CIB1	0.0394756	0.230658	1		SS18L2	0.128342	0.745338	1		PPT1	0.0291373	0.265223	1		KCNAB2	0.179122	-0.868901	1		ZNF92	0.106386	-1.27334	1
PSMD3	0.0395015	0.490209	1		RANBP2	0.128386	0.179178	1		BAX	0.0291391	0.303924	1		ATXN2L	0.179146	-0.440986	1		IAH1	0.10683	1.00008	1
HEATR1	0.0395841	0.382993	1		GPCPD1	0.128724	-0.148613	1		TOMM22	0.0293937	0.379183	1		RNF34	0.179391	0.541078	1		AHCYL1	0.10683	-1.13156	1
HNRNPUL1	0.0396558	0.290819	1		CCAR1	0.128848	-0.636486	1		SMIM19	0.0295238	-0.545366	1		LCMT1	0.179479	0.567044	1		ATP6V1E1	0.107022	-0.740184	1
ZNF101	0.0397737	0.288563	1		PSMD2	0.129153	0.440751	1		MBD2	0.0297397	0.252952	1		COMMD2	0.179565	-0.858088	1		GOSR2	0.107326	-1.59116	1
RPAP2	0.0400834	0.229752	1		MTCH2	0.129388	0.624398	1		NUP42	0.0298289	0.307731	1		TNRC6C	0.17971	-0.320844	1		ZNF638	0.107642	-0.352141	1
EIF2D	0.04015	0.373672	1		CCDC59	0.129448	0.314312	1		RAB27A	0.0298671	0.533097	1		PPP4R3A	0.180018	-0.558952	1		IQGAP2	0.107705	-0.446733	1
NDUFS6	0.0401814	-0.37666	1		GHITM	0.129943	0.333119	1		CDC42SE1	0.0298832	-0.30564	1		ADPRHL2	0.180099	0.52999	1		STX5	0.107857	1.076	1
HERC3	0.0402281	-0.328472	1		GNAQ	0.12999	-0.40481	1		DNAJC8	0.030201	0.247388	1		RAB14	0.180124	0.30369	1		TRAPPC11	0.107857	-0.682368	1
EVL	0.0402539	-0.125627	1		UBE2E1	0.12999	-0.566833	1		ZNF428	0.0304187	-0.449823	1		GMDS	0.180288	0.867512	1		SNRPB2	0.108106	0.603593	1
TTC14	0.0403636	-0.160588	1		GLRX	0.13011	-0.103249	1		BOLA3	0.0304692	0.262292	1		TRERF1	0.180727	-0.520439	1		ETS1	0.108132	-0.350382	1
CAMTA1	0.0403701	0.357137	1		PSMC5	0.131308	0.305197	1		CAPN2	0.0304981	-0.350908	1		CCT2	0.181006	0.567308	1		ELMO1	0.10832	-0.451905	1
NDUFS8	0.0404977	0.359552	1		DPYD	0.131533	0.239551	1		RNF145	0.0306304	0.258456	1		CAMTA1	0.181137	0.145953	1		MAF	0.108396	0.597862	1
TDP2	0.0405087	-0.370119	1		SLC25A6	0.132514	0.188463	1		FUNDC2	0.0306479	0.319264	1		CXCR3	0.181207	-0.324411	1		TRA2B	0.108435	0.451169	1
ZRANB2	0.0406727	-0.170681	1		SCNM1	0.132634	0.606677	1		FARSA	0.0306666	0.406571	1		SP140L	0.181268	0.291139	1		BCL2L1	0.108829	1.08741	1
ERH	0.0407963	0.266377	1		BLMH	0.132733	-0.676008	1		MBD5	0.0307104	0.287937	1		ITPKB	0.181782	-0.672233	1		C20orf194	0.108829	-1.29388	1
NFATC3	0.0409365	-0.340713	1		C11orf98	0.132845	-0.50456	1		RTRAF	0.0308475	0.200319	1		SH3GLB1	0.182223	0.260271	1		U2AF1	0.108979	0.544091	1
NCBP2	0.0413119	0.360722	1		RNF125	0.132911	-0.34673	1		TCF25	0.031183	-0.230987	1		KIAA1143	0.182246	0.380556	1		AZI2	0.10906	0.510766	1
U2AF1	0.0414914	-0.423122	1		CCNL2	0.133091	0.30638	1		SMAD7	0.0313971	-0.75944	1		NLRC3	0.1824	-0.593761	1		KAT7	0.10906	0.743206	1
POLR2E	0.041692	0.367689	1		SMARCB1	0.133131	0.53431	1		USP22	0.0315802	-0.467495	1		GLCCI1	0.182699	-0.286605	1		HDAC2	0.109623	1.12313	1
ZNF609	0.0421912	-0.420921	1		SURF4	0.133197	0.406899	1		PRKX	0.0315802	0.395263	1		BCL7C	0.183017	-0.578486	1		SH3GLB1	0.109922	0.588532	1
YWHAQ	0.0422118	0.264194	1		NDUFB5	0.133309	0.288938	1		CNIH4	0.0316361	-0.473453	1		BMPR2	0.183157	0.429635	1		GNB1	0.110057	0.328893	1
CBFA2T2	0.0425409	-0.520188	1		ERP29	0.133351	-0.22081	1		FAM200B	0.0319025	-0.693189	1		CSNK1E	0.183402	0.617093	1		SRP9	0.110486	-0.679545	1
RNF169	0.0425438	-0.431768	1		LINC00649	0.133697	-0.245185	1		MED4	0.0319463	0.338364	1		SGMS1	0.183456	0.553003	1		VPS4B	0.110782	-0.676639	1
ZNF33A	0.0427158	0.14511	1		PDHA1	0.133835	0.666724	1		DYNLL1	0.0322301	0.426773	1		MYH9	0.183613	-0.21595	1		SND1	0.110966	0.768901	1
CYC1	0.0428207	0.27494	1		UXS1	0.133953	-0.46432	1		SNHG3	0.0324498	0.466597	1		GMFG	0.183932	-0.216433	1		TBC1D14	0.110966	-0.717499	1
ZMYND11	0.0429075	-0.427782	1		AP1G2	0.133959	-0.604669	1		NSUN2	0.0324874	0.448481	1		PSAP	0.184067	-0.405523	1		AGPS	0.111316	0.670635	1
HPCAL1	0.0432024	-0.313926	1		CTDSP2	0.134135	-0.516988	1		TRABD	0.032627	-0.184577	1		EPHA4	0.18434	-0.574896	1		NIP7	0.111316	1.02304	1
MESD	0.0433053	0.28452	1		ATP5PF	0.13506	0.36131	1		TMEM50A	0.0327443	0.256105	1		FBXO7	0.18434	-0.532903	1		CCDC7	0.111415	-0.768553	1
S100A11	0.044045	0.254755	1		C1QBP	0.135153	0.391755	1		CANX	0.032998	0.223137	1		HNRNPLL	0.184354	-0.88052	1		ECH1	0.11154	-0.495042	1
GRK6	0.0442012	-0.288961	1		WDR37	0.135544	-0.385219	1		UBL5	0.0330348	0.185579	1		COMMD1	0.184543	0.114881	1		NCF1	0.111643	-1.27756	1
SMC3	0.0442513	0.256816	1		GATAD2A	0.135856	0.413936	1		FBL	0.0330549	0.265074	1		MAT2A	0.184569	0.485106	1		GATAD2A	0.111643	-0.62984	1
RPN1	0.0445537	0.356562	1		GAS5	0.136094	-0.151842	1		UBQLN2	0.0332437	0.27777	1		THOC3	0.184701	0.318094	1		CWC22	0.111665	0.431253	1
EVI2A	0.0447208	-0.111358	1		HEXA	0.137013	-0.579858	1		MAPK8	0.0336041	0.465736	1		SCLT1	0.184921	0.41957	1		ZBTB1	0.111932	-1.2537	1
HIBCH	0.0447949	-0.405555	1		GAR1	0.13725	0.343071	1		ATAD1	0.0336328	0.213971	1		CBFA2T2	0.184965	0.459416	1		ATE1	0.111997	0.691648	1
AP1G2	0.0448209	-0.416964	1		PHAX	0.137534	0.372107	1		BSG	0.0337326	0.254035	1		LSM3	0.185149	0.251593	1		TBC1D1	0.112377	1.12362	1
SNX1	0.0449067	0.463049	1		SLK	0.137572	0.599582	1		PHB	0.0340707	0.465337	1		PPHLN1	0.185481	0.366228	1		MAT2B	0.112461	0.512838	1
COPE	0.0450625	0.347307	1		PSMA6	0.137576	0.38075	1		FAM49B	0.0341252	-0.340776	1		C11orf68	0.185724	-0.841899	1		RAF1	0.11272	-0.871698	1
FAM200B	0.0452871	-0.413962	1		PATL2	0.137972	0.445808	1		PDE4DIP	0.0343672	-0.44954	1		CHCHD7	0.18595	0.494915	1		SRSF8	0.112816	-0.899014	1
RAB18	0.0459447	0.413206	1		LRBA	0.138063	0.292811	1		MORF4L1	0.0343962	0.168326	1		FXR1	0.186042	0.290047	1		SRGN	0.112877	0.17349	1
API5	0.0464438	0.420946	1		COMMD6	0.138283	-0.23756	1		CLIP4	0.0345268	0.475342	1		CYBA	0.186056	-0.147569	1		EIF4A1	0.113268	0.351486	1
SGTB	0.0465365	-0.409979	1		SACM1L	0.138663	0.431642	1		PUF60	0.0346032	0.182668	1		KIF22	0.186569	-0.511165	1		LMNB1	0.113546	0.652706	1
SAT2	0.0465803	-0.489484	1		WIPF1	0.138922	0.281076	1		CHD3	0.0346487	-0.234236	1		FAM104A	0.187563	0.687908	1		PDHB	0.114131	0.513649	1
RNASEK	0.0468614	0.178044	1		HIPK1	0.139744	0.366976	1		SKIL	0.034808	0.244447	1		EIF1AX	0.187586	0.317369	1		AP3M2	0.114392	0.560302	1
PSMB2	0.0468921	0.279507	1		WBP1	0.140326	-0.515219	1		SELPLG	0.0348368	-0.316941	1		DIMT1	0.187593	0.57046	1		TPGS1	0.114736	-1.1069	1
DGUOK	0.0470128	0.334344	1		MED19	0.140422	0.422748	1		CD5	0.035055	-0.388273	1		ILF3	0.187753	0.30243	1		CCNT2	0.11487	-1.08999	1
RNF138	0.0470437	0.317456	1		DKC1	0.140925	0.386862	1		AC245297,3	0.0352656	0.348553	1		ITGA5	0.188055	-0.560608	1		UGCG	0.114921	0.602751	1
SEPTIN7	0.0470891	-0.182565	1		BIRC2	0.14107	0.318458	1		EIF5	0.0352732	0.190457	1		SRPRA	0.188435	0.326035	1		RNH1	0.114965	0.181144	1
GOLGA7	0.0471276	-0.302314	1		AHCTF1	0.14111	0.399354	1		NDUFA8	0.0352936	0.20341	1		NUP133	0.18844	0.409072	1		ALYREF	0.115024	0.485283	1
CTCF	0.0472427	-0.372042	1		GTPBP6	0.141214	0.473243	1		UBAP2L	0.0357786	0.237255	1		CD2	0.188514	-0.229467	1		GAS5	0.115574	-0.327973	1
SNHG32	0.0473299	-0.17522	1		NNT	0.141214	-0.446566	1		SIPA1L1	0.0360513	0.238981	1		TCF7	0.188527	-0.473011	1		TUBA1A	0.115649	-1.11881	1
RIOK3	0.0473951	0.279144	1		ETHE1	0.141222	0.350187	1		AKT1	0.0362259	0.381144	1		MPZL3	0.188748	0.291291	1		CSNK1G3	0.115785	0.57053	1
ELMO1	0.0474514	0.332546	1		ATP6V1H	0.141222	-0.521347	1		TXK	0.0363703	0.367687	1		CNOT4	0.188975	-0.559066	1		UBAP1	0.115954	-0.684251	1
SND1	0.0475695	0.375543	1		ELOC	0.141362	0.330157	1		PIK3C3	0.0363799	0.350924	1		CDK11A	0.189431	-0.889081	1		AF165147,1	0.115972	0.501158	1
GNAI2	0.0476579	-0.212697	1		ORMDL1	0.14138	-0.310489	1		SYNE1	0.036461	-0.198687	1		TACC3	0.189998	0.430949	1		TMEM238	0.116202	1.08757	1
CD99	0.0476771	-0.328219	1		NUTM2B-AS1	0.141776	0.394083	1		NDUFS6	0.0364773	0.23479	1		RASA1	0.190229	0.316048	1		PAGR1	0.116425	-1.23565	1
CTDSP2	0.0479136	-0.441357	1		YLPM1	0.142154	-0.658163	1		PSMD8	0.0364826	0.269116	1		RSF1	0.190675	-0.368008	1		UPF3A	0.116592	-1.08346	1
MX2	0.0479173	0.210604	1		ANKRD44	0.14237	-0.14809	1		HP1BP3	0.0365208	-0.169428	1		CDK5RAP3	0.190967	-0.782712	1		UVRAG	0.116685	-0.578646	1
BIRC2	0.0479263	-0.459494	1		TPR	0.142501	0.430762	1		ATP6V0C	0.0365755	-0.280421	1		OCIAD1	0.191465	-0.340431	1		RPL5	0.116859	-0.180024	1
WBP11	0.0479496	0.193348	1		MOGS	0.14273	-0.523904	1		DPM1	0.0366383	0.282932	1		OXCT1	0.191508	0.357313	1		CD59	0.116909	-0.591374	1
DYNLT3	0.0480884	0.271467	1		ATP9B	0.14288	-0.264463	1		EIF2B5	0.0367033	0.358207	1		DIS3L	0.191508	-0.689015	1		SPTAN1	0.116967	-0.448371	1
USP34	0.0481181	-0.190026	1		EXOSC8	0.143161	-0.293992	1		DDB1	0.0369003	0.301582	1		CORO1B	0.191728	-0.79979	1		COX20	0.117134	0.902588	1
NDUFAF8	0.0481496	0.340721	1		FAM107B	0.143274	0.255053	1		MAGT1	0.0369667	0.263488	1		PUS7L	0.191856	0.803727	1		SEC22A	0.117134	-0.953182	1
TOR1AIP1	0.0482657	0.330837	1		ILF3	0.143305	-0.165798	1		ABT1	0.0371134	0.225351	1		ARID5B	0.192209	0.713055	1		NUP50	0.117322	-0.831425	1
WDPCP	0.0483934	0.26628	1		PCBP2	0.143638	-0.329813	1		ZFAND6	0.0372119	0.310233	1		DDX42	0.192337	0.296013	1		COPB2	0.117723	0.696747	1
CDKN1B	0.0484049	-0.349258	1		LINC01089	0.144496	-0.414341	1		PSMD13	0.0372134	0.165341	1		PSMB6	0.192401	0.31159	1		ESF1	0.118309	0.670543	1
PGAM1	0.0485349	0.290588	1		ANKLE2	0.144668	0.733271	1		RAP2B	0.037227	-0.349755	1		RNF216	0.19309	0.330563	1		DEK	0.118717	0.457413	1
PSMG4	0.0487097	0.213055	1		USP25	0.145233	0.244743	1		COPZ1	0.0372492	0.341518	1		SLC38A2	0.193361	0.368233	1		GOLGB1	0.118882	0.372137	1
SECISBP2	0.0488788	0.203699	1		RASA1	0.145349	0.503059	1		MYH9	0.0373871	-0.297927	1		PFKP	0.194276	0.257806	1		KIFAP3	0.119023	0.66579	1
LMF2	0.0492301	0.23422	1		EID2	0.145358	0.662318	1		USP33	0.0374847	0.250329	1		AKAP9	0.194469	-0.247025	1		NSUN6	0.119023	-0.68528	1
NIFK	0.0493383	0.322925	1		CUTC	0.145478	-0.599968	1		UBA2	0.0377768	0.230767	1		ZBTB20	0.195034	-0.20027	1		CTSA	0.119035	0.253288	1
CRLF3	0.0494343	-0.317783	1		NOL11	0.145552	0.668278	1		CTSD	0.0377897	-0.440224	1		AGTPBP1	0.195292	-0.573576	1		SERBP1	0.119156	0.460177	1
DCP1A	0.0495281	0.345491	1		RALBP1	0.145655	-0.510548	1		GNG5	0.0379032	0.295981	1		CCDC32	0.195316	0.336723	1		DDX10	0.119279	0.657968	1
ALYREF	0.0496061	0.358941	1		ARID5A	0.145752	0.566284	1		SLBP	0.0379266	0.352836	1		STMN3	0.195579	-0.671382	1		CCNG1	0.119279	1.06866	1
FAM120A	0.0497207	0.307962	1		SKP1	0.145825	-0.152369	1		YIPF4	0.0379359	0.236949	1		TBRG1	0.195701	-0.482325	1		ACTN4	0.119416	0.696799	1
POLR1D	0.0500079	-0.278417	1		ZNF141	0.146002	-0.555253	1		RFC1	0.0379394	0.302786	1		TXNL4A	0.195966	0.274437	1		BEX3	0.119572	-1.20385	1
PRPF6	0.0503	-0.256447	1		DBP	0.146051	-0.417584	1		MFHAS1	0.0380238	0.190944	1		PTCD3	0.196267	0.695713	1		POU2F2	0.119585	-0.575483	1
CUEDC2	0.050532	0.303641	1		MAPRE2	0.146053	0.443124	1		TMPO	0.0380446	0.178407	1		FUBP1	0.196728	0.388519	1		ARHGAP30	0.119616	0.46795	1
NECAP2	0.0506394	0.237541	1		ZNF611	0.146167	-0.623334	1		YIPF3	0.0381449	-0.373599	1		RIF1	0.196741	0.276267	1		IL6R	0.119778	-0.692944	1
TMCO1	0.0506727	0.437248	1		TMEM245	0.14619	-0.449192	1		TRBC2	0.0386019	-0.459863	1		SRP68	0.197063	0.416665	1		THUMPD1	0.119783	0.584523	1
EMC4	0.0509785	0.284853	1		HIST1H4E	0.146223	-0.368398	1		ZNF766	0.0387293	0.371666	1		JUN	0.197067	0.865033	1		MRPS24	0.120153	0.57796	1
CAPZB	0.0513105	-0.132479	1		ACTR2	0.146413	0.237212	1		KDELR1	0.038902	-0.337908	1		CSNK1G2	0.197657	-0.722434	1		MTDH	0.120157	0.565481	1
NEK7	0.0515267	-0.552716	1		PDCD7	0.146595	-0.513804	1		RNPC3	0.0389407	-0.315316	1		ARHGAP18	0.197708	0.698554	1		POC5	0.120366	-0.858893	1
ST13	0.0517201	-0.161142	1		CAPRIN1	0.146675	0.463223	1		LEF1	0.0389855	-0.249724	1		FNIP1	0.197708	-0.600995	1		RRP36	0.120416	0.310236	1
WDR82	0.0518424	-0.245279	1		TUFM	0.146729	0.354629	1		TRMT112	0.0390116	0.198208	1		MSL2	0.197872	0.339304	1		EIF6	0.120416	0.575146	1
JAK1	0.0523071	-0.11451	1		FAM136A	0.147064	-0.368148	1		PPP2R3C	0.0390394	0.491277	1		SMARCA4	0.198076	0.301307	1		ATP5F1E	0.120499	0.179669	1
CAMK1D	0.0524173	0.291266	1		PIN1	0.147338	-0.358758	1		RNPS1	0.0390806	0.318091	1		YIF1A	0.198076	0.707097	1		NUDT3	0.120566	0.826685	1
RBM27	0.052575	0.28841	1		LRIF1	0.147424	0.466266	1		SMC3	0.039101	0.243177	1		DNTTIP2	0.198367	0.414705	1		HLA-DQB1	0.120823	1.16155	1
TAF7	0.052821	-0.199951	1		ARHGAP45	0.148004	-0.231585	1		ORMDL2	0.0393618	0.404044	1		VASP	0.198407	-0.897877	1		ROMO1	0.121039	0.371337	1
CLNS1A	0.0528231	0.316937	1		FPGS	0.148492	-0.577681	1		TRAPPC6A	0.0393743	0.224805	1		NASP	0.198502	0.444867	1		ZFX	0.121124	1.01393	1
CD247	0.0528626	-0.124226	1		SRPK2	0.149001	-0.443448	1		NDUFA9	0.0394699	0.370758	1		POU2F1	0.198678	0.256473	1		MR1	0.121269	0.80785	1
STMP1	0.0531737	0.262845	1		TAF4B	0.149244	0.453371	1		NDUFA13	0.0395281	0.16536	1		RELA	0.198808	0.314978	1		RSPRY1	0.121354	-0.977307	1
CD46	0.0531821	0.349678	1		SELPLG	0.149539	-0.125067	1		SRP14	0.0395688	0.127154	1		SUMF1	0.198827	0.17027	1		TBCC	0.121673	-1.18221	1
CMTM3	0.0531903	0.354461	1		NUTF2	0.150482	0.457378	1		LAMP2	0.0398198	0.363789	1		PSMB8	0.199475	0.316543	1		PPP2R2A	0.121684	0.638965	1
RSRP1	0.0532725	-0.153661	1		FAM102A	0.150747	-0.467309	1		ARHGEF6	0.0398533	-0.419825	1		PSME4	0.199613	0.949385	1		INTS12	0.121716	0.853003	1
PSMD1	0.053714	0.183219	1		AKIRIN2	0.150813	0.389548	1		ELK4	0.0399925	0.283319	1		RPS11	0.199934	-0.110547	1		RFXANK	0.121716	0.834102	1
SELENOS	0.0537354	0.323082	1		OXR1	0.151023	-1.04116	1		MGAT5	0.0401142	-0.246963	1		STYX	0.20005	0.357931	1		TRIM56	0.122317	0.412922	1
ARHGDIA	0.053736	0.358628	1		SEM1	0.151162	-0.364426	1		TMEM35B	0.0403828	-0.386921	1		WDR33	0.200139	-0.48844	1		CERK	0.122497	-0.581568	1
USP4	0.0537772	-0.424206	1		TMEM260	0.151324	-0.801314	1		UBE2V2	0.0403919	0.272005	1		KLHL24	0.200272	-0.4941	1		KPNA4	0.122497	-0.721628	1
CREBRF	0.0537857	0.361171	1		PRR13	0.151508	-0.196536	1		FBXO11	0.0404093	-0.401422	1		FAM193A	0.200855	-0.708455	1		PFDN1	0.12263	0.517221	1
ARL2BP	0.0539535	-0.453275	1		TM9SF2	0.151523	0.386933	1		SELENOK	0.0404909	0.23209	1		PARP6	0.201136	0.460715	1		FAM214A	0.122897	-0.658334	1
STUB1	0.0541911	-0.301384	1		MRPS34	0.151657	-0.253715	1		TRA2B	0.0405892	0.20485	1		PTPRJ	0.201218	-0.439845	1		CTBS	0.123223	0.543441	1
RBM6	0.0545074	0.33993	1		PSMA4	0.151672	0.246048	1		ACTR6	0.0406333	-0.51849	1		TMEM131L	0.201441	0.154041	1		NUP153	0.123223	0.679215	1
SELENOF	0.0546764	0.323735	1		HLA-E	0.151726	0.118426	1		NBPF12	0.0406862	-0.671245	1		STT3B	0.202362	-0.308612	1		SUPT5H	0.12339	0.499338	1
DDX6	0.0546912	-0.157473	1		NUDC	0.151899	0.388587	1		PTCD3	0.0409823	0.340394	1		CAPZB	0.202432	0.231776	1		TMX4	0.12339	-0.619593	1
MTDH	0.0551392	0.260253	1		RPA1	0.152145	0.621239	1		CD6	0.0410757	-0.263282	1		COP1	0.202622	-0.551589	1		ARRB2	0.12341	-0.784876	1
FAM117A	0.0552804	-0.374999	1		IDI1	0.152169	0.550653	1		CHMP2B	0.0410937	0.452835	1		PRPS1	0.202878	0.421356	1		LMAN1	0.124005	0.658487	1
TMEM263	0.0553629	0.340446	1		ZBTB44	0.152941	0.583635	1		CAND1	0.0411348	0.176717	1		NUDC	0.203116	0.220689	1		LSM6	0.124048	-0.665218	1
SUMF2	0.0555718	-0.303381	1		DNAJC21	0.153202	0.498529	1		CYC1	0.0413612	0.254858	1		DYNC1H1	0.203428	-0.295271	1		UBXN1	0.124142	-0.227228	1
ZNF862	0.0556016	-0.457161	1		LINC00623	0.154203	-0.332078	1		MAPKAPK5-AS1	0.041407	-0.386285	1		AHSA1	0.203463	0.240409	1		RPL32	0.124227	-0.165402	1
MIEN1	0.0559489	0.380237	1		MAN1A2	0.154697	-0.345589	1		CIR1	0.0416487	0.254641	1		MYO9B	0.203775	-0.478626	1		CYHR1	0.124432	0.861066	1
SNAP23	0.0560781	-0.4481	1		HK1	0.154711	0.32239	1		GLOD4	0.0418399	0.273922	1		RBM5	0.204287	-0.31676	1		SPEN	0.124517	-0.308608	1
EIF4G2	0.0561353	0.186541	1		PCID2	0.154945	-0.569732	1		CCR4	0.0419572	0.568378	1		CST7	0.204296	-0.235678	1		CD84	0.124566	-0.923663	1
CALM2	0.0562403	0.141958	1		FRG1	0.155367	-0.61315	1		TOMM6	0.041996	0.225623	1		ZNF708	0.20439	0.6279	1		ZNF706	0.124958	0.65181	1
TARSL2	0.0562708	-0.38561	1		CDK5RAP2	0.15546	0.423593	1		MALSU1	0.042008	0.399303	1		MRPS22	0.204479	0.339521	1		NAA20	0.125088	0.528607	1
DUT	0.056342	0.212338	1		COX7B	0.155464	0.334584	1		KIF2A	0.0421067	-0.191357	1		DBNL	0.204799	0.389585	1		TPI1	0.125163	0.240665	1
HDLBP	0.0564642	0.389883	1		GARS	0.155662	0.438235	1		MCRIP1	0.0421163	0.350769	1		RPL31	0.204866	-0.14884	1		MANF	0.125171	0.951336	1
CDC123	0.0566874	0.287892	1		ZC3H8	0.155732	-0.586809	1		KHDRBS1	0.0422977	0.262138	1		SUGP2	0.205503	0.957867	1		CCDC90B	0.125389	0.484089	1
COMMD1	0.0567398	0.258557	1		PPFIA1	0.155859	0.468404	1		NCBP2	0.0426444	0.285334	1		REXO2	0.205756	0.410521	1		NAAA	0.125482	-0.278563	1
CHD2	0.0567866	-0.192235	1		PHF14	0.155926	-0.348025	1		UBE2G2	0.0427436	0.225791	1		NPEPPS	0.205994	0.143383	1		SZRD1	0.12568	0.532585	1
MBD1	0.0569436	0.423307	1		AGO3	0.156112	0.116535	1		CTNNBL1	0.0431688	0.58877	1		BACH2	0.205994	1.29666	1		YTHDC2	0.125717	0.654018	1
PIP4P1	0.0569787	-0.450286	1		RTN4	0.156453	-0.320991	1		SLCO3A1	0.0432647	0.278152	1		CFDP1	0.206358	-0.160936	1		TUBGCP2	0.125717	-1.1889	1
UIMC1	0.056989	0.517078	1		SP4	0.156511	0.352937	1		POLR2B	0.0433278	0.359007	1		RBIS	0.206366	0.238258	1		FIS1	0.125916	0.354552	1
PDE4DIP	0.057181	-0.267519	1		RBM38	0.156543	0.386762	1		HSD17B11	0.043741	-0.533426	1		ADAM17	0.206394	0.845446	1		SMIM12	0.125935	1.04882	1
WHAMM	0.0572626	0.297022	1		CAP1	0.156753	-0.198492	1		FKBP5	0.0439757	-0.213045	1		SMARCD1	0.206394	0.234314	1		SERPINB9	0.125948	-0.520227	1
KMT5B	0.057304	0.242386	1		ZCRB1	0.156899	0.516966	1		FKBP2	0.0440589	0.348472	1		GNA13	0.206906	0.440245	1		SMNDC1	0.126163	0.910215	1
CDK6	0.0573401	0.417696	1		RNASEH1	0.157646	0.523058	1		ANKRD13C	0.0443855	0.272584	1		LEMD3	0.20695	0.551489	1		EIF3A	0.12642	-0.401674	1
CHORDC1	0.0574418	0.451992	1		MFF	0.157657	0.384939	1		CCDC25	0.044471	0.276079	1		IFITM2	0.207202	0.764508	1		SRA1	0.126507	0.91056	1
TOMM70	0.0579323	0.302487	1		UVRAG	0.158001	0.335288	1		LMAN2	0.0448035	0.315708	1		YWHAQ	0.207202	-0.307407	1		SNHG16	0.126507	0.790555	1
PSMB6	0.0585902	0.28689	1		MAP2K4	0.158092	0.270391	1		TMBIM1	0.0448768	-0.354974	1		CHD2	0.207202	-0.302222	1		NCBP3	0.126574	0.510731	1
SELENOH	0.0586444	0.17719	1		NRDC	0.15825	0.406252	1		PARP8	0.0450399	0.214952	1		ERAP1	0.207362	0.612222	1		QKI	0.126803	0.502335	1
UBE2V2	0.058649	0.314073	1		PRELID3B	0.158336	0.374418	1		IL6ST	0.0451588	0.408087	1		MRPL16	0.207529	0.334674	1		GNAI2	0.127247	-0.30915	1
AASDHPPT	0.0587905	0.3349	1		UBAC2	0.158674	-0.325647	1		SEC63	0.0452481	0.246597	1		ELAVL1	0.207646	0.430009	1		KIDINS220	0.127569	-0.525036	1
TAOK3	0.0589369	-0.265557	1		FOXP1	0.158727	-0.177974	1		MRPL36	0.0453563	0.364904	1		SAR1B	0.207788	0.454994	1		PITPNB	0.127668	0.525354	1
LINC01184	0.0591433	0.277504	1		CNOT1	0.158878	0.349164	1		KRR1	0.0453925	0.313587	1		IER3IP1	0.207788	0.467929	1		C12orf57	0.127777	-0.390695	1
PSMB1	0.0592633	0.206571	1		ARGLU1	0.158963	-0.174947	1		TPM4	0.0454953	0.552081	1		AKIRIN2	0.207836	0.288043	1		BTN3A3	0.128024	0.192447	1
GRB2	0.0595009	-0.256504	1		SPN	0.159385	-0.823217	1		ARHGAP15	0.0455613	0.135245	1		CDHR3	0.207952	-0.755062	1		RPL7A	0.128044	-0.251289	1
GON4L	0.0595056	0.149375	1		ZC3H7A	0.159781	0.530734	1		LINC01550	0.0456316	-0.187243	1		FAM200B	0.208071	-0.797814	1		MED16	0.128419	0.743901	1
TMEM259	0.0595307	-0.370037	1		PIP4K2A	0.159972	-0.185234	1		CBWD5	0.0458566	0.291004	1		PYHIN1	0.20816	-0.175939	1		DOCK10	0.128659	0.420419	1
PRPF4B	0.0596689	0.275893	1		SYPL1	0.160207	-0.414242	1		PPIB	0.045908	0.17077	1		TRIM8	0.208603	-0.869274	1		TM9SF3	0.128932	0.605413	1
GNG10	0.0597154	0.440854	1		KHDRBS1	0.160345	0.21187	1		SPOP	0.0461492	0.293045	1		RING1	0.208975	0.354471	1		XPA	0.129113	-0.825992	1
TSPOAP1-AS1	0.0597649	-0.572713	1		FBXW4	0.160562	-0.774489	1		PRPF6	0.0463272	-0.372311	1		STX5	0.209011	0.53491	1		HNRNPH2	0.129401	0.523067	1
MFSD14A	0.0605888	0.176011	1		TAF1	0.160564	0.573791	1		ECE1	0.0464762	-0.489133	1		DERL1	0.20938	-0.759099	1		ECD	0.129619	0.735289	1
SPAG9	0.0607435	0.354984	1		NDUFA11	0.16125	-0.261619	1		HABP4	0.046508	-0.521561	1		IFNAR1	0.209438	0.359208	1		IKZF1	0.129815	0.190989	1
DDX3Y	0.060891	0.383726	1		PUM2	0.161514	0.250282	1		GSTP1	0.0465256	0.254044	1		STAU1	0.20981	0.508845	1		TMC6	0.130032	-0.764828	1
ERO1A	0.0610372	0.322149	1		SRBD1	0.161947	0.398908	1		SPTBN1	0.0465532	-0.27687	1		TMEM170A	0.209954	0.60134	1		ASXL2	0.130152	0.880109	1
RFTN1	0.061222	-0.403371	1		RRP15	0.162142	0.436627	1		DNAJC3	0.0466068	0.205677	1		TMEM219	0.210444	-0.4138	1		CSNK1A1	0.130589	0.535359	1
KANSL1-AS1	0.061381	-0.278157	1		IMP4	0.162614	0.501032	1		CSNK1G3	0.0468938	0.391023	1		RPL3	0.21052	-0.116059	1		NPHP3	0.130793	-0.663737	1
SERINC5	0.0617579	-0.170244	1		UPF1	0.162778	0.696608	1		LPGAT1	0.0469759	0.106206	1		TAF1B	0.210572	0.37398	1		CRYZ	0.130823	0.680028	1
KHDC4	0.0618769	-0.403545	1		SPSB3	0.162878	-0.19772	1		CALM3	0.0471573	0.24739	1		TKT	0.210977	0.472494	1		RAB22A	0.130823	0.715039	1
ERCC6L2	0.0619056	0.337504	1		FAM217B	0.162933	-0.838018	1		COX7A2	0.0473898	0.222471	1		TAP2	0.212416	0.444155	1		TMEM183A	0.130895	0.72983	1
CTSB	0.0619248	-0.270005	1		RNF157-AS1	0.16299	-0.949742	1		IP6K2	0.0474242	-0.548488	1		TMEM238	0.21267	0.493814	1		BCL2	0.130906	0.728093	1
DGKD	0.0625954	-0.21645	1		IGF2R	0.1631	-0.615041	1		CDC42	0.0474585	0.152151	1		ERP29	0.212752	-0.174983	1		NT5DC1	0.131262	-0.868333	1
SAP30BP	0.0626207	0.240008	1		SSBP3	0.163189	-0.459155	1		MORF4L2	0.0474599	0.24716	1		ATP11C	0.212778	-0.759574	1		TIGIT	0.131586	0.666337	1
ATP5MD	0.0628475	0.126587	1		CCNDBP1	0.163706	-0.377952	1		ICE2	0.0476385	0.399288	1		FOXP1	0.212986	-0.176237	1		QRICH1	0.131919	0.896307	1
OPTN	0.0628747	0.388484	1		SNRPE	0.164026	0.386044	1		RIPK1	0.0476744	0.112304	1		SCAND1	0.213194	0.154542	1		FAM133B	0.132018	0.621924	1
ECD	0.0630045	0.336014	1		HNRNPH1	0.164236	0.254898	1		IFRD1	0.0477021	0.390376	1		ADARB2	0.213225	-0.503439	1		PIGT	0.132303	0.626384	1
SLC8B1	0.0632678	-0.324634	1		HSBP1	0.16432	0.286839	1		ARF1	0.0477979	0.184495	1		PHAX	0.214164	0.413205	1		RUNX1	0.132343	-0.52406	1
ATF7IP2	0.0639792	-0.365598	1		NAA35	0.16432	-0.408494	1		RPA1	0.0480317	0.236911	1		CAB39	0.214548	-0.463795	1		ITFG2	0.13236	0.613706	1
SEPTIN1	0.0640982	-0.229614	1		TMEM128	0.164846	0.701029	1		ZNF330	0.048069	0.299323	1		COA3	0.214603	0.59674	1		REST	0.132432	-0.79695	1
STRAP	0.0647365	0.288442	1		TRMO	0.16488	-0.267679	1		ITFG2	0.0481468	-0.487973	1		NDUFA2	0.214672	0.300135	1		NINJ1	0.132494	0.991828	1
COX7A2	0.0647399	0.188637	1		NDUFC1	0.164975	0.298933	1		STK17A	0.0482389	-0.168382	1		RPA1	0.215311	0.377456	1		EXOC7	0.132494	0.786463	1
MTERF4	0.0647883	-0.183349	1		PSIP1	0.165597	-0.190608	1		CRTAP	0.0482466	-0.43378	1		BOLA3	0.215378	0.341081	1		CBR1	0.132494	0.802609	1
FNBP1	0.0648261	-0.169191	1		NSMCE3	0.165712	0.779922	1		ARIH2	0.0482495	0.308349	1		SNRNP27	0.215483	0.39951	1		ATF7IP	0.132712	-0.916153	1
COA4	0.0652283	0.349334	1		NBR1	0.16611	0.317111	1		PRPF8	0.0485145	0.280984	1		THEM4	0.215508	-0.736116	1		PUS3	0.132862	0.432593	1
YIPF5	0.0652786	-0.469156	1		HNRNPDL	0.166231	0.119948	1		DBI	0.048631	0.328349	1		PPM1K	0.215648	-0.654727	1		PSMD2	0.133325	0.628909	1
RRP7A	0.0654557	0.277838	1		PPP4C	0.166478	-0.220698	1		UBC	0.0487217	0.150978	1		SEC63	0.215752	0.514722	1		CAMTA1	0.133436	0.497316	1
RSF1	0.0655929	-0.213638	1		DNAJC9	0.166549	0.354885	1		LENG8	0.0488034	0.247335	1		SCP2	0.216044	-0.525249	1		TSTD1	0.133585	-0.535243	1
FAM162A	0.065729	0.252803	1		CCT8	0.166661	0.36715	1		DYNLRB1	0.048824	0.20311	1		FAAP20	0.216368	-0.622433	1		G3BP1	0.133765	0.523027	1
PSMA1	0.0657711	-0.178997	1		MRPL9	0.167262	0.638307	1		NUP210	0.0489135	-0.349387	1		MAN1A2	0.216534	0.383216	1		SEL1L	0.134335	0.57921	1
LRPPRC	0.0658294	0.383435	1		TMX3	0.167289	0.578239	1		JTB	0.0489823	0.217297	1		RBM39	0.217356	-0.204042	1		AKIP1	0.134691	-0.955535	1
RANBP1	0.0658918	0.324503	1		CDK17	0.167439	0.383731	1		SNU13	0.0490127	0.177862	1		ATP5MC3	0.21746	0.265171	1		TRMT112	0.134759	0.375394	1
INVS	0.0661009	-0.497343	1		OCIAD1	0.167575	-0.337004	1		RPS6KA3	0.0490693	-0.247789	1		ABHD14A	0.217593	-0.729482	1		MGA	0.134798	-0.740711	1
SEPTIN6	0.0661272	-0.176677	1		SH3GLB1	0.167862	0.342647	1		SLC12A6	0.0490957	-0.485959	1		CSTB	0.21762	-0.299274	1		SOAT1	0.134964	0.546333	1
MGST3	0.0666901	-0.286143	1		PHKB	0.168353	-0.807054	1		ARFGAP2	0.0491975	0.180065	1		SPCS1	0.217639	0.284811	1		SP140	0.135208	0.636638	1
DIMT1	0.0668374	0.341025	1		CHD6	0.1685	-0.289751	1		ABHD17A	0.049334	-0.359302	1		SIT1	0.217735	-0.80442	1		PI4KA	0.135409	-1.31332	1
GNB1	0.0668499	0.174996	1		SUMO3	0.168512	0.384831	1		ARIH1	0.0494687	0.2001	1		SIN3A	0.217891	0.181474	1		KDM5B	0.135577	0.520266	1
SENP6	0.0668888	0.172134	1		GABPA	0.168601	0.38101	1		PSMC1	0.0495353	0.395642	1		TXNL1	0.218255	0.375419	1		MORF4L1	0.13563	0.311524	1
TRAPPC9	0.0670308	-0.305672	1		NCOA7	0.168758	0.573882	1		SUMO1	0.0495659	0.222288	1		ITM2C	0.218455	-0.465747	1		AEBP2	0.135644	0.712384	1
EXOSC1	0.068578	0.339321	1		YY1	0.16876	-0.303957	1		ZNF276	0.0496062	-0.443639	1		VPS50	0.218576	-0.533131	1		WDR26	0.135768	0.810729	1
RBM38	0.0688317	-0.374688	1		FNBP4	0.169124	0.244179	1		ACO2	0.0496141	0.392394	1		LARP7	0.21873	0.28392	1		TMEM60	0.135768	0.374862	1
WDR83OS	0.0690179	0.228831	1		DBI	0.169287	-0.259516	1		FGFR1OP2	0.0497313	0.255012	1		RANBP2	0.218799	0.290027	1		SLC16A1-AS1	0.136004	1.05498	1
PRKAR1A	0.0692757	0.28936	1		NDUFA7	0.1695	0.322142	1		TMEM179B	0.0499647	0.220735	1		ECE1	0.21893	0.440919	1		PSMD14	0.136004	0.719887	1
EVI2B	0.0692858	0.234526	1		P2RY10	0.16992	-0.332794	1		CCDC66	0.0500292	-0.293815	1		MPPE1	0.219049	0.191779	1		FAM241A	0.136089	0.86546	1
CARD8	0.0693829	-0.289164	1		PSMF1	0.169953	0.336181	1		GMDS-DT	0.0501274	-0.479658	1		RPL11	0.219539	-0.10701	1		MPLKIP	0.136287	0.756678	1
CAPZA1	0.0694087	0.17913	1		CTSC	0.170316	-0.356533	1		PARN	0.0502804	0.358375	1		LYRM2	0.220073	-0.120491	1		ARID1A	0.13636	-0.720121	1
NDUFAF2	0.069497	0.160528	1		TARBP1	0.170427	0.73218	1		MPV17	0.0508422	0.423966	1		NDUFS4	0.220287	0.363054	1		CCDC141	0.13636	-0.989302	1
TAF9	0.0701994	0.306903	1		JCHAIN	0.170922	0.580288	1		TNFSF12	0.0509922	0.292503	1		ABT1	0.220879	0.515297	1		CFDP1	0.136685	-0.93745	1
PDS5A	0.0702957	0.182952	1		DDX60L	0.171077	0.444655	1		RLF	0.0510417	0.235366	1		USP8	0.220944	-0.374106	1		GRAMD1A	0.137018	-0.69631	1
GTF2H5	0.0703675	0.309095	1		CEBPB	0.171182	0.758704	1		ELOB	0.0511099	0.169211	1		ZDHHC2	0.222202	0.469014	1		CSNK2A1	0.137292	-0.888528	1
FDPS	0.0705112	0.311083	1		ATF4	0.171295	0.336574	1		LRBA	0.0511532	-0.224104	1		CDK5RAP2	0.222316	-0.531428	1		OGT	0.137456	-0.319206	1
CLASP2	0.0705485	0.327015	1		ZNF33A	0.171695	0.401936	1		URI1	0.0511801	0.184356	1		SNRNP200	0.222743	0.319941	1		SCYL3	0.137509	0.845645	1
UBL7	0.070858	0.303955	1		JPX	0.171926	-0.451908	1		SSR2	0.0513836	-0.192149	1		HNRNPA0	0.222913	-0.371018	1		PACSIN2	0.137509	-0.842942	1
RRAGA	0.070886	0.195799	1		NDFIP1	0.172223	-0.25278	1		CRTC3	0.0515767	0.423532	1		LAPTM4A	0.22308	0.519428	1		AP2A2	0.137525	0.953958	1
NUMA1	0.070935	-0.31991	1		CLK3	0.172418	-0.416611	1		BUB3	0.051633	0.266501	1		PPM1G	0.223088	-0.530977	1		ATP6V1G1	0.137582	0.243874	1
GNAS	0.0711074	-0.113414	1		HAUS3	0.172928	0.432698	1		SIK3	0.0516831	-0.318265	1		HERC2	0.223242	0.625691	1		CMTM3	0.137698	-0.69561	1
ELF1	0.0713806	-0.164877	1		CIR1	0.172954	0.305669	1		ELF1	0.05173	-0.14611	1		PGGHG	0.223532	0.612535	1		SLC25A32	0.137801	0.452597	1
CBLL1	0.0715333	-0.291654	1		RPS6KA3	0.173032	0.298984	1		TUFM	0.051881	0.380578	1		DYNLRB1	0.223535	0.350429	1		ULK3	0.137801	-1.00201	1
MRPS15	0.0719465	0.100081	1		SDR39U1	0.173057	-0.406079	1		IER3IP1	0.0519928	0.259294	1		ZNF277	0.22387	-0.829818	1		RAC2	0.137957	0.236506	1
NSMCE1	0.0720384	0.410767	1		HSPB1	0.173866	-0.565216	1		AHCTF1	0.0520197	0.375497	1		NUMB	0.223901	-0.761741	1		DGKZ	0.138077	-0.584202	1
DIP2B	0.0720959	-0.428121	1		CENPT	0.174843	-0.558348	1		CDK9	0.0520817	0.323033	1		BDP1	0.224449	0.372897	1		UBL5	0.13861	0.436597	1
JUND	0.0724888	-0.162217	1		PPP1R7	0.174848	-0.388106	1		TUT7	0.0522865	0.408793	1		BST2	0.224471	0.393908	1		PSMA2	0.138699	0.563786	1
OS9	0.072649	0.343478	1		H1FX	0.174993	0.175205	1		PHTF2	0.0523101	0.40408	1		SYNE1	0.224505	-0.310023	1		SEM1	0.138833	-0.38169	1
UBE2N	0.0729897	0.215505	1		CLASP1	0.175218	-0.370681	1		KIAA0232	0.0523383	0.105842	1		ACSL5	0.22459	0.533393	1		RCAN3	0.138833	-0.405071	1
ETHE1	0.0730783	0.350238	1		CYP20A1	0.175443	0.371437	1		RBM26	0.0526546	0.227652	1		ARHGAP45	0.224774	-0.271341	1		PIK3R1	0.138901	-0.662571	1
CAP1	0.0733682	-0.27509	1		RNF10	0.175588	-0.292804	1		TUBA1B	0.0529974	0.514489	1		KRR1	0.224786	0.320901	1		MFF	0.138922	-0.492817	1
VTI1B	0.0734501	0.42945	1		LINC01578	0.175694	-0.289567	1		RAB2A	0.0530006	-0.210817	1		ARF6	0.224826	0.216526	1		DCAF11	0.139179	0.576535	1
LINC01138	0.0737072	-0.172228	1		RAB18	0.17574	0.482941	1		ENO2	0.0531345	-0.700286	1		AKNA	0.2254	-0.445763	1		TMEM208	0.139437	0.477134	1
HUWE1	0.0742978	0.500612	1		CLK4	0.176214	0.365917	1		PRKN	0.0533356	-0.590024	1		NGDN	0.225606	0.110019	1		TTC3	0.139458	-0.434113	1
GMDS-DT	0.0743448	-0.254145	1		CENPC	0.176241	0.181549	1		EVL	0.0533409	-0.162488	1		FAM214A	0.225685	-0.522137	1		PIN4	0.139465	0.916157	1
GALT	0.0743623	-0.358516	1		PTPN6	0.176606	0.122884	1		WBP2	0.053695	-0.394329	1		EFR3A	0.225924	0.280443	1		MTERF4	0.139465	-0.768001	1
DPM3	0.0743818	-0.370628	1		VPS28	0.177265	-0.327362	1		SRSF4	0.0536982	0.157408	1		RNF5	0.225957	0.337105	1		FPGS	0.139498	0.24026	1
ACP1	0.0745314	-0.284088	1		CCDC88C	0.177996	-0.371642	1		VPS13D	0.0537513	-0.31562	1		HADHB	0.22621	-0.753723	1		USP15	0.139719	-0.486952	1
IGLV3-25	0.0749506	0.11843	1		TSPOAP1-AS1	0.178279	-0.165773	1		MSN	0.0538351	-0.185162	1		MHENCR	0.22621	-0.856238	1		PRKX	0.139821	0.605995	1
SLC39A10	0.0752048	-0.103483	1		CEP350	0.178665	-0.355554	1		TOMM70	0.0540761	0.193851	1		CHMP2B	0.226526	0.303669	1		SLC25A3	0.13983	0.435637	1
SSR4	0.0755352	0.2109	1		UBE2M	0.178746	0.262837	1		ITGB1BP1	0.0541094	0.472654	1		CXorf38	0.226593	0.28331	1		SUPT16H	0.140037	0.407269	1
AK2	0.0757757	0.345138	1		DGLUCY	0.178775	0.414367	1		PHYKPL	0.054276	0.283901	1		APBB1IP	0.226614	-0.236216	1		WASHC2A	0.140078	0.610605	1
NSRP1	0.0764686	0.240831	1		CPQ	0.178826	0.814923	1		PFDN1	0.0542918	0.244007	1		BRMS1	0.227202	0.322879	1		COPS6	0.140142	-0.605101	1
RPS19BP1	0.0765887	-0.429625	1		RNF111	0.179596	0.510019	1		AC006369,1	0.0545559	-0.245535	1		CD28	0.227981	-0.739287	1		NBPF26	0.140371	0.58938	1
GOSR1	0.0766025	0.32369	1		PPP1R10	0.179994	0.270875	1		CHMP4A	0.0546354	0.255325	1		LRMP	0.228074	-0.80543	1		SAR1B	0.140371	0.751831	1
LSM2	0.0766066	-0.454253	1		C21orf91	0.1806	0.306228	1		MAP3K2	0.0550432	0.274315	1		SH3BGRL	0.228554	-0.413966	1		AARSD1	0.140371	0.747716	1
NAA38	0.0769857	0.147778	1		KMT2C	0.180612	0.330967	1		FLOT2	0.0551149	-0.289945	1		GORASP2	0.229423	-0.448762	1		ARL17B	0.140371	-0.834941	1
USP11	0.0770425	0.118073	1		SPINT2	0.181009	0.592033	1		AC092821,3	0.0551737	-0.409619	1		PPM1B	0.22944	-0.732415	1		SSR4	0.140526	0.449625	1
DCAF11	0.0771456	0.460309	1		ISY1	0.181021	0.497963	1		PUM2	0.0552026	-0.198269	1		RASGRP1	0.22975	0.361679	1		UFL1	0.140739	-1.18876	1
PAN3	0.0771977	-0.363782	1		RABAC1	0.181587	-0.352174	1		PUS7L	0.05537	0.364314	1		HIST1H1E	0.230384	0.23342	1		KMT2E	0.141292	-0.369716	1
DDX17	0.0772697	-0.112379	1		SNW1	0.18209	0.391989	1		JMJD1C	0.0554719	0.113062	1		ERGIC3	0.23068	-0.499933	1		TAPT1	0.141516	0.649898	1
MED1	0.0773066	0.14972	1		BCL7C	0.18252	-0.536402	1		TP53TG1	0.0557328	-0.348435	1		PTOV1	0.230969	0.477425	1		ANKRD13A	0.141516	0.524326	1
MOB1A	0.0773871	0.293012	1		ANKRD10	0.18261	-0.318719	1		ALG13	0.0557331	0.181503	1		SELENOK	0.231737	-0.595262	1		CEP350	0.141621	0.242453	1
FAM177A1	0.0773971	0.280213	1		FAM177A1	0.182671	0.631203	1		STX17	0.055809	0.388734	1		C1orf43	0.231914	0.240894	1		MAP3K7	0.141727	-0.869908	1
C2CD5	0.07762	0.272184	1		TAF10	0.182856	-0.310664	1		PTDSS1	0.0562282	-0.590159	1		RABL6	0.232252	-0.120197	1		FBXW11	0.141872	-0.65019	1
DDX1	0.0780398	0.210165	1		PRDX1	0.182974	0.166371	1		GLTP	0.0562823	0.247049	1		C19orf53	0.232323	-0.333594	1		DCTD	0.141888	0.26021	1
FNDC3A	0.0783199	0.297018	1		SS18	0.183601	0.505024	1		LBR	0.0563979	-0.289243	1		EIF4A3	0.232437	0.694921	1		HIGD1A	0.141888	0.475997	1
PSMD4	0.0783759	0.153051	1		MCM9	0.183671	0.281505	1		TMEM30A	0.0566103	0.246908	1		CISD3	0.232516	0.490199	1		SNRNP200	0.141956	0.305587	1
TPI1	0.0785502	0.233543	1		FBXW11	0.184084	0.310444	1		NOP10	0.0566487	0.314019	1		NUTM2A-AS1	0.232612	0.370225	1		LY9	0.142758	-0.881432	1
TNFRSF25	0.0787216	-0.185483	1		DNM1L	0.184199	0.229867	1		DNAJB6	0.0567808	0.229474	1		PBXIP1	0.232974	-0.303816	1		FAM111A	0.142758	-1.2075	1
DHRS7	0.0789027	-0.411238	1		IFNAR1	0.184326	0.39667	1		PHF6	0.056941	0.315774	1		ANKRD36B	0.233327	-0.419684	1		USP16	0.142767	-0.910143	1
HECA	0.0789096	-0.505501	1		STX5	0.184332	-0.610581	1		TRAPPC3	0.0569654	0.36654	1		XPOT	0.233339	0.250532	1		ANXA4	0.143334	0.658954	1
SYNRG	0.0793502	-0.142546	1		VPS50	0.18452	0.292871	1		PHF19	0.0570965	0.383943	1		NDUFA13	0.23409	0.160095	1		MYCBP2	0.143392	0.304121	1
LMBR1	0.0798008	-0.392105	1		STAG2	0.184644	0.198087	1		ATXN1	0.0571767	0.334653	1		BLOC1S4	0.234193	-0.827674	1		UGGT1	0.143473	0.37682	1
WIPI2	0.0798134	-0.486064	1		ZNHIT3	0.184658	-0.209347	1		PTGES3	0.0572674	0.156205	1		ZC3H18	0.234595	0.409596	1		MRPL39	0.143473	-1.07782	1
DCXR	0.079825	0.268174	1		ACAA1	0.184903	-0.494647	1		CPSF6	0.0577996	0.216958	1		M6PR	0.235015	0.372209	1		USP33	0.14348	0.477354	1
EXOC7	0.0799972	0.221044	1		BCAS4	0.185364	0.369725	1		CHMP3	0.0585187	-0.365683	1		GRB2	0.235109	-0.192273	1		PKIA	0.143664	-0.120237	1
SRSF6	0.0800433	0.243081	1		SELENOF	0.185932	0.298326	1		TRAPPC10	0.058527	0.20711	1		SLC25A53	0.235233	0.134706	1		NDUFB9	0.144036	-0.408518	1
SEC62	0.0802542	-0.12385	1		RBIS	0.186166	-0.245053	1		ABI1	0.0585717	-0.308404	1		KPNB1	0.235331	0.144552	1		AAGAB	0.144292	0.494398	1
CSNK1D	0.0810483	0.265196	1		CLYBL	0.186387	-0.664013	1		CYTIP	0.0587357	0.252067	1		OASL	0.235384	0.201836	1		ARIH2	0.14431	0.351805	1
NDUFB7	0.0810507	0.26829	1		YIPF3	0.186483	0.140931	1		SSR4	0.0588982	0.162218	1		LSM4	0.235644	0.290968	1		TASOR2	0.14434	0.589932	1
TMEM230	0.0813637	0.172648	1		ARL2BP	0.186754	-0.50434	1		ABCC1	0.0589831	0.295822	1		MYO5A	0.235766	0.113692	1		PLEKHA2	0.144372	-0.962859	1
ASF1A	0.0813957	-0.338216	1		VPS13D	0.186754	-0.234979	1		VOPP1	0.0590099	-0.255656	1		ASF1A	0.236291	-0.344506	1		C4orf3	0.144559	0.373048	1
UBAC2	0.0814002	-0.27778	1		MBTD1	0.186761	0.387031	1		FUT8	0.0590637	-0.365026	1		CMTM7	0.236581	-0.732358	1		VRK2	0.144988	0.434863	1
CUL5	0.0817102	0.27111	1		TRAF5	0.187432	-0.359955	1		PPP4C	0.0591144	0.20691	1		CUL4A	0.237164	-0.353249	1		TXNDC17	0.144988	0.757256	1
TAF11	0.0817537	0.273773	1		NOB1	0.187651	0.573112	1		UTP18	0.0593276	0.317204	1		GNLY	0.237567	0.713244	1		TMEM160	0.145274	0.661076	1
HDGF	0.0818133	0.323011	1		NDUFB8	0.187891	0.316185	1		RCN2	0.0593802	-0.551494	1		CEBPZOS	0.238182	-0.520944	1		NOL7	0.145493	0.467141	1
PPP3CC	0.0823193	-0.247061	1		GTPBP10	0.188584	0.310614	1		SF1	0.0594107	-0.121498	1		IRAK4	0.238301	0.520336	1		SPATA13	0.145796	-0.241108	1
PDHB	0.0825163	0.33176	1		COA4	0.188723	0.296183	1		JAGN1	0.0600869	0.144335	1		MBNL3	0.238339	0.60025	1		AL627171,2	0.146183	0.788184	1
BBS9	0.0825912	-0.288081	1		USP1	0.188942	0.521656	1		N4BP2L1	0.060089	0.266478	1		HLA-E	0.238401	-0.20796	1		PHACTR2	0.146213	-0.428888	1
KIF2A	0.0827352	-0.123364	1		RSU1	0.189403	0.312101	1		KDM7A	0.0601245	-0.222845	1		HCP5	0.238977	0.347354	1		PPIG	0.146261	0.430799	1
ZMYM2	0.0830966	-0.206709	1		TMEM63A	0.189668	-0.589604	1		CCDC47	0.0601615	0.257808	1		PAK2	0.238999	0.328893	1		TOMM7	0.146359	-0.239198	1
POLR2K	0.0836861	0.327194	1		FLI1	0.18999	-0.568583	1		STX5	0.0603044	0.305199	1		CLPTM1L	0.239317	-0.164558	1		RBM4	0.146629	0.458177	1
EID2	0.083804	0.327391	1		MRPS26	0.190235	-0.728954	1		SPIDR	0.0605566	0.416091	1		PSMD8	0.239352	0.284758	1		NPIPB5	0.147109	0.361823	1
SGF29	0.0839509	-0.540791	1		TPST2	0.190307	-0.598535	1		SLC20A1	0.0607365	0.354785	1		PFN1	0.239791	0.118721	1		MADD	0.147239	-1.33016	1
IRAK4	0.0842983	0.274146	1		SNU13	0.190717	-0.234141	1		AZIN1	0.0608055	0.331103	1		CASP3	0.239826	0.45964	1		UBE4A	0.147969	-0.571925	1
UBXN2A	0.08468	0.155664	1		ARL8B	0.1911	0.312634	1		NTPCR	0.0609379	0.138586	1		ITPR2	0.239849	0.29585	1		DERL1	0.14798	0.885066	1
NCOA7	0.0847164	0.241215	1		ECHDC2	0.191207	-0.423466	1		HIPK3	0.0610695	0.294341	1		SOS1	0.239877	0.310066	1		MTF2	0.147991	0.698339	1
ERVK3-1	0.0848157	0.368162	1		DGUOK	0.191552	-0.235853	1		TSTD1	0.0612801	-0.281099	1		CNOT1	0.239877	-0.454025	1		ADD1	0.148265	-0.357094	1
DDX24	0.0849577	0.209509	1		PPP2R2D	0.191594	-0.563412	1		ACADM	0.0614727	0.472879	1		UBA3	0.240041	0.740851	1		TMEM14B	0.148375	0.621519	1
MRPL4	0.0851491	0.381038	1		TSC22D4	0.191699	-0.267645	1		PHC3	0.0617246	-0.260234	1		RPSA	0.240488	0.155149	1		NFATC3	0.148377	-0.958605	1
COPS6	0.085392	0.506945	1		HNRNPUL1	0.192028	0.314244	1		EID2	0.0618102	0.382322	1		SDHB	0.240795	0.165533	1		OPTN	0.148388	0.488574	1
CNIH4	0.0855795	-0.584185	1		KPNA3	0.19206	-0.508036	1		NFRKB	0.0618441	-0.414178	1		LIMS1	0.240795	0.337951	1		UBE2N	0.148418	0.405757	1
CHCHD10	0.0855981	0.245267	1		FBXW5	0.192078	-0.406844	1		GNA13	0.0619434	0.27641	1		PSMG2	0.240903	-0.406199	1		PPP1CC	0.148418	0.533197	1
MED23	0.0860111	0.135847	1		KIAA1328	0.192157	-0.842537	1		ESD	0.0619816	0.197095	1		C1D	0.241704	0.310866	1		SF3B5	0.148661	0.327164	1
OSTC	0.0861944	0.236115	1		NT5C2	0.192205	-0.31757	1		FOXJ3	0.0623062	-0.373669	1		CLIC1	0.241786	0.557109	1		IBTK	0.148921	0.711195	1
TSG101	0.0863564	0.258975	1		MRPL3	0.192248	0.338326	1		CASP1	0.0623552	0.25633	1		TRBC2	0.241858	-0.576416	1		RAD50	0.148921	-0.53827	1
CPQ	0.0864482	0.138414	1		BRIX1	0.192555	0.312588	1		TRMT1	0.0623861	0.37077	1		TRADD	0.242231	-0.281896	1		MLKL	0.149235	0.679229	1
PPIL4	0.0865247	0.431666	1		LSM10	0.192954	0.504954	1		ZNF862	0.0625844	-0.333274	1		XRN1	0.242371	0.288002	1		SLC26A11	0.149235	0.759671	1
USP16	0.0868929	0.265176	1		TYW3	0.193021	0.36703	1		APOO	0.062701	-0.104743	1		RPS17	0.242581	0.122194	1		CFAP298	0.14944	0.863169	1
PQBP1	0.0871418	0.348115	1		JUN	0.193067	0.729974	1		ANP32E	0.06273	0.289309	1		EZR	0.242589	-0.152224	1		SSBP1	0.149648	0.750878	1
NAA20	0.0874397	0.351625	1		SREBF2	0.193311	0.479758	1		TTC14	0.0628064	-0.193665	1		NDUFB1	0.243105	-0.358955	1		APRT	0.150171	0.370953	1
VAPA	0.0876786	0.21615	1		BCCIP	0.193602	0.195285	1		ERLEC1	0.0630918	0.282248	1		MRPS36	0.243143	0.413729	1		YWHAQ	0.150679	0.395643	1
ZNF330	0.0880164	0.140521	1		PLSCR1	0.193885	0.63099	1		EXOSC10	0.0631001	0.222045	1		RBM42	0.243232	0.467606	1		INO80	0.150894	0.483308	1
CMTM6	0.0881172	0.664228	1		NBEA	0.193897	-0.889458	1		MIAT	0.0633929	0.427485	1		THOC1	0.243385	0.473845	1		C1orf122	0.15104	0.505427	1
IMMP2L	0.0881668	0.123344	1		WASHC3	0.194154	-0.336378	1		EIF2A	0.0636704	0.238713	1		ERH	0.243474	0.239179	1		RARS	0.15104	0.572721	1
YIPF4	0.0882239	0.165491	1		PTMA	0.19454	0.149345	1		CHCHD2	0.0643787	0.161549	1		LMAN2	0.24348	-0.285389	1		MESD	0.151185	0.260609	1
BPTF	0.0883524	-0.230041	1		COTL1	0.194547	-0.452481	1		SNRPC	0.0646516	0.274415	1		MRPL52	0.244645	0.417977	1		CDC37	0.151847	0.483415	1
TRABD	0.0883873	-0.165722	1		MLEC	0.194601	0.500396	1		COTL1	0.0651179	0.199463	1		PSMB8-AS1	0.244776	-0.553427	1		TSPO	0.151847	0.365501	1
TRPM7	0.0885294	0.19871	1		GADD45GIP1	0.194648	0.296772	1		ARHGEF7	0.0652979	-0.459178	1		PIK3IP1	0.244863	-0.237511	1		NEDD1	0.151873	0.943077	1
MANF	0.088619	0.2291	1		RASA2	0.194998	-0.213669	1		LGALS8	0.065324	0.16906	1		MGA	0.245248	0.199084	1		MAP4	0.152322	0.51187	1
NPEPPS	0.0888709	0.308193	1		NDUFB9	0.195048	-0.304224	1		TMEM208	0.0655546	0.430434	1		GZMA	0.245554	0.51761	1		SLC30A7	0.15237	0.188258	1
RNF44	0.0890934	-0.384199	1		SMU1	0.195141	0.335351	1		EML4	0.065577	-0.197762	1		CDKAL1	0.24652	0.575613	1		MFNG	0.152658	-0.744523	1
CLTC	0.0895286	0.123431	1		CASC3	0.195771	0.453761	1		CAPZA1	0.0658378	0.188442	1		EXOSC8	0.246606	0.290604	1		PICALM	0.152674	0.449615	1
CDC27	0.0895451	0.394343	1		PAXBP1	0.196544	0.384833	1		ARID4B	0.0659697	0.175245	1		NDUFA4	0.246673	0.184547	1		MTMR6	0.152755	-0.581147	1
C19orf25	0.0895574	-0.398935	1		POLR2J	0.197967	0.299277	1		MTMR14	0.0660587	0.175886	1		VOPP1	0.246835	0.372601	1		BZW1	0.152873	0.522865	1
NDUFS7	0.0897469	0.171912	1		ZCCHC7	0.198047	-0.326087	1		RBM6	0.0662885	0.241523	1		UGP2	0.246977	0.265041	1		SDHA	0.152967	0.508735	1
STAU1	0.0897919	0.279146	1		ZNF407	0.198377	0.544185	1		MTPN	0.0664458	0.219932	1		AQR	0.246985	0.485245	1		GAR1	0.153443	-1.38369	1
GIMAP4	0.0903179	0.216306	1		SERINC5	0.198766	-0.242913	1		PRRC2B	0.0666056	-0.320111	1		TXNRD1	0.247081	0.379843	1		MAGT1	0.153683	-0.720726	1
AFF4	0.0908234	0.371549	1		RARS2	0.198797	-0.269775	1		KLHL24	0.0666442	-0.359469	1		CLEC2D	0.247235	0.252765	1		MBD1	0.154246	-0.737776	1
USP8	0.0910097	-0.319149	1		HIST1H4C	0.198958	-0.233674	1		PARK7	0.0668017	0.270189	1		RSRC2	0.247356	0.273173	1		BUB3	0.155285	0.421866	1
CTDSPL2	0.0911241	0.255078	1		GSPT1	0.199244	0.190778	1		TACC1	0.0669111	0.342975	1		SP100	0.2474	0.297789	1		NOB1	0.155351	-0.863856	1
ADK	0.0912457	-0.268821	1		ATP6V0E1	0.199301	-0.177309	1		MRPS6	0.067025	-0.19872	1		API5	0.247886	0.599375	1		UBA6	0.155377	0.328551	1
ARPC3	0.091284	0.150483	1		AKR1B1	0.199803	0.390031	1		MYSM1	0.0671508	0.279946	1		IGFLR1	0.247928	0.439795	1		MRPL43	0.155434	-0.713751	1
ING4	0.0914382	-0.385329	1		ARHGEF2	0.200292	-0.472383	1		LPXN	0.0671816	-0.209644	1		TRIM73	0.247985	-0.653539	1		ERGIC1	0.155812	0.506233	1
CBR1	0.0917872	0.432658	1		CCDC25	0.200525	0.318409	1		KIAA0586	0.0675061	-0.422386	1		EIF3G	0.248405	-0.221121	1		GTF2F2	0.155812	0.424805	1
ARL6IP4	0.0923611	-0.144169	1		AKAP8L	0.200779	-0.378705	1		SRGN	0.067545	0.524301	1		NOL11	0.24841	0.497452	1		RAB21	0.155856	0.49834	1
MATR3,1	0.0925112	0.221649	1		C9orf78	0.201474	0.321732	1		TBC1D4	0.0676456	0.236439	1		IP6K2	0.24848	-0.793142	1		MGAT4A	0.156511	-1.0967	1
TMX1	0.0934305	0.295425	1		TMEM50B	0.201529	-0.512292	1		TRAF1	0.0676518	-0.173972	1		TPGS2	0.248889	0.18866	1		EIF3F	0.156803	-0.329595	1
PHF3	0.0935068	-0.169442	1		FKBP8	0.201757	-0.42697	1		TCEA1	0.0677915	0.161206	1		HSPB11	0.249345	-0.567379	1		RNF4	0.156986	0.591935	1
STEAP1B	0.0935088	0.285381	1		SDHD	0.201833	0.432778	1		MIS18BP1	0.0684867	-0.275979	1		IDH2	0.249399	-0.285753	1		IL10RB	0.157199	-0.928777	1
ADSS	0.0935399	0.263621	1		PARP4	0.201884	-0.43225	1		WASHC2C	0.0685198	0.32279	1		ARHGEF7	0.249488	-0.170723	1		RPL37	0.157368	-0.114169	1
TIA1	0.0936546	0.314945	1		RLIM	0.20206	0.393515	1		SLC39A10	0.0686689	0.18605	1		RBM25	0.249748	0.247263	1		MT-ND4L	0.157368	-0.181876	1
NSUN6	0.094068	-0.321414	1		MATR3,1	0.202074	0.195146	1		SLC9A9	0.0688423	-0.239774	1		MIS18BP1	0.250022	-0.503122	1		MED13L	0.157473	-0.607356	1
DIDO1	0.0941186	-0.180836	1		BAZ2A	0.202734	0.30393	1		ATG3	0.0688948	0.264227	1		WHAMM	0.250372	0.555257	1		YLPM1	0.15765	-0.922507	1
BNIP3	0.0943285	-0.514323	1		NOP10	0.202813	0.429569	1		GNG10	0.0691357	0.336991	1		CIAO1	0.250525	0.15993	1		TNFAIP3	0.157821	0.88618	1
IPO5	0.0943465	0.403803	1		ZC3H11A	0.203177	0.419847	1		DENR	0.069319	0.317345	1		LSM6	0.250584	0.420921	1		BTF3L4	0.158016	-1.18918	1
HERC1	0.094617	-0.131156	1		CHURC1	0.204516	0.232349	1		BIRC2	0.069421	-0.384207	1		TMEM181	0.250584	0.524593	1		DRAM2	0.158519	-0.7855	1
ADPRM	0.0955346	-0.407192	1		PHF21A	0.204976	0.339702	1		PPP2R5E	0.0695297	-0.332905	1		ZFAND6	0.250589	0.398795	1		TMEM18	0.158519	-0.964384	1
RANBP2	0.0955815	0.210925	1		RNF216	0.204981	0.371017	1		EIF3E	0.0696263	-0.188549	1		PPFIA1	0.250668	-0.640774	1		DGKA	0.159078	-0.571592	1
PCNX4	0.0957835	0.189464	1		VTI1A	0.205295	0.20338	1		ADH5	0.0697915	-0.309286	1		STAG2	0.251149	-0.337058	1		CTNNB1	0.15921	0.482655	1
EPHX2	0.0959121	-0.243386	1		BAX	0.205402	-0.315723	1		ATXN2	0.0698693	0.304252	1		CPQ	0.251256	0.161084	1		BANF1	0.159272	0.734946	1
THAP7	0.0961482	-0.30309	1		PIK3IP1	0.206031	-0.1339	1		ZNF131	0.0698733	0.270392	1		LYAR	0.251531	-0.182919	1		EIF4H	0.159362	0.401783	1
TNRC6C	0.0967203	-0.300086	1		EIF3A	0.206062	0.264248	1		SHISAL2A	0.0700012	-0.568565	1		CLTC	0.251968	0.372015	1		SNHG7	0.159619	-0.746411	1
ECI2	0.0968495	-0.394055	1		ADPGK	0.206302	0.351106	1		HNRNPLL	0.0701713	0.211228	1		UQCRC2	0.252229	0.238198	1		SSU72	0.159632	-0.346146	1
PABPN1	0.0970204	-0.150652	1		VPS13A	0.206487	-0.486441	1		CBX1	0.0703643	0.243219	1		ST3GAL1	0.252289	0.191436	1		HINT1	0.159636	0.291033	1
ARHGAP4	0.0971675	-0.404634	1		OAZ1	0.206671	0.167244	1		EIF4EBP2	0.0705142	0.360715	1		FBXO11	0.2526	0.444196	1		TMEM167A	0.159911	0.216748	1
SGK3	0.0973733	0.130827	1		HTATSF1	0.20774	0.346153	1		IER2	0.0705197	0.423346	1		VEGFB	0.253037	0.207334	1		RSU1	0.159953	-0.350959	1
TMEM14C	0.0978852	-0.365643	1		ARHGEF1	0.20818	-0.280693	1		CISD3	0.0706513	0.260503	1		IDS	0.253281	-0.321817	1		IFNAR1	0.16034	0.702736	1
HK1	0.0979928	0.285016	1		C16orf54	0.208306	-0.415428	1		SEMA4D	0.0706741	-0.414116	1		YIPF3	0.253547	0.125822	1		SLC25A36	0.160812	-0.87623	1
EIF5B	0.0987165	0.244198	1		PPA2	0.208455	0.330791	1		FLI1	0.0707145	-0.317819	1		ATF7IP2	0.253895	0.276812	1		TRIM33	0.160922	0.484836	1
PDCD2	0.0995573	0.221734	1		ATOX1	0.20894	-0.419284	1		GRPEL1	0.0707243	0.15038	1		UIMC1	0.254034	0.634651	1		EML2	0.161085	0.887091	1
ANP32B	0.0996535	-0.125582	1		ADSS	0.209322	0.497994	1		CYP20A1	0.0708704	0.270471	1		CLK1	0.254052	-0.528319	1		DLEU2	0.161126	-0.740265	1
TRABD2A	0.0996967	0.354247	1		PLPBP	0.209905	0.311369	1		ANXA5	0.0712995	-0.335651	1		NF1	0.254052	-0.618242	1		MLLT6	0.161273	0.64847	1
PRKRA	0.099859	0.266034	1		SSBP1	0.210608	0.228617	1		TMEM63A	0.0715388	-0.385106	1		STRN	0.254691	0.358251	1		WRNIP1	0.161474	0.884375	1
RNF115	0.100026	0.398471	1		PTEN	0.211074	-0.115905	1		PRPF4B	0.0717899	0.197679	1		PPM1M	0.254876	0.357802	1		GPAA1	0.161709	-0.873256	1
WASHC3	0.100252	-0.365423	1		SUPT3H	0.211479	0.250294	1		PCID2	0.0718647	-0.478481	1		MITD1	0.255198	0.346101	1		DUT	0.162072	-0.473975	1
NGDN	0.101009	0.213268	1		PDCD6IP	0.211628	0.468684	1		MPC1	0.0720003	-0.531547	1		STX16	0.255724	-0.460806	1		CCND2	0.16218	0.588265	1
TIAL1	0.101548	-0.284678	1		DNAJC8	0.211815	0.252513	1		R3HDM4	0.0721161	-0.230003	1		DENND1B	0.255872	0.293954	1		SYF2	0.16218	-0.447134	1
GLOD4	0.10157	0.329499	1		ICAM3	0.211874	-0.541242	1		GOLGA4	0.0726781	0.184574	1		AVL9	0.255916	0.282365	1		RCBTB2	0.162285	0.575687	1
DDB1	0.101805	-0.438625	1		SBNO1	0.212959	-0.439977	1		TMEM156	0.0727023	0.317729	1		METTL26	0.255917	0.202373	1		GPR155	0.162286	0.270197	1
BRWD1	0.101981	-0.210425	1		PPIP5K2	0.213078	-0.508133	1		HLA-G	0.0727474	0.205982	1		HLA-F	0.256108	0.138219	1		HTATSF1	0.162574	0.651682	1
EMC6	0.102164	0.132928	1		SFI1	0.213078	-0.219295	1		NARF	0.0735986	0.495145	1		VPS13B	0.256242	-0.426037	1		TMEM245	0.162659	-0.865057	1
PRKACB	0.102388	-0.194806	1		RSL24D1	0.213222	0.247702	1		RNF125	0.0737924	-0.321452	1		RPS9	0.257646	0.127661	1		MRPS18C	0.162838	0.591165	1
GTF3C6	0.102579	0.261235	1		MYC	0.213648	0.479678	1		DIMT1	0.0739752	0.292864	1		SKIL	0.257939	0.22351	1		PIH1D1	0.162866	-0.426052	1
SLC38A2	0.10264	-0.178844	1		ANKRD49	0.213671	-0.553892	1		EMC7	0.0740593	0.22519	1		ARL4C	0.258259	-0.340558	1		REEP5	0.163474	0.249322	1
TASOR	0.104109	0.195283	1		TMED2	0.213704	0.431395	1		H2AFY	0.074465	0.229874	1		LPXN	0.258449	-0.237487	1		PYROXD1	0.16389	0.656757	1
ZNF141	0.104276	-0.242435	1		SNRPA1	0.21385	0.146016	1		USP7	0.0747894	0.263222	1		UNC50	0.258605	0.156695	1		CISD3	0.163934	0.651414	1
REEP5	0.104472	0.261547	1		PSMA2	0.213854	0.359752	1		NDUFB5	0.0748969	0.331925	1		ST8SIA4	0.258605	1.10897	1		PHYKPL	0.164149	0.140885	1
AKNA	0.105033	-0.384732	1		SCAMP2	0.213938	-0.271917	1		OSBPL8	0.0749913	-0.195291	1		NOP10	0.258771	0.224125	1		NUDC	0.164149	0.350068	1
CAND1	0.105107	0.25548	1		STAT6	0.214159	0.207845	1		TMEM259	0.0750079	-0.292919	1		SNHG5	0.259308	0.214231	1		TIFA	0.164198	0.916466	1
SF3B4	0.105367	0.302605	1		PRPF3	0.214552	-0.582357	1		RNMT	0.0751598	0.257071	1		NOP53	0.259311	0.191331	1		RPLP0	0.164267	0.212433	1
TMEM256	0.105469	0.153894	1		UBE2G1	0.214638	-0.273692	1		EEF1E1	0.0752196	0.408882	1		JAML	0.259337	-0.499983	1		BLVRA	0.164775	1.15074	1
FRG1	0.105471	-0.186795	1		NDUFS4	0.214643	-0.437056	1		TTC19	0.0753449	0.247805	1		NCOA1	0.259706	-0.202531	1		BSG	0.164803	0.355941	1
GIMAP6	0.105662	-0.284365	1		LARS	0.214755	0.460459	1		VPS26C	0.0755029	0.23618	1		GIMAP6	0.259781	0.264399	1		THAP4	0.164901	0.227727	1
AC245297,3	0.106145	0.180111	1		FGD3	0.214825	-0.239924	1		CSK	0.075522	0.247919	1		COPS9	0.259818	0.27962	1		KDM6A	0.164901	-0.732332	1
LIMS1	0.106209	-0.275789	1		SARS	0.214837	0.413604	1		PSMD12	0.0758064	0.132835	1		OAZ1	0.259843	-0.187793	1		LEPROT	0.164947	0.270683	1
SF3B3	0.106469	0.361157	1		PTAR1	0.21514	0.415174	1		GBF1	0.0760195	0.302586	1		SELENOF	0.259979	-0.127526	1		ANKRD13D	0.165303	-0.403	1
SNRNP27	0.107058	0.194327	1		SMIM20	0.21521	-0.447026	1		BCLAF1	0.0761229	0.187605	1		RBFOX2	0.260753	-0.12615	1		C14orf119	0.165422	-0.614759	1
URM1	0.107205	0.212222	1		EIF3J-DT	0.21523	0.181895	1		EIF6	0.076248	0.406533	1		CASP8AP2	0.260757	-0.662401	1		RAB11A	0.165425	0.609241	1
SRSF11	0.107776	-0.106181	1		PRKCQ-AS1	0.215252	0.124425	1		AUP1	0.0765935	0.248453	1		TM2D1	0.26077	-0.734281	1		XPO1	0.165481	0.272094	1
BACH1	0.107976	-0.420562	1		PRDM2	0.215257	0.410645	1		SRSF8	0.0766185	-0.299815	1		CKAP2	0.260796	-0.210569	1		SYNGR2	0.166372	0.702791	1
EML3	0.108298	-0.4117	1		SYF2	0.215331	-0.413942	1		ZNF207	0.0768395	0.273087	1		UAP1	0.260884	0.891568	1		TRAPPC5	0.166535	-0.513193	1
HBS1L	0.108448	0.351558	1		GTF3C6	0.215641	0.483535	1		ZNRF2	0.0772815	0.288882	1		SDF2	0.260889	0.197062	1		PCF11	0.166592	-0.704657	1
RAB8B	0.108631	-0.197545	1		ARHGEF6	0.216019	-0.382875	1		FNBP1	0.0773287	-0.208763	1		MSL1	0.261287	0.228056	1		MRPS18B	0.16668	-0.820811	1
FKBP8	0.108725	-0.186181	1		FAM193A	0.216112	0.486663	1		CSGALNACT1	0.0775278	-0.369314	1		ATP5MG	0.261907	-0.211838	1		ANAPC5	0.166778	-0.630582	1
ATXN7L3B	0.109132	0.117992	1		MRPL22	0.21645	-0.529269	1		TMOD3	0.0775334	0.154948	1		GNB1	0.26256	0.268613	1		KAT8	0.1669	-0.765618	1
RAB11B	0.109657	-0.177725	1		FOXN3	0.2165	-0.185925	1		PLRG1	0.0776141	0.350195	1		SSB	0.26286	0.254525	1		TMEM35B	0.167147	0.659084	1
HMOX2	0.109776	-0.307335	1		TRAPPC12	0.217112	0.455151	1		LARP1	0.0776404	0.2716	1		LSR	0.263107	0.149245	1		EIF3G	0.167355	-0.323466	1
PTK2B	0.1098	-0.362972	1		CALM3	0.217796	0.403946	1		GORASP2	0.078092	0.162318	1		SF3B3	0.263107	0.649295	1		NBPF12	0.167357	-0.818191	1
FBL	0.109904	0.1992	1		POLR3GL	0.218416	-0.306889	1		SF3B3	0.0781221	0.305471	1		TMEM50B	0.264179	-0.744897	1		CABIN1	0.167587	-0.237811	1
PYCR2	0.109914	-0.251496	1		UBQLN1	0.218448	-0.157284	1		NBAS	0.078311	0.38162	1		SF3A2	0.264281	-0.523292	1		NDUFB2	0.167736	0.394158	1
MAPK14	0.109946	-0.288781	1		UBE2N	0.218536	0.256644	1		OCIAD1	0.0785007	-0.201013	1		INTS8	0.264508	0.354509	1		CLTA	0.167952	-0.382299	1
ZNF280D	0.109982	-0.40155	1		YWHAB	0.218665	-0.164777	1		TXNDC17	0.0785989	0.445971	1		CYTH4	0.26457	-0.756487	1		NR3C1	0.167952	-0.760621	1
ASH1L	0.11015	0.169047	1		HCG18	0.218895	0.181081	1		SUPT3H	0.078634	-0.343596	1		PNISR	0.264754	-0.144551	1		NOP56	0.168008	0.234662	1
PPP4R3A	0.110265	0.132032	1		CCDC124	0.218945	0.380771	1		MGST3	0.0787479	0.260403	1		FBXO9	0.265117	-0.387637	1		CUEDC2	0.168125	0.873486	1
HMGN2	0.110673	-0.119949	1		MRPL20	0.219801	0.251357	1		AC004687,1	0.0790635	-0.157792	1		ANKH	0.265264	0.344993	1		PABPN1	0.168375	-0.493951	1
GIMAP1	0.110798	-0.126376	1		AFF4	0.220311	0.297505	1		ACADVL	0.0792423	-0.448066	1		WNK1	0.265892	-0.39398	1		AHSA1	0.168506	0.675621	1
CMPK1	0.110822	0.180452	1		CACUL1	0.220373	0.375645	1		VAPA	0.0793671	0.237715	1		WWOX	0.265914	-0.387924	1		LPP	0.168872	-0.413585	1
ZFX	0.110998	0.228389	1		TAPT1	0.22046	0.359234	1		SEPHS2	0.0796504	0.201477	1		CCT4	0.265949	0.407103	1		ELOVL5	0.169206	-0.394149	1
PJA2	0.111708	0.179899	1		MLXIP	0.220602	-0.419455	1		ABHD3	0.0800219	0.339999	1		ZKSCAN1	0.265988	0.2146	1		MIAT	0.169264	0.915776	1
LTN1	0.112123	0.302483	1		PLCG1	0.220913	-0.525297	1		MLF2	0.0801945	0.293737	1		SERP1	0.266365	0.137901	1		PSMC3	0.1693	-0.391426	1
LINC01473	0.112399	-0.459532	1		DRAP1	0.221062	0.228922	1		RAB5B	0.0803126	-0.540489	1		DEGS1	0.266666	0.182616	1		NAA15	0.16946	0.663188	1
NRF1	0.112478	-0.472643	1		NIFK	0.221201	0.26344	1		GRK6	0.0804775	-0.385467	1		CRLF3	0.266687	-0.398611	1		BECN1	0.16946	0.489896	1
NUP107	0.112796	0.237747	1		TNRC6A	0.221355	0.303625	1		CWC27	0.0806276	0.339591	1		ENOX2	0.267025	0.535227	1		POLB	0.16982	-1.17056	1
MRPL41	0.113129	-0.382813	1		ABHD14B	0.22138	-0.395702	1		MNAT1	0.0806983	0.436085	1		KPNA5	0.267218	0.367557	1		XRRA1	0.169952	-0.737367	1
ZBTB25	0.113363	-0.398399	1		PCIF1	0.221581	0.237128	1		ZNF37A	0.0807346	0.108539	1		PNRC2	0.267287	-0.345861	1		DHX30	0.170561	0.747592	1
NR3C2	0.113476	-0.363101	1		LSM6	0.221877	0.364704	1		GPI	0.0807417	0.37648	1		PMS1	0.267366	0.363587	1		DCPS	0.170561	0.766196	1
UBE2G2	0.113504	0.288741	1		SBDS	0.222058	0.38381	1		TTC1	0.0810698	0.123316	1		HBP1	0.267424	0.253775	1		MAPKAPK2	0.170622	-0.734156	1
EIF2S1	0.114256	0.221506	1		SRSF5	0.222099	-0.115502	1		PFDN4	0.0813237	0.335412	1		NCOA4	0.267759	0.280477	1		S1PR1	0.170716	-0.589997	1
TRAF1	0.114616	-0.119763	1		VPS8	0.222261	-0.681159	1		CORO1B	0.0818983	-0.280897	1		TBC1D15	0.268345	0.151321	1		EMC10	0.17076	0.545409	1
NLRC3	0.115411	-0.405064	1		CS	0.222697	0.376537	1		CHCHD10	0.0819344	0.345221	1		NDUFS1	0.268618	-0.749086	1		GCHFR	0.17076	-0.799607	1
PCNP	0.115479	-0.185168	1		STX4	0.222802	-0.263345	1		SPART	0.0821602	0.216757	1		VTI1A	0.269003	0.515662	1		ARL6IP4	0.170946	-0.398752	1
MRTFA	0.11607	-0.486084	1		WDR36	0.223364	0.630071	1		MIEN1	0.082185	0.422124	1		CLASP1	0.269166	-0.571715	1		FBH1	0.170969	0.230432	1
NSL1	0.116098	0.110084	1		SMG7	0.223446	0.281679	1		MXI1	0.0822624	-0.31015	1		FAR1	0.269339	0.243818	1		HNRNPR	0.170997	0.40891	1
CAMLG	0.116391	-0.257314	1		MRPL32	0.223493	0.50534	1		CCND2	0.0823067	0.54969	1		XAF1	0.269451	0.398271	1		PLEKHM2	0.171245	0.828978	1
ZNF780B	0.116398	-0.237912	1		STRAP	0.22404	-0.493145	1		LSM7	0.0826467	0.202372	1		TMEM179B	0.27027	-0.381324	1		CDK11B	0.171346	-0.315344	1
SSBP1	0.116949	0.30285	1		SLC25A26	0.224432	0.272506	1		SYPL1	0.082868	-0.584939	1		LSP1	0.27027	-0.290585	1		MORC3	0.171669	0.449667	1
KANSL1	0.117316	-0.139494	1		PITHD1	0.224447	0.429203	1		AKAP9	0.0828874	-0.279982	1		ME2	0.270414	0.632554	1		C18orf32	0.172041	0.426712	1
PCSK7	0.117735	-0.313658	1		MIF4GD	0.22568	-0.514498	1		NDUFS3	0.0828933	0.275582	1		CYC1	0.27073	0.550154	1		PAXX	0.172248	-0.42476	1
PRKAR2A	0.11806	-0.340388	1		ANKRD26	0.225786	0.397286	1		SRSF5	0.0830139	-0.130702	1		UBQLN1	0.270995	0.606828	1		CCNDBP1	0.172255	-0.416984	1
ATP6V1E1	0.118146	0.27106	1		CUEDC2	0.225786	0.326202	1		AASDHPPT	0.0830564	0.238171	1		IMPDH2	0.271147	0.396338	1		TMEM219	0.172304	-0.642396	1
SLC30A7	0.118354	0.371051	1		GTF2I	0.225859	-0.312616	1		FIS1	0.0832202	-0.332025	1		TCP11L2	0.271951	-0.829129	1		SF3B4	0.17247	0.492365	1
NBR1	0.118407	0.259254	1		GUK1	0.22612	0.212479	1		SLC25A39	0.0834161	0.145528	1		UQCR11	0.272054	-0.178592	1		RBM39	0.173232	-0.281803	1
AKAP8L	0.118421	-0.301981	1		FTO	0.226284	-0.500545	1		PRDX3	0.0835055	0.235079	1		SNHG16	0.272434	0.168666	1		DYNLT1	0.173612	0.513676	1
UQCRC2	0.118537	-0.118995	1		PUM1	0.226463	0.306925	1		HIPK1	0.0836233	0.27461	1		NPHP3	0.272617	-0.485899	1		HP1BP3	0.173776	-0.308753	1
ZNF407	0.119514	0.218892	1		UBE2V2	0.22671	0.351445	1		CHCHD3	0.0839184	0.215688	1		DHFR	0.272982	0.446828	1		TSTA3	0.17381	0.735461	1
ATXN10	0.11976	0.153924	1		ARL17B	0.226809	0.384774	1		FAM120AOS	0.083991	-0.409141	1		IRF3	0.273109	-0.27425	1		BID	0.173889	0.386828	1
BCAP31	0.120215	-0.227073	1		SPCS2	0.227057	0.323629	1		UFD1	0.0840115	0.362332	1		DGKA	0.273218	0.255558	1		RNF145	0.173955	0.401304	1
RFX3	0.120535	-0.266963	1		POGZ	0.227207	-0.370675	1		ZCCHC7	0.0840618	-0.236819	1		RPS18	0.274104	-0.110536	1		ZHX2	0.174313	0.723595	1
SELENOM	0.121063	-0.208012	1		ZXDC	0.227207	-0.423729	1		TIAM1	0.0843596	0.387504	1		DENND1C	0.274196	-0.899135	1		HLA-DRB5	0.174513	0.913008	1
USO1	0.12119	0.173363	1		GLG1	0.22732	-0.119559	1		SIN3A	0.0847055	0.18543	1		AUP1	0.274277	-0.348722	1		KMT2B	0.174954	-1.14652	1
SRI	0.121403	-0.156331	1		SURF1	0.227533	0.354363	1		XPO6	0.0849453	0.149738	1		TSEN34	0.274367	0.225117	1		CASP4	0.175652	0.337027	1
FAM76B	0.122154	0.354888	1		POM121	0.228037	-0.461967	1		LDB1	0.0850533	-0.507621	1		ZNHIT3	0.275138	-0.806102	1		HIST1H1D	0.175725	-1.5549	1
KDM5A	0.123064	-0.270578	1		ARHGAP4	0.228327	-0.391343	1		MED28	0.0852441	0.163752	1		ZHX2	0.276027	0.353178	1		TRABD	0.175856	-0.366296	1
GORASP2	0.123322	0.246779	1		SNRNP200	0.228932	0.194772	1		RPN2	0.0852496	0.29293	1		COX14	0.276057	-0.450229	1		ARNTL	0.176048	-0.620335	1
AC118549,1	0.123579	0.160072	1		TSNAX	0.22898	0.461746	1		ATXN7	0.0852589	-0.223367	1		TECR	0.276176	-0.317129	1		HLA-DRA	0.176084	1.2293	1
RNF216	0.123876	-0.223127	1		WDR59	0.229051	-0.220767	1		BMS1	0.0857162	0.128348	1		PLEKHA1	0.27623	-0.518596	1		MT-ND3	0.176268	-0.291601	1
STAU2	0.124131	-0.179929	1		SELENOM	0.229199	-0.211398	1		TWF2	0.085994	-0.373366	1		SMAD2	0.276685	-0.558583	1		MRPL24	0.176555	0.829168	1
ANKZF1	0.124826	-0.493074	1		ITFG2	0.229545	-0.399709	1		SLC30A7	0.0860624	0.140165	1		SCAF11	0.276704	0.242761	1		AKAP17A	0.176834	0.710316	1
ATG14	0.124846	0.146547	1		PSMC1	0.230473	0.351625	1		MRPL43	0.0862797	0.266407	1		PTGES3	0.276788	0.210586	1		KIAA0586	0.176834	-0.785673	1
PPP2R5A	0.124868	-0.365517	1		SUMF1	0.230918	-0.439725	1		METAP2	0.0864461	0.263063	1		NDUFB11	0.276952	-0.382665	1		UBE2M	0.176845	0.482345	1
RALGAPA1	0.125051	-0.341452	1		PLEKHA7	0.231426	-0.222151	1		CRCP	0.0871676	0.319626	1		SURF1	0.277268	-0.461138	1		PSMG2	0.177026	0.442921	1
TMEM161B-AS1	0.125604	-0.280209	1		CCDC69	0.231438	-0.410426	1		SDAD1	0.0873069	0.232641	1		BLOC1S1	0.277444	0.330876	1		RBM25	0.17742	-0.287015	1
UBAP1	0.125669	0.241613	1		FAM120A	0.23169	-0.25822	1		HNRNPL	0.0873307	0.180405	1		RAB10	0.277587	0.466995	1		SNX29	0.177842	-0.616815	1
CIR1	0.125677	0.204795	1		CREB1	0.233278	0.234942	1		TMEM183A	0.0875899	0.317322	1		CCNDBP1	0.277602	-0.257139	1		PRKCB	0.178008	-0.840432	1
MSI2	0.126648	0.313239	1		NARS	0.234067	0.358716	1		GATAD2A	0.0876226	0.228442	1		PLAAT3	0.277693	-0.724234	1		WDR1	0.178089	0.345666	1
LINC00909	0.127895	-0.382484	1		FBXL3	0.234332	-0.389351	1		TTC37	0.087662	0.203236	1		SNHG29	0.278055	-0.245847	1		CEP192	0.178388	-0.592882	1
TXNRD1	0.127911	0.305933	1		NCF1	0.234428	-0.382543	1		KMT2E	0.0876771	-0.142536	1		SF3A1	0.278339	0.333922	1		RPS8	0.178745	-0.141119	1
PCAT1	0.12861	0.200812	1		PSMD14	0.234449	0.252331	1		MLEC	0.0880728	0.334953	1		TMEM243	0.278516	0.552907	1		RPS20	0.178745	-0.134598	1
ORC3	0.129057	0.264756	1		PCNX4	0.234614	-0.398862	1		UBR2	0.0883444	0.236121	1		NRIP1	0.278605	0.736438	1		TMED10	0.179689	0.649545	1
ZNF44	0.129237	-0.445267	1		FIS1	0.234757	0.210528	1		THOC7	0.0890109	0.165997	1		ODF2L	0.279035	-0.472275	1		KRR1	0.179813	0.637451	1
NKTR	0.129583	-0.128651	1		MRPL41	0.235264	0.62443	1		RIF1	0.0890755	0.134899	1		SRSF10	0.279332	0.33835	1		IQCB1	0.179944	0.745672	1
TTC37	0.129832	-0.38594	1		ATP5F1B	0.235368	0.339645	1		NDUFA4	0.0892655	0.134848	1		CCAR1	0.279515	0.165657	1		ISY1	0.179944	0.537833	1
CLINT1	0.129985	0.248486	1		CCT4	0.235394	0.257958	1		TGS1	0.0892877	0.239094	1		IRF2BP2	0.279627	0.36042	1		PUM2	0.180263	-0.40409	1
PPP4C	0.130225	0.189913	1		CBX3	0.235504	0.240957	1		ETNK1	0.090023	0.308769	1		CDC40	0.279662	0.211255	1		TERF1	0.180448	-1.14199	1
ATRX	0.130668	0.145266	1		SRP9	0.235566	0.210547	1		ANXA11	0.0901932	-0.265264	1		DGCR6L	0.280066	-0.671395	1		CCDC91	0.180632	0.383428	1
UBXN4	0.130685	0.199665	1		LLPH	0.235629	0.641669	1		XBP1	0.0903168	0.176161	1		IFNGR1	0.280256	-0.132589	1		PRKAG1	0.181089	-1.10937	1
NDUFB8	0.13115	0.18109	1		GMIP	0.23574	-0.641275	1		LUC7L3	0.0903549	-0.162252	1		ATXN7	0.280256	-0.492921	1		SNX27	0.181327	-1.28466	1
PHACTR2	0.131298	-0.365801	1		FTH1	0.235926	0.121393	1		UBE2S	0.0903644	0.221881	1		PCGF5	0.280379	0.698527	1		ZNF480	0.181327	-1.11797	1
CHMP3	0.131805	-0.270629	1		SH3YL1	0.235966	-0.33552	1		TMEM87B	0.0904173	0.28669	1		CHCHD10	0.280777	0.415992	1		LRRC59	0.181873	0.446194	1
DLG1	0.131805	0.257246	1		LDLRAD4	0.236902	-0.255816	1		OXSR1	0.0908228	0.332231	1		LRPAP1	0.281187	0.467019	1		KRI1	0.181873	0.528311	1
RNF114	0.131876	0.363338	1		IMMT	0.237081	0.234278	1		CHMP7	0.0910292	-0.224974	1		RPL7	0.281818	-0.132456	1		RPL22L1	0.181903	0.644751	1
ELOC	0.131882	0.296649	1		RBFOX2	0.237083	0.218281	1		ATXN2L	0.0915522	0.282927	1		COA1	0.281828	-0.434798	1		RASSF3	0.182575	-0.972477	1
PPP4R3B	0.132097	0.185539	1		TRAPPC8	0.237195	0.401275	1		MAPRE1	0.0916388	0.203678	1		SLC9A9	0.282394	-0.550047	1		OXNAD1	0.182736	-1.29016	1
BZW2	0.132201	0.334595	1		ICAM2	0.237418	-0.338588	1		INO80E	0.0917404	-0.454101	1		CMPK1	0.282578	0.429826	1		LRBA	0.182769	0.322373	1
NDUFA10	0.132333	0.233879	1		LMO7	0.237532	0.468569	1		SELL	0.0919143	0.282677	1		ISG20	0.282664	0.158119	1		CYTIP	0.182859	0.411534	1
SUPT3H	0.132464	-0.288849	1		CASP8	0.237538	0.271158	1		VDAC2	0.092288	0.230487	1		RALA	0.282698	0.544112	1		MYO1G	0.18287	0.214424	1
UBE2E2	0.132468	0.306992	1		PPP1CA	0.23755	-0.280118	1		SEC62	0.0924426	-0.18695	1		KRAS	0.282727	0.265594	1		IKBKE	0.183085	0.756625	1
CEP120	0.132814	0.126949	1		EPHX2	0.237583	-0.397819	1		IKBKB	0.0927894	0.398855	1		MRPL4	0.282968	0.358027	1		HOOK3	0.183339	-0.710237	1
DYNLL1	0.133101	-0.259572	1		RLF	0.237628	0.373887	1		CMTM8	0.092809	0.327754	1		VRK1	0.283331	0.298141	1		LINC01619	0.183611	-0.725175	1
CCNL2	0.133166	0.157813	1		SART3	0.238552	0.48824	1		DHX36	0.0928949	0.213859	1		NT5C3A	0.283757	-0.735075	1		FUS	0.183684	0.214576	1
TXN	0.133404	0.227921	1		CARD11	0.238864	-0.202764	1		IAH1	0.0932103	0.182487	1		MLF2	0.284041	0.377782	1		VPS50	0.183762	-0.620629	1
DDX39B	0.133685	-0.20276	1		KDSR	0.239012	0.69341	1		SLC25A3	0.0932549	0.208791	1		CD247	0.284132	-0.179757	1		NUTM2B-AS1	0.183762	-1.06676	1
USP7	0.133768	0.297091	1		SCAND1	0.239131	-0.237047	1		TRPC4AP	0.0933599	0.273685	1		FBL	0.284396	0.241687	1		RPS15	0.183776	-0.142393	1
SRRT	0.13382	0.186086	1		ATXN7	0.239827	0.254436	1		UBE2A	0.0934454	0.24111	1		SERBP1	0.285013	0.218701	1		EAPP	0.183817	-0.39829	1
RCOR3	0.133869	-0.332044	1		EIF4E2	0.240023	0.355041	1		BZW2	0.093512	0.392143	1		NUDT3	0.285103	0.428321	1		UQCRC1	0.183819	0.426243	1
SFI1	0.13388	-0.166361	1		DYNLT3	0.240167	0.34373	1		ERCC5	0.0935199	-0.368599	1		KLRC4	0.285514	-0.534713	1		ANKRA2	0.183838	-1.08856	1
PRPF31	0.134471	0.208111	1		ZNF24	0.240763	0.373377	1		ARL6IP4	0.0936795	-0.168211	1		RPL38	0.285729	-0.134143	1		CIAO1	0.184161	0.57898	1
GANAB	0.1345	0.130014	1		SUPT5H	0.240943	0.224119	1		MAP2K5	0.093763	-0.454738	1		COX19	0.285992	-0.275581	1		RELA	0.184161	0.494303	1
ATP1A1	0.134656	-0.183368	1		MYH9	0.240968	-0.146218	1		PIK3R1	0.0943851	-0.300308	1		PSMD14	0.286121	0.234742	1		PAK2	0.184303	0.378372	1
ARMC8	0.134918	0.306169	1		TGIF1	0.241291	0.71685	1		ANKRD36	0.0944319	-0.271361	1		TRNT1	0.286249	0.271935	1		TCF7	0.184379	-1.58226	1
DNAJC21	0.135513	-0.401403	1		CAPZB	0.241384	-0.14084	1		NMT1	0.0944333	0.20963	1		RNASEK	0.286491	-0.16215	1		DDX27	0.184401	-0.55696	1
DOCK9	0.135637	0.153097	1		PSMC4	0.241805	0.462266	1		ABHD14A	0.0944921	-0.670471	1		SUPT16H	0.286627	0.116723	1		SLFN12L	0.185259	-0.488531	1
RBMX	0.135842	0.248344	1		WDR7	0.241864	0.382285	1		BOD1L1	0.0950094	-0.260876	1		MORC3	0.28699	-0.371955	1		INSIG1	0.185324	-0.512676	1
FXR1	0.136054	0.170917	1		EXOC4	0.242444	0.177099	1		MAP2K4	0.0951997	0.371102	1		SYTL2	0.287114	0.217953	1		CUL3	0.185628	-0.60072	1
UFM1	0.136439	0.183255	1		TTC39B	0.242734	0.407385	1		ZFC3H1	0.0953115	0.37455	1		PSMA5	0.288099	0.214303	1		UFC1	0.185718	0.286026	1
FIP1L1	0.136959	0.128787	1		DIP2A	0.242854	0.280704	1		TAF15	0.0958169	0.212822	1		CAP1	0.288238	-0.278388	1		APLP2	0.185741	0.704956	1
NEMF	0.137068	-0.17573	1		NAT10	0.242861	0.459703	1		SAT2	0.0958579	-0.402168	1		ITGB1	0.288608	-0.694503	1		TOX4	0.185763	0.441047	1
KDM2A	0.137412	0.107423	1		YAF2	0.242912	-0.664129	1		EXOC4	0.0959813	0.146425	1		MSI2	0.288673	-0.497883	1		PNKD	0.18594	-0.842386	1
TMEM106B	0.137811	0.250601	1		LRP10	0.242968	0.491289	1		FBXL5	0.0964853	0.17637	1		USP16	0.288835	0.205948	1		PAG1	0.1861	0.414883	1
TRIM38	0.138013	0.210503	1		APPBP2	0.243389	-0.218243	1		CALM2	0.0965323	0.155661	1		TMCC1	0.289154	0.394638	1		NOC3L	0.186267	0.598324	1
REV3L	0.138281	-0.224258	1		NUDCD2	0.244324	-0.549162	1		HIST1H4C	0.0966046	-0.10258	1		SNX6	0.289324	0.182957	1		S100A11	0.18671	0.313247	1
ANKIB1	0.138478	0.291801	1		DIAPH1	0.244365	-0.465643	1		BCAS2	0.0966614	0.292217	1		MZT2B	0.291448	-0.209941	1		PRDX1	0.187025	0.225567	1
ANKRD36	0.139235	-0.401614	1		USF3	0.244662	0.341046	1		IWS1	0.0971456	0.236263	1		CD48	0.291519	-0.188779	1		NDUFA5	0.187026	-0.828468	1
GPI	0.139253	0.256573	1		PCM1	0.245159	0.149837	1		TRAT1	0.0977343	0.239869	1		MFSD14A	0.291847	0.344191	1		STX12	0.187713	0.707697	1
LDB1	0.13932	-0.48552	1		RNF149	0.245305	0.18973	1		COX7A2L	0.0979784	-0.382815	1		MTLN	0.292032	0.251456	1		SCFD2	0.187713	0.770778	1
PPP1R14B	0.13937	-0.338383	1		OIP5-AS1	0.24548	0.345555	1		TASOR	0.097983	0.2401	1		SLC25A3	0.292544	0.206752	1		TCF20	0.187713	0.470095	1
NR1H2	0.139694	0.150898	1		COA1	0.245929	-0.459368	1		RABGGTB	0.0981626	0.440853	1		MYSM1	0.292873	0.522642	1		CTC1	0.187713	-0.856151	1
POLR2F	0.139835	0.241237	1		COQ10B	0.245955	0.427579	1		POLD4	0.0982902	-0.358003	1		HSF1	0.292901	0.157129	1		LDLRAD4	0.188018	-0.207642	1
MPHOSPH10	0.140613	0.180619	1		GTF2E2	0.247003	0.161361	1		SLC38A1	0.0986389	0.179229	1		TNFSF14	0.292928	2.04415	1		ANP32B	0.188439	-0.276093	1
DDX27	0.141559	0.149488	1		MRPS30	0.247406	-0.577892	1		LASP1	0.0989954	0.339012	1		LINC02328	0.293047	-0.826325	1		ATAD2	0.188993	0.327419	1
GPS2	0.142488	0.168284	1		BICDL1	0.247869	0.624259	1		TRIM38	0.0991196	0.236616	1		CD81	0.293076	-0.287643	1		ZC3H18	0.189009	-1.07394	1
UBE2L3	0.142669	0.350806	1		TRABD2A	0.248005	-0.357734	1		TRAPPC4	0.0994672	0.211128	1		PDE6D	0.293221	-0.836009	1		NDUFA7	0.189064	0.263502	1
DAD1	0.143037	-0.194834	1		RHOF	0.248403	-0.28624	1		XKR6	0.0995635	-0.308967	1		ZC3H7A	0.293445	0.254692	1		TRAPPC4	0.18919	-0.586492	1
RPA2	0.143038	-0.254044	1		YME1L1	0.249088	0.25862	1		MBP	0.0996015	-0.126939	1		FGFR1OP2	0.293473	-0.426925	1		IKBKB	0.18931	0.698551	1
CHD3	0.143248	-0.107645	1		STIP1	0.249115	0.311149	1		MRPL33	0.0999258	-0.272157	1		MRPS21	0.293834	-0.331177	1		UBE2D1	0.189489	0.570871	1
RBBP7	0.143251	0.249045	1		DENND1A	0.249265	0.397983	1		EIF4E	0.100533	0.282686	1		MBD2	0.293897	0.471597	1		HIST2H2AC	0.189934	-0.475926	1
PFDN1	0.143573	0.15776	1		TRA2A	0.250813	0.209265	1		SUZ12	0.100924	-0.307876	1		INPP5D	0.294204	0.415025	1		ACAP2	0.190488	-0.434748	1
ZNF83	0.143756	-0.360752	1		SSR1	0.250895	0.202682	1		HNRNPC	0.100929	0.177849	1		RAB3GAP2	0.294447	-0.429731	1		TAF1D	0.190488	-0.521882	1
STIM2	0.143973	0.177751	1		CDK12	0.251245	0.314829	1		KRIT1	0.101132	0.202875	1		EIF3K	0.29475	0.209118	1		HCP5	0.19056	0.564152	1
FAM192A	0.144087	0.238412	1		DDX56	0.251451	-0.425055	1		YWHAQ	0.101737	0.321558	1		WBP1	0.295084	-0.747381	1		CD55	0.19056	-0.698162	1
TACC1	0.144172	0.400144	1		DNAJC7	0.251814	-0.380377	1		ATP6V0B	0.101763	0.153795	1		AP002387,2	0.295194	0.518879	1		SNHG32	0.190885	-0.469708	1
CDK12	0.144181	0.230431	1		C22orf39	0.253069	-0.478333	1		ECD	0.101977	0.195812	1		NOLC1	0.2954	0.385636	1		C9orf16	0.191076	-0.435872	1
SERP1	0.144271	-0.176347	1		MTA3	0.253424	-0.308934	1		DYNLL2	0.102047	0.204918	1		KMT2A	0.295436	-0.152143	1		PGS1	0.191083	0.44234	1
AUH	0.144292	-0.392922	1		CDC40	0.254041	-0.367266	1		COMT	0.102475	0.299097	1		ZBTB25	0.296045	0.377241	1		WDR43	0.191092	0.521508	1
N4BP2L1	0.144459	0.119926	1		RBBP7	0.254166	-0.285341	1		USP14	0.102555	0.280537	1		TNRC6B	0.296298	-0.261854	1		FBXW5	0.191835	-0.413446	1
MLX	0.145286	0.291044	1		CIAO2A	0.254449	0.261098	1		STRAP	0.102559	0.241677	1		CASC3	0.296331	0.113213	1		C1D	0.191853	0.639194	1
MARF1	0.145581	-0.180624	1		SPG21	0.254529	-0.530813	1		EMC6	0.102562	0.161746	1		OGT	0.296575	-0.21956	1		GPATCH11	0.191857	-0.795255	1
HMGN4	0.145617	-0.200575	1		NOC2L	0.254629	-0.284013	1		GIMAP8	0.102594	0.316406	1		PIGC	0.297137	-0.68128	1		ATP6V1D	0.191861	-0.881258	1
ATP5PF	0.145682	0.10783	1		ATG3	0.254639	-0.493183	1		MON2	0.103332	-0.345386	1		UBR2	0.297598	-0.242869	1		CSNK2B	0.19189	-0.412608	1
NAA35	0.145795	-0.312112	1		UBE2S	0.256306	0.501698	1		NSMCE1	0.1036	-0.305284	1		LUC7L	0.297846	0.167713	1		UBE2G1	0.192059	0.554617	1
NDUFB1	0.145802	0.267268	1		HERC2	0.256455	-0.348708	1		WASHC4	0.103935	-0.348585	1		CPNE1	0.297995	0.140729	1		TXNL1	0.192167	-0.454126	1
HIKESHI	0.146147	-0.438118	1		TMEM14B	0.256468	-0.163035	1		SMU1	0.104061	0.189489	1		SNRPD1	0.29816	0.469514	1		PTPN7	0.192595	0.449725	1
NDUFB3	0.14637	0.186046	1		FUNDC2	0.256802	0.381604	1		UBR1	0.104199	0.251568	1		GIMAP4	0.298161	0.272249	1		LINC01578	0.192662	-0.1716	1
STAG2	0.148165	0.243456	1		ARID4A	0.256986	-0.409442	1		COG3	0.104368	0.408804	1		SMAD7	0.298739	-0.639431	1		DDX60L	0.192874	0.68352	1
GPATCH8	0.148521	0.128488	1		TRAP1	0.257493	0.133266	1		EIF1AX	0.104619	0.232819	1		GPATCH2L	0.298993	0.61026	1		SSR3	0.19302	0.543827	1
ANP32A	0.149146	-0.21101	1		UQCR10	0.257901	-0.23356	1		PIP4K2A	0.105087	-0.110541	1		NSMCE2	0.299364	0.404833	1		TYW1	0.193655	0.800264	1
CENPC	0.149421	-0.255975	1		CIRBP	0.258371	0.113446	1		MAPK1IP1L	0.105311	0.257188	1		FIP1L1	0.299477	-0.434711	1		FUNDC2	0.194087	0.421434	1
ATP10A	0.149571	-0.320837	1		EVI2A	0.258844	-0.210951	1		CD28	0.105454	0.2604	1		KLHL28	0.299492	0.154437	1		AC092683,1	0.194087	-1.08851	1
AGTPBP1	0.149645	-0.296887	1		PPP1R12A	0.258899	0.264029	1		CDC42EP3	0.105671	-0.398268	1		INTS11	0.299542	0.171358	1		HMBOX1	0.194285	0.355114	1
NUCKS1	0.149669	0.14369	1		IDH3B	0.258978	0.586947	1		SLMAP	0.106065	0.203593	1		GON4L	0.299657	-0.287632	1		TMEM209	0.194285	-1.1499	1
SRP72	0.15065	0.228836	1		CYBA	0.259357	-0.224044	1		ANKRD17	0.106088	0.183331	1		ADRM1	0.299885	0.240127	1		DLGAP1-AS1	0.194285	-1.12144	1
BIRC6	0.15082	0.115834	1		PPIG	0.259472	0.19643	1		PEX16	0.106197	0.158108	1		VBP1	0.299984	-0.493488	1		GIT2	0.194487	0.418474	1
ZBED5	0.151354	-0.248794	1		L3MBTL3	0.260088	0.523761	1		CSNK1A1	0.106609	0.195679	1		RPL8	0.300114	0.111291	1		MCF2L2	0.194515	-0.482911	1
PPWD1	0.151448	-0.300322	1		CHD9	0.260132	-0.400277	1		FBRS	0.106672	0.371232	1		VPS29	0.300393	0.178123	1		CD82	0.19461	0.580551	1
MAP2K4	0.153139	0.33474	1		SNRPA	0.260667	0.292183	1		CSE1L	0.106989	0.348661	1		PLCB1	0.300458	0.497824	1		MLEC	0.194957	0.446204	1
SDHD	0.154268	0.306318	1		CWC25	0.260739	0.386871	1		CYBC1	0.107078	0.176975	1		GZMK	0.300914	-0.299978	1		TIPRL	0.194957	0.860954	1
RABEP1	0.154985	-0.316903	1		EFCAB14	0.261129	-0.37564	1		ISG20L2	0.107397	0.270379	1		PTPN2	0.302267	0.342915	1		CLCN3	0.195465	-0.730196	1
TMEM183A	0.154998	0.268638	1		SF3B2	0.261625	0.268156	1		DHX29	0.107442	0.29388	1		RAB33A	0.302356	-0.726614	1		SCRN2	0.195465	-1.01438	1
PPP2R5C	0.155122	0.198871	1		PAFAH1B1	0.262253	0.339921	1		RBMX	0.107472	0.102811	1		CD7	0.303175	0.324162	1		RPA2	0.195557	-0.56186	1
DMAC1	0.155461	0.245254	1		MARK3	0.262394	-0.318148	1		MEA1	0.107497	0.145573	1		HNRNPL	0.303305	0.230931	1		SELENOT	0.1957	0.420949	1
RB1CC1	0.155634	-0.213059	1		UQCRFS1	0.262832	0.268623	1		MDH2	0.107569	0.278191	1		ZNF207	0.303382	0.206936	1		HNRNPUL1	0.195828	0.464452	1
HP1BP3	0.155807	-0.103786	1		PTPRA	0.262913	-0.315024	1		AKNA	0.107725	-0.240118	1		FAS	0.30359	0.342515	1		STX8	0.195968	0.178052	1
ZNF611	0.156494	0.159626	1		MIA2	0.263075	0.328663	1		PPP2R2D	0.107763	0.10197	1		TMX2	0.303913	0.165391	1		EIF3D	0.196426	-0.421272	1
TIAM1	0.15658	0.244843	1		C11orf1	0.263543	-0.581135	1		POLR2E	0.107948	0.283592	1		DDX50	0.304046	0.320754	1		MSH2	0.196792	0.739051	1
VDAC2	0.157955	0.106975	1		CCDC85B	0.263578	-0.253825	1		SURF4	0.10809	0.414086	1		JAK1	0.304186	-0.163607	1		EEF1A1	0.196811	-0.116229	1
BBX	0.158323	0.182899	1		EPRS	0.263769	-0.253945	1		PARP1	0.109076	0.142684	1		FGD3	0.304327	-0.457027	1		EZH2	0.196944	-0.885168	1
MTPN	0.158625	0.191556	1		KDM1A	0.26404	-0.242289	1		NGDN	0.109356	0.214194	1		LAMTOR1	0.304942	0.269674	1		MEAF6	0.197096	-0.651224	1
RNF4	0.159821	0.229031	1		HADHB	0.264111	-0.404021	1		EMC3	0.109797	0.302027	1		GDI2	0.304967	0.279692	1		CDK5RAP3	0.197623	-0.645054	1
SLF2	0.159983	0.360641	1		CTR9	0.264418	0.243914	1		AURKAIP1	0.110299	0.246209	1		POLR2B	0.304982	-0.314931	1		PPFIA1	0.197725	-1.08708	1
COX19	0.160064	0.348742	1		ZNF22	0.265581	0.233456	1		GMIP	0.110307	-0.159312	1		SMARCC1	0.305834	0.339648	1		RHOG	0.197805	-0.353564	1
PPP1R7	0.160081	-0.246287	1		TMEM50A	0.265937	0.182711	1		MYO9B	0.110317	-0.28144	1		NDUFS5	0.305845	-0.281976	1		MTAP	0.197863	0.244225	1
ZNF644	0.160431	-0.251116	1		OPTN	0.266845	0.500907	1		PSMA3-AS1	0.110735	0.311849	1		KLHDC4	0.305877	-0.977849	1		PNKP	0.197983	0.600357	1
NDUFA5	0.16053	0.234184	1		PSMD3	0.266845	0.308177	1		RALY	0.110759	0.189206	1		TOMM6	0.306169	0.251506	1		APH1A	0.198093	0.649504	1
ARID4A	0.16095	-0.306256	1		MIF	0.267421	0.127368	1		ADARB2	0.11083	-0.221906	1		MGAT2	0.306183	0.450132	1		NUP98	0.198128	0.560756	1
MORF4L2	0.162289	-0.376158	1		UHMK1	0.267673	0.262939	1		NASP	0.110905	0.317943	1		CDC42	0.30632	-0.214237	1		TNPO3	0.198248	-0.688569	1
MRPL52	0.162879	0.290978	1		ZNF655	0.268021	-0.314039	1		STAU2	0.110941	-0.363102	1		PCNX2	0.306331	0.141978	1		BNIP3L	0.198248	-0.904691	1
XPO1	0.162921	-0.266993	1		YPEL2	0.268116	-0.419433	1		ERGIC2	0.110979	-0.348907	1		CCDC82	0.306515	0.189749	1		ANTXR2	0.198485	0.791146	1
RAB3GAP2	0.164609	-0.274954	1		ANKRD13C	0.269111	0.447899	1		ARHGAP5	0.111	0.285333	1		STIM1	0.306638	-0.527779	1		MRPL54	0.198533	0.426167	1
TRIP11	0.164821	0.202193	1		RBM39	0.26939	0.128741	1		MRTFA	0.11117	-0.338464	1		METTL9	0.306837	-0.383342	1		THYN1	0.199195	-0.411527	1
TCEA1	0.164975	-0.190965	1		GSK3B	0.269561	-0.129799	1		ATR	0.111299	0.196896	1		ATP6V1D	0.307869	0.942923	1		TMEM256	0.199316	0.400582	1
CHKB	0.165141	0.211409	1		NDUFA3	0.269751	-0.141203	1		NDFIP1	0.111379	-0.128022	1		OTULINL	0.307973	0.466122	1		IMPDH2	0.200073	0.651822	1
FTO	0.165492	-0.213227	1		RAB1A	0.270208	-0.164939	1		CCAR1	0.111639	0.21568	1		ANKRD36C	0.309372	0.268481	1		FAM177A1	0.200073	0.459363	1
TMEM87A	0.165538	0.292767	1		AKAP10	0.270912	-0.228936	1		DDX18	0.111662	0.173741	1		CD47	0.309643	-0.343307	1		DMTF1	0.200345	0.634957	1
LRCH3	0.165799	0.288704	1		BIN1	0.270979	-0.458248	1		LAMTOR5	0.111968	0.364472	1		MAP3K1	0.310804	0.223962	1		EIF1B	0.200511	0.457638	1
SQSTM1	0.166367	-0.266397	1		CARS2	0.271174	0.363481	1		MED6	0.112331	0.350248	1		SAT2	0.311056	-0.488659	1		SMIM26	0.200511	0.463011	1
SMC5	0.166401	0.334275	1		EBLN3P	0.271257	-0.336921	1		VPS39	0.11239	-0.259395	1		NUP210	0.311065	0.20025	1		IQGAP1	0.200528	-0.384807	1
JMJD1C	0.166638	0.206554	1		MAP1LC3B	0.271502	-0.11997	1		NDUFA12	0.112461	-0.229839	1		PYCR2	0.311284	0.34073	1		PTPRJ	0.200772	-0.450858	1
USP25	0.167469	0.200318	1		SH3KBP1	0.271537	-0.216771	1		NADSYN1	0.112661	-0.507898	1		ATAD1	0.311294	0.215971	1		AP3B1	0.201444	0.348916	1
2007-03-01	0.167926	0.24316	1		BUD23	0.271821	0.429363	1		SMAD2	0.113577	0.191844	1		DMTF1	0.311823	-0.706982	1		MPPE1	0.201652	0.471815	1
CHIC2	0.168055	-0.247171	1		DDX23	0.272293	0.470047	1		SAMD9	0.114303	0.334521	1		XPO6	0.312782	0.324288	1		EZR	0.20184	-0.245153	1
ANKRD10	0.16876	-0.487975	1		TMEM263	0.272921	0.299954	1		UBE2D2	0.114938	-0.151108	1		TPR	0.313126	-0.156773	1		ARHGAP9	0.202076	-0.661217	1
TSHZ2	0.169813	-0.104354	1		HIBCH	0.273434	-0.443164	1		BRK1	0.115067	-0.223578	1		GLRX5	0.313127	0.258338	1		RAB5IF	0.202512	0.323948	1
UHMK1	0.170286	0.301244	1		ACADVL	0.273939	-0.341727	1		CCDC90B	0.115119	0.264653	1		TRBC1	0.313143	-0.319775	1		TAF1	0.202544	-0.568571	1
AVL9	0.171127	-0.40097	1		CHMP7	0.274122	0.270638	1		MTIF3	0.11541	0.207263	1		EIF3B	0.313378	0.11893	1		NFRKB	0.202795	0.381632	1
CNOT8	0.17148	-0.203451	1		TMEM18	0.274191	-0.348763	1		EP400	0.115825	0.167816	1		ZNF91	0.313907	0.53971	1		FAM219B	0.20283	-0.844525	1
MED4	0.171603	0.163684	1		UBLCP1	0.274485	-0.34977	1		DDX3Y	0.116176	0.237817	1		ZNF626	0.314109	0.270948	1		PDK3	0.20283	-0.864138	1
XPA	0.171666	-0.416344	1		KLF13	0.274794	-0.129233	1		SIVA1	0.116219	0.151579	1		TTC14	0.314194	0.280318	1		ITCH	0.203226	0.2839	1
DHRS3	0.172136	0.309124	1		CDK13	0.274958	-0.314577	1		PSMA7	0.116294	0.140135	1		GLIPR2	0.314199	-0.334253	1		SELENOK	0.203459	0.551799	1
CBWD5	0.17232	0.278718	1		PHB2	0.275232	0.213608	1		SACM1L	0.116343	-0.34035	1		RBM38	0.314332	-0.489113	1		ITGB2	0.203459	-0.992268	1
DNAJB14	0.17235	0.206792	1		STK17A	0.275468	-0.117211	1		ZNF638	0.116716	-0.189329	1		ZFAND3	0.314348	-0.320022	1		NFE2L2	0.203705	0.532871	1
TMEM65	0.172459	-0.378472	1		NDUFB7	0.27558	0.229373	1		PFDN6	0.116986	0.338918	1		ANKRD17	0.3146	0.15948	1		RIC1	0.203845	-1.2012	1
NORAD	0.172813	-0.156545	1		NOP58	0.276168	0.234189	1		API5	0.117198	0.247638	1		SZRD1	0.314618	0.261882	1		AC008105,3	0.203966	-0.553291	1
IPO7	0.173108	0.22024	1		DPH1	0.276456	-0.338774	1		CREB1	0.11722	0.173383	1		EXOSC1	0.314669	0.19083	1		AIDA	0.204417	0.424796	1
[truncated: 2,024 more rows]

## Sheet: Table S4
Table S4. Gene expression changes in T cell populations in absence of talquetamab cocultured with GPRC5DWT and GPRC5DDel/Del MM cells
CD4 Naive					CD8 Naive					CD4 Tcm					CD8 Tem					Treg
Gene	p_val	avg_log2FC	p_val_adj		Gene	p_val	avg_log2FC	p_val_adj		Gene	p_val	avg_log2FC	p_val_adj		Gene	p_val	avg_log2FC	p_val_adj		Gene	p_val	avg_log2FC	p_val_adj
GIMAP5	0.000171762	-0.263821	1		TAF10	0.000313557	0.435	1		AC006369,1	4.15333e-05	0.648	1		BEX4	0.000153424	0.223	1		RAPGEF6	0.000133146	0.353	1
CEP63	0.000356367	0.794298	1		CIZ1	0.000481506	0.097	1		MAP3K4	5.16535e-05	0.407	1		PPP5C	0.000426416	0.095	1		GMIP	0.000214203	0.431	1
EDF1	0.000649449	-0.262139	1		AC004687,1	0.000856777	0.416	1		DNAJA1	7.73888e-05	0.472	1		SLC9A3R1	0.000920897	0.541	1		TRAPPC11	0.000291924	0.039	1
CENPT	0.00139077	0.606933	1		SPON1	0.000894603	0.331	1		ALKBH5	0.000133671	0.291	1		GLOD4	0.00124707	0.257	1		DOP1B	0.000549129	0.02	1
REST	0.00172486	0.409145	1		DCAF15	0.000923949	0.13	1		SAMD9L	0.000229046	0.259	1		MEAF6	0.00146668	0.453	1		POC5	0.000691012	0.059	1
PLEKHB1	0.00203986	-0.613485	1		DDA1	0.00101183	0.104	1		WWP1	0.000294878	0.658	1		TMEM30A	0.00183105	0.365	1		CDK2AP2	0.000701484	0.588	1
UBL5	0.00267995	-0.305471	1		ZNF480	0.00124653	0.221	1		PHACTR2	0.000356638	0.658	1		MED19	0.00204264	0.27	1		CCDC69	0.00141788	0.275	1
PDS5A	0.00370165	-0.36362	1		SYNE1	0.00126301	0.519	1		DNAJC9	0.000509431	0.217	1		SNHG3	0.00249905	0.189	1		ARPC5L	0.00143531	0.333	1
TATDN1	0.00409494	0.472707	1		OSER1-DT	0.00156865	0.273	1		GIMAP7	0.000704644	0.992	1		BRI3	0.00274023	0.23	1		TRAPPC2	0.00148394	0.294	1
NPAT	0.00414364	0.210705	1		ZMYND11	0.00233996	0.312	1		OFD1	0.000823389	0.538	1		CANX	0.00293593	0.541	1		ARNTL	0.00167014	0.098	1
TLE5	0.00549129	-0.110592	1		IL16	0.00237837	0.721	1		PPP4R3A	0.000824401	0.502	1		TSNAX	0.00338652	0.311	1		BLCAP	0.00174783	0.373	1
TMEM154	0.00575088	0.495677	1		RBL2	0.00305287	0.799	1		ARHGAP12	0.000931743	0.3	1		PDCD6	0.00354215	0.385	1		SPOP	0.00194683	0.451	1
ETHE1	0.00586609	0.475141	1		CARD11	0.00324289	0.305	1		PTOV1	0.00103588	0.334	1		IVD	0.00381475	0.203	1		ZFP36L2	0.00195857	0.843	1
ITGAL	0.00643407	0.445167	1		SERPINB9	0.00354204	0.545	1		UBE2H	0.00139926	0.391	1		LINC01184	0.00417644	0.27	1		FAM118A	0.00235784	0.196	1
EVI2A	0.00685447	0.315243	1		BIRC6	0.00400606	0.578	1		PICALM	0.0014869	0.326	1		CCDC88C	0.00436249	0.405	1		GAS5	0.00250881	0.686	1
GBP2	0.00699018	0.306516	1		ARHGAP30	0.00429549	0.461	1		MDH1	0.00157075	0.514	1		CELF1	0.00465202	0.412	1		JTB	0.00263195	0.725	1
CCS	0.00703162	0.369216	1		SDCCAG8	0.00438992	0.266	1		IFI16	0.00158606	0.63	1		ZMAT2	0.0052344	0.459	1		ARL16	0.00272599	0.039	1
ATP5F1E	0.00706006	0.13925	1		PBDC1	0.00465859	0.305	1		GTF2F1	0.00166407	0.383	1		HNRNPH2	0.00528381	0.318	1		UBLCP1	0.00279659	0.412	1
DBI	0.00759245	-0.366261	1		FARSA	0.00467654	0.266	1		NECAP2	0.00179912	0.502	1		PLEKHB2	0.00551855	0.169	1		RUFY1	0.00314155	0.314	1
GAS5	0.00791783	0.14983	1		TM9SF3	0.00480979	0.344	1		SOD1	0.00193515	0.889	1		UBB	0.00563343	0.905	1		PRPF39	0.00396477	0.059	1
BACH2	0.00835247	0.208791	1		DAD1	0.00494712	0.682	1		MPLKIP	0.00194817	0.332	1		GPSM3	0.0056962	0.764	1		TYMP	0.00397041	0.275	1
KPNA3	0.00863649	0.5484	1		STMN1	0.00502642	0.584	1		MCRS1	0.00199361	0.277	1		CDKAL1	0.00582807	0.527	1		EEF2	0.0041698	0.98	1
CNBP	0.00955401	0.19808	1		CAAP1	0.00507398	0.279	1		TBC1D14	0.00228421	0.322	1		SMARCAL1	0.00649228	0.122	1		DDOST	0.00451392	0.588	1
PPP4R3A	0.00986182	-0.218686	1		TWF2	0.00524559	0.305	1		PSMD1	0.00234559	0.346	1		LINC01578	0.00653841	0.73	1		COX20	0.00472798	0.412	1
CAMK1D	0.0105101	-0.335297	1		FBXO9	0.00548747	0.305	1		BNIP3L	0.00236556	0.346	1		ATIC	0.00665927	0.27	1		TIMMDC1	0.00479179	0.333	1
SHFL	0.0106942	-0.468565	1		CAMK4	0.0056612	0.968	1		INVS	0.00238952	0.314	1		MGST3	0.00700696	0.399	1		TBC1D14	0.00486335	0.157	1
LSM2	0.0107479	0.50565	1		CD74	0.00596865	0.403	1		MGST3	0.00255695	0.47	1		DCAF10	0.00708077	0.385	1		MIA2	0.0049439	0.196	1
MOB1A	0.0107602	0.329582	1		CFL1	0.00604553	0.935	1		ARID2	0.0029005	0.419	1		PPP1CA	0.00711435	0.615	1		ATP5F1A	0.00502084	0.549	1
CZIB	0.0108874	0.421911	1		CCDC69	0.00626051	0.39	1		ZFAND2B	0.00343024	0.245	1		CALM1	0.0072566	0.966	1		RPA3	0.00515443	0.353	1
BECN1	0.0118508	-0.567693	1		LRRN3	0.00643638	0.825	1		SERPINB9	0.00363055	0.457	1		LAMP1	0.00801829	0.432	1		MTDH	0.00567316	0.784	1
HACD4	0.0126171	0.545218	1		GRK2	0.00645027	0.299	1		JAK1	0.00364552	0.97	1		HECA	0.00835771	0.351	1		SLF2	0.0059858	0.157	1
NARS	0.0126772	-0.347635	1		CDC73	0.00650573	0.448	1		CCDC12	0.00374112	0.449	1		C18orf32	0.00845706	0.372	1		SNRPB2	0.00625385	0.588	1
ASXL1	0.012726	0.278254	1		SAT2	0.00677158	0.26	1		AFF1	0.00393869	0.449	1		TNFRSF1A	0.00850558	0.331	1		PLSCR3	0.00631584	0.569	1
STK38	0.0130242	-0.23868	1		RBMS1	0.00677207	0.63	1		HNRNPA2B1	0.00396009	0.98	1		SH3BGRL3	0.008846	0.973	1		NUP133	0.00633401	0.294	1
MRPL41	0.0130846	0.386997	1		CD52	0.00687994	0.987	1		SKIL	0.00422321	0.504	1		C12orf57	0.00907905	0.851	1		ATG16L2	0.00642096	0.098	1
NDUFV2	0.0132631	-0.29631	1		HIKESHI	0.00696696	0.188	1		TMEM204	0.0046032	0.439	1		CD52	0.00915987	0.946	1		ANAPC13	0.00701492	0.137	1
NDUFB8	0.0138907	0.272543	1		SMAP1	0.00700462	0.39	1		NSMCE3	0.00468431	0.377	1		SMARCD3	0.00928939	0.412	1		2007-03-01	0.00703853	0.373	1
SMIM19	0.0140596	0.32122	1		ZNHIT1	0.00710539	0.214	1		TRIM28	0.00471671	0.409	1		CWC15	0.00933094	0.358	1		TWF1	0.00739372	0.255	1
ZXDC	0.0146812	-0.509642	1		ATF2	0.00715202	0.188	1		MAL	0.00473558	0.601	1		NOL7	0.00966979	0.459	1		LINC02328	0.00739372	0.255	1
TOMM7	0.0155221	-0.104519	1		ZNF106	0.00776438	0.305	1		WDR82	0.00486714	0.494	1		NDUFA13	0.0100288	0.743	1		ATP5MPL	0.00755046	0.569	1
RCOR3	0.0159917	0.431994	1		CD69	0.00789605	0.136	1		OXCT1	0.00505907	0.271	1		AC004687,1	0.0103133	0.534	1		NFKBIB	0.00783507	0.059	1
GNPTAB	0.0165524	0.444039	1		PTBP1	0.00805167	0.273	1		CD2	0.00519073	0.949	1		SAP18	0.0104954	0.676	1		CLSTN1	0.00814655	0.314	1
RAC1	0.0167923	0.257458	1		WASF2	0.00814998	0.682	1		TRAC	0.00526558	0.538	1		WSB1	0.0107988	0.486	1		CZIB	0.00864675	0.137	1
USP53	0.0169568	0.2127	1		VAPA	0.00840568	0.403	1		IL10RA	0.00545684	0.69	1		ASF1A	0.0109488	0.318	1		PFDN4	0.00890011	0.412	1
RAC2	0.0169958	-0.198818	1		EDF1	0.00891142	0.727	1		RC3H2	0.00547791	0.34	1		PCM1	0.010955	0.791	1		PCNP	0.00897507	0.392	1
RPS6KA3	0.0172932	0.32006	1		MMP28	0.00891828	0.318	1		CCT5	0.00573717	0.488	1		MAN1A2	0.0114242	0.534	1		CMTM7	0.00909858	0.647	1
RPAIN	0.0174671	-0.408441	1		PTCD3	0.00930148	0.162	1		ZC3H7A	0.00623046	0.409	1		CNOT1	0.0117426	0.284	1		PKD2	0.00939489	0.098	1
UBXN1	0.0178692	-0.214813	1		RALGPS2	0.00940825	0.149	1		MTF2	0.00646122	0.332	1		MAP7D1	0.0117748	0.196	1		SELENOO	0.0095466	0.294	1
TMEM35B	0.0180328	0.394757	1		HARS	0.00967471	0.357	1		NUP153	0.00666286	0.253	1		BRWD3	0.0118277	0.277	1		SUN2	0.00955471	0.49	1
GSTO1	0.0188206	0.518372	1		FGD5-AS1	0.00971646	0.318	1		STX5	0.00680253	0.257	1		SLIRP	0.0118806	0.419	1		PHF10	0.00999146	0.333	1
ZMYND8	0.0188749	0.340728	1		SDF4	0.00979942	0.188	1		COMMD7	0.00710126	0.324	1		BCAS2	0.0118998	0.196	1		RPL3	0.0100874	1	1
DDX17	0.0190037	-0.152883	1		PUM3	0.00983775	0.331	1		NOL7	0.00742455	0.579	1		SMNDC1	0.0126195	0.399	1		YARS	0.0109205	0.137	1
ZBTB20	0.0193834	0.174785	1		GPATCH2L	0.0100859	0.312	1		KDM3A	0.00745072	0.291	1		NDUFS7	0.0126971	0.426	1		UBAP2L	0.0109432	0.275	1
ACTR3	0.0198013	0.194871	1		POLE4	0.0101481	0.299	1		TIPARP	0.00769558	0.35	1		SNHG14	0.0131263	0.23	1		RUNX2	0.0111992	0.333	1
ANXA11	0.0200068	0.220488	1		PDHB	0.0102065	0.305	1		NT5DC1	0.00772968	0.364	1		STAT4	0.013362	0.73	1		COPS9	0.0114085	0.667	1
CCT3	0.0200743	-0.35252	1		TMEM14C	0.0102934	0.461	1		RHOT2	0.00773555	0.346	1		ARFGAP3	0.0136258	0.378	1		TEX264	0.0114717	0.471	1
CAST	0.0205249	0.306592	1		USP48	0.0104584	0.299	1		TMEM203	0.00775909	0.19	1		CBFA2T2	0.0141688	0.405	1		LTB	0.0122103	0.922	1
TM9SF2	0.0205472	-0.389961	1		XPO4	0.0104896	0.214	1		MPHOSPH8	0.00777641	0.814	1		ENY2	0.0143856	0.345	1		FOXJ3	0.0122302	0.235	1
SRPK2	0.0210977	-0.28813	1		LTB	0.0108211	0.903	1		G3BP1	0.00785514	0.571	1		ACO2	0.0146697	0.291	1		MBD2	0.0122543	0.549	1
PLSCR3	0.0213052	-0.34033	1		ARPC1B	0.0110981	0.714	1		AK2	0.00805167	0.263	1		DOCK11	0.0147061	0.324	1		TRIM33	0.0124249	0.431	1
MBD2	0.0216807	-0.361607	1		PRPF4B	0.011158	0.63	1		EIF4EBP2	0.00818852	0.275	1		MBNL1	0.0147205	0.932	1		PWWP2A	0.0125776	0.333	1
COPS5	0.0219724	0.352326	1		PRPF31	0.0116596	0.266	1		DHRS7	0.00844049	0.532	1		MLLT10	0.0152635	0.385	1		SSRP1	0.0131624	0.373	1
IL27RA	0.0222147	0.261458	1		PKM	0.0116718	0.442	1		SCAMP3	0.00861004	0.342	1		EPHA4	0.0157722	0.574	1		CHCHD5	0.0132303	0.294	1
SCFD2	0.0222889	-0.580772	1		CCDC7	0.011918	0.253	1		RBPJ	0.00921791	0.415	1		BCL7C	0.0160653	0.284	1		TTC17	0.0133586	0.608	1
FUNDC2	0.0223704	0.395137	1		UBASH3A	0.0119303	0.188	1		HELZ	0.00923576	0.374	1		PDHB	0.0165186	0.338	1		VPS8	0.0134606	0.157	1
ARF1	0.02241	0.265165	1		ZRSR2	0.012347	0.279	1		PCBP1	0.00934239	0.858	1		CDC73	0.016567	0.466	1		TMX3	0.0136881	0.275	1
GABARAP	0.0224536	0.169908	1		LINC00861	0.0124754	0.883	1		MRPS31	0.00989625	0.407	1		GABARAPL2	0.0167092	0.669	1		NBPF26	0.0138381	0.353	1
PRKCB	0.0226639	-0.315258	1		FAM162A	0.0125383	0.325	1		S100A10	0.0100081	0.923	1		AP1G2	0.016735	0.351	1		SCFD1	0.0141392	0.49	1
DENND2D	0.022712	-0.23047	1		NSUN6	0.0127192	0.208	1		TRANK1	0.0102462	0.486	1		CARHSP1	0.0168915	0.385	1		MT-ATP6	0.0143779	0.941	1
AC243960,1	0.0227256	0.17422	1		C19orf53	0.0128043	0.539	1		CAMK1D	0.0106984	0.31	1		SAMM50	0.0175031	0.257	1		TRIM26	0.0144894	0.196	1
LRPAP1	0.0229146	0.315235	1		CACYBP	0.0129705	0.455	1		CCT6A	0.0107299	0.496	1		DUSP22	0.0180551	0.142	1		POLR2L	0.0145852	0.765	1
TMEM131	0.0234406	-0.391387	1		UBE2F	0.0129976	0.266	1		SDHA	0.010924	0.466	1		PRMT2	0.0180814	0.696	1		NCBP3	0.014679	0.412	1
ZNF146	0.0234622	0.349866	1		ARHGAP45	0.0131612	0.481	1		EDEM3	0.0109836	0.417	1		STUB1	0.0180862	0.412	1		ETFA	0.0147027	0.412	1
SUN2	0.0235327	-0.295808	1		SLC30A5	0.0133687	0.149	1		ZNF800	0.0114858	0.516	1		CLNS1A	0.0181218	0.297	1		RPL22	0.0148421	1	1
TLN1	0.0236928	-0.283608	1		RSBN1L	0.0139769	0.617	1		ANTXR2	0.0116435	0.334	1		HCLS1	0.0182959	0.764	1		SUB1	0.014968	0.941	1
FAM50A	0.0241339	0.333826	1		DDX42	0.0141469	0.461	1		LINC00649	0.01181	0.484	1		TMEM141	0.0183295	0.277	1		COQ8A	0.0150343	0.098	1
GPS2	0.0241916	-0.258282	1		POLR2B	0.0144745	0.351	1		TCP11L2	0.0123863	0.478	1		TMED4	0.018971	0.311	1		IVNS1ABP	0.0151374	0.431	1
TSPAN14	0.024356	-0.404657	1		BLOC1S5	0.0145216	0.149	1		IL10RB	0.0128419	0.255	1		HBP1	0.019131	0.378	1		PLEC	0.0151585	0.078	1
HNRNPU	0.0243868	-0.190961	1		CDC42	0.0147089	0.805	1		ITGA4	0.0130084	0.725	1		ZGPAT	0.0193136	0.257	1		RNF38	0.015261	0.392	1
SEMA4D	0.025297	-0.287153	1		KHDRBS1	0.0152098	0.675	1		TRAM1	0.013292	0.81	1		PRKRIP1	0.0197758	0.351	1		LMTK2	0.0153754	0.294	1
TMEM63A	0.0258119	-0.26691	1		ZNF770	0.0156401	0.364	1		BUB3	0.0135323	0.573	1		BZW1	0.0201665	0.466	1		ZNF266	0.0153831	0.118	1
ZNF276	0.0263842	-0.41806	1		TMEM87B	0.0157541	0.26	1		TRAF5	0.01377	0.287	1		CCNT2	0.0203304	0.351	1		COPE	0.0158561	0.49	1
CCND3	0.0265813	-0.180374	1		MRPL38	0.0162194	0.234	1		LINC01934	0.0140223	0.455	1		DTD1	0.0204665	0.189	1		COA1	0.0176934	0.373	1
AVL9	0.0267794	0.456127	1		RAB11A	0.0163197	0.364	1		DGKD	0.0140782	0.269	1		LINC00909	0.0205718	0.27	1		LINC00426	0.0176934	0.373	1
CXCR4	0.0270276	-0.257304	1		ZCCHC9	0.0163961	0.149	1		KIAA1328	0.0148874	0.192	1		ARL15	0.0205774	0.324	1		SP3	0.017718	0.588	1
EFCAB14	0.0274402	0.350206	1		TASP1	0.017434	0.149	1		CRYBG1	0.015122	0.296	1		FBXW11	0.0206698	0.385	1		SMYD2	0.0180339	0.118	1
RBM6	0.0276857	-0.230801	1		WTAP	0.0174447	0.558	1		HINT1	0.0157633	0.974	1		SMIM29	0.0208799	0.162	1		RASA1	0.0181869	0.471	1
ATAD2B	0.0277946	0.34029	1		QARS	0.0181191	0.227	1		RALGAPA1	0.0159645	0.455	1		NDUFB3	0.021237	0.399	1		ARHGDIA	0.0184761	0.725	1
NAA35	0.0278284	0.403502	1		RPS10	0.0182247	0.253	1		UFL1	0.0161976	0.425	1		PSME2	0.0212494	0.527	1		BAZ1A	0.0187245	0.588	1
ITFG2	0.0287008	-0.457291	1		SMIM20	0.0183519	0.162	1		DPP8	0.0162672	0.302	1		ZNF274	0.0213145	0.264	1		ROCK2	0.0189233	0.373	1
EXOC4	0.0287286	-0.244896	1		NIPBL	0.018425	0.792	1		PBX4	0.01692	0.302	1		TNPO1	0.0213951	0.23	1		ANKRD13C	0.0192067	0.255	1
DOCK10	0.0291005	0.180965	1		LYPLAL1	0.0185196	0.188	1		STXBP5	0.016929	0.368	1		BSDC1	0.022382	0.257	1		UPF3A	0.0196765	0.255	1
KHDRBS1	0.0294777	0.226222	1		ARHGAP21	0.0185805	0.312	1		MCM9	0.0170414	0.267	1		PSMD13	0.0231177	0.419	1		EMC4	0.0196864	0.392	1
ECHDC1	0.0295346	0.373294	1		RALA	0.0188741	0.435	1		CDC26	0.0172683	0.36	1		ENTPD4	0.0232085	0.135	1		RPS3	0.0198084	1	1
NIFK	0.0300757	-0.48024	1		ZZEF1	0.0190556	0.201	1		CABIN1	0.0175642	0.33	1		PRDX6	0.0235249	0.48	1		NAA35	0.0198253	0.098	1
MRPS31	0.0301576	-0.349484	1		JARID2	0.0191709	0.156	1		CWF19L2	0.0179121	0.532	1		SNAP23	0.0235822	0.297	1		PPP4R2	0.0198687	0.333	1
LINC01089	0.0303244	0.173166	1		MIS18BP1	0.0192585	0.279	1		DAZAP2	0.0183118	0.856	1		GAK	0.0237562	0.162	1		SFSWAP	0.0198958	0.412	1
N4BP2L2	0.0304933	-0.16389	1		MARK3	0.0194695	0.331	1		MT2A	0.0185801	0.312	1		BIRC3	0.0245989	0.466	1		IMPA1	0.0199235	0.118	1
MTIF3	0.0307986	-0.396579	1		MAP1LC3B	0.0198686	0.455	1		SIPA1	0.0186528	0.198	1		THAP7	0.0246253	0.277	1		NECAP2	0.0199958	0.627	1
CHD9	0.0309576	-0.380288	1		CTDSP2	0.019871	0.214	1		ADARB2	0.0188141	0.579	1		H2AFZ	0.0261589	0.669	1		HABP4	0.0201703	0.176	1
NELL2	0.0309726	0.255531	1		SNX2	0.0205229	0.357	1		HDLBP	0.01893	0.387	1		ABHD14B	0.0262976	0.486	1		TNPO3	0.0202522	0.137	1
PDCD7	0.03104	0.401326	1		NEPRO	0.0206256	0.273	1		MYD88	0.0192005	0.263	1		PSMB2	0.0266871	0.331	1		BTN2A1	0.0202638	0.078	1
MEAF6	0.0310533	-0.273601	1		EDEM3	0.0210475	0.227	1		SNX3	0.0194366	0.597	1		DLEU2	0.0266871	0.324	1		PEX2	0.0208036	0.255	1
HSP90AB1	0.0311076	-0.162915	1		HIST1H2AC	0.021228	0.149	1		ZNRF2	0.0194925	0.344	1		PSIP1	0.0267027	0.682	1		MRPL2	0.0208896	0.098	1
ARHGAP9	0.0312812	0.294038	1		HIST2H2AC	0.0212761	0.357	1		IRF2	0.0196223	0.512	1		MRFAP1L1	0.0268708	0.493	1		COPS5	0.021381	0.333	1
THEM4	0.031557	0.187419	1		WASHC2A	0.0215548	0.266	1		AC004687,1	0.0196533	0.573	1		VPS35	0.0269167	0.372	1		G3BP2	0.022026	0.608	1
NUDC	0.0319492	-0.453902	1		DRAP1	0.0217741	0.539	1		MPHOSPH10	0.019714	0.263	1		SSR3	0.0270393	0.466	1		LIMS1	0.0220265	0.588	1
UBL7	0.0320523	-0.342803	1		DEGS1	0.0219004	0.266	1		SP100	0.0198724	0.808	1		ARID5B	0.0271624	0.284	1		ANP32A	0.0220687	0.706	1
UQCRC2	0.0320966	0.152402	1		CHCHD3	0.02199	0.338	1		EIF5	0.0200779	0.686	1		SP3	0.0275611	0.466	1		MFSD10	0.0222913	0.118	1
RSF1	0.0322075	0.21936	1		PRDX2	0.022196	0.455	1		SFPQ	0.0203659	0.725	1		SOS1	0.0283507	0.554	1		ATXN1	0.0224291	0.647	1
SNRPE	0.0324206	-0.309058	1		PPIB	0.0224504	0.851	1		CEP85L	0.0204627	0.555	1		DBI	0.028476	0.412	1		POLE4	0.0232649	0.314	1
CLEC2D	0.0330505	0.187121	1		RCSD1	0.0227949	0.805	1		ACBD6	0.0207123	0.411	1		FYTTD1	0.0288029	0.412	1		NCBP2	0.0234163	0.196	1
AK5	0.0338236	0.232688	1		THYN1	0.0228255	0.364	1		CLEC2B	0.0207355	0.445	1		ATP5MG	0.0289562	0.845	1		RBM42	0.0235373	0.353	1
CDKAL1	0.0339693	0.213812	1		HIGD2A	0.0229404	0.552	1		THUMPD1	0.0209078	0.372	1		EIF2A	0.0291214	0.297	1		PPP6R1	0.023602	0.157	1
ACTG1	0.0341804	0.1238	1		DAXX	0.0229649	0.234	1		RUNX3	0.0213161	0.289	1		MAT2A	0.0291544	0.176	1		CENPC	0.0237196	0.608	1
RELA	0.034279	0.453099	1		ZFP91	0.023044	0.195	1		USP16	0.0213421	0.476	1		SPG21	0.0293593	0.27	1		KIAA2013	0.0237993	0.255	1
PDE7A	0.0343404	0.190689	1		CASK	0.0230767	0.604	1		SLK	0.0217589	0.263	1		MTF2	0.0296269	0.304	1		CAPN2	0.0239031	0.647	1
BSDC1	0.0345669	0.417554	1		SNRK	0.023226	0.597	1		FNBP4	0.022171	0.706	1		OGFR	0.0303938	0.209	1		ZNF160	0.0239053	0.314	1
CNPY3	0.0346137	0.36004	1		ZNF414	0.0233548	0.143	1		HECTD1	0.0222569	0.417	1		LPIN1	0.0304203	0.176	1		ARID1A	0.0241847	0.275	1
PYHIN1	0.0346254	0.336434	1		SCNM1	0.0235352	0.292	1		CAB39	0.0225417	0.5	1		ZMYND11	0.0305998	0.466	1		SEM1	0.0244799	0.588	1
PCF11	0.0351542	-0.236422	1		SKAP1	0.0236303	0.792	1		REPS1	0.0230092	0.294	1		CYTH3	0.0306377	0.284	1		RMDN1	0.0245007	0.275	1
FCHSD2	0.0353286	0.39863	1		BTAF1	0.0236849	0.221	1		KIDINS220	0.0230558	0.294	1		LINC00342	0.0307602	0.405	1		CNOT1	0.0245714	0.294	1
EP300	0.0354836	0.301523	1		CYC1	0.0246066	0.325	1		PDCD2	0.0230792	0.46	1		ZFAS1	0.0308559	0.709	1		ECI2	0.0247795	0.216	1
AKAP11	0.0355824	0.371415	1		DDX55	0.0247352	0.26	1		PRKCQ-AS1	0.0234658	0.581	1		PASK	0.030913	0.493	1		LONP2	0.0248014	0.373	1
EEF1D	0.0359144	-0.110382	1		OAZ1	0.0247488	0.929	1		HAX1	0.0238332	0.5	1		ZNF644	0.0310439	0.608	1		MFSD11	0.0251237	0.294	1
ZBTB44	0.0364908	-0.401606	1		RNF7	0.0247611	0.292	1		WASHC2A	0.0239272	0.322	1		DIS3L	0.0310816	0.155	1		CBLB	0.0254713	0.314	1
CRYZL1	0.0372374	0.385405	1		SPATA13	0.0250474	0.656	1		CD53	0.0243204	0.709	1		DYNC1I2	0.0311937	0.27	1		INTS4	0.0255248	0.333	1
PSMA3-AS1	0.0378673	0.486185	1		ADNP	0.0252368	0.227	1		ISG15	0.0245698	0.328	1		IRF1	0.0312061	0.628	1		ETF1	0.02589	0.098	1
MTREX	0.0380317	-0.385993	1		NAAA	0.0252813	0.351	1		WDR33	0.0247013	0.46	1		ARPP19	0.031951	0.277	1		PIM3	0.02589	0.098	1
CLTA	0.0382954	0.222981	1		LINC01473	0.0253938	0.273	1		PPP1R18	0.0247032	0.543	1		CDK6	0.0325481	0.23	1		AP3B1	0.0259257	0.549	1
THAP11	0.038376	0.359088	1		MT-CYB	0.025872	1	1		SETX	0.0248505	0.638	1		SNX17	0.0325655	0.311	1		ETAA1	0.0259419	0.275	1
TTC17	0.0386744	0.218508	1		COA5	0.0259838	0.286	1		TPRG1L	0.0253956	0.302	1		TXNIP	0.0328173	0.973	1		HEXIM1	0.0260423	0.255	1
TRBC1	0.0390563	-0.337275	1		COX6C	0.026301	0.747	1		ITM2B	0.0254529	0.994	1		RAB29	0.0329214	0.257	1		RBX1	0.0261319	0.706	1
MDH1	0.039178	-0.300915	1		ZNHIT3	0.0270194	0.312	1		PKN2	0.0254617	0.413	1		RPS15	0.0332788	0.986	1		MARK3	0.026334	0.49	1
DNAJC21	0.0394366	0.258706	1		BCAP31	0.0275338	0.409	1		TAP1	0.0255909	0.316	1		ESF1	0.0334052	0.25	1		RAB33A	0.0267057	0.176	1
PDIA4	0.0395482	-0.411131	1		ERP44	0.0277007	0.214	1		YIPF4	0.0257088	0.273	1		NCOR1	0.0338107	0.824	1		ARHGEF1	0.0268811	0.549	1
TPP2	0.0398157	0.139004	1		ACAP1	0.0277119	0.351	1		CUL5	0.0257091	0.354	1		MCRIP1	0.0339089	0.25	1		UBE4A	0.0272565	0.255	1
H2AFV	0.0402007	-0.218746	1		PRRC2C	0.0277402	0.916	1		POLR3GL	0.0259207	0.476	1		HSPA5	0.034091	0.554	1		LINC01089	0.0273818	0.176	1
DDB1	0.0403806	0.39184	1		RAN	0.0278126	0.721	1		SIRT7	0.0265181	0.263	1		TRIM28	0.0341755	0.257	1		ARF4	0.0273932	0.431	1
CHMP2A	0.0404186	0.229915	1		LNPEP	0.0280142	0.636	1		MRPS35	0.0266131	0.298	1		NMT1	0.0342302	0.257	1		SNX27	0.0274373	0.098	1
RGS14	0.0406896	-0.475467	1		USP15	0.0280303	0.747	1		SCFD1	0.0266644	0.387	1		C11orf54	0.0342562	0.284	1		CDIPT	0.0276869	0.412	1
RIC1	0.0407406	0.315192	1		ARHGDIA	0.0281797	0.513	1		QRICH1	0.0268304	0.3	1		LMF2	0.0347702	0.196	1		PYURF	0.0278999	0.431	1
SINHCAF	0.0410596	0.35374	1		SPG11	0.028349	0.279	1		NPHP3	0.026833	0.362	1		AL627171,2	0.0354847	0.365	1		PAG1	0.028083	0.647	1
ARAP2	0.041492	-0.425018	1		NCOA2	0.0283852	0.455	1		ERGIC2	0.0275366	0.344	1		TUG1	0.0357255	0.277	1		SEPHS1	0.0282409	0.275	1
SPAG9	0.0422308	0.396807	1		BUB3	0.0288789	0.526	1		CD7	0.0283108	0.358	1		CERK	0.0358373	0.446	1		TPP1	0.0282984	0.333	1
RPL7L1	0.0427078	-0.377113	1		MRPS15	0.0289616	0.305	1		LRCH3	0.0284612	0.316	1		YARS	0.0360837	0.493	1		GTF3A	0.0283132	0.686	1
NFAT5	0.0435039	0.409152	1		LYPLA1	0.0290463	0.227	1		CHD6	0.0295421	0.397	1		ATXN2L	0.0361851	0.264	1		INO80D	0.0283419	0.412	1
YPEL3	0.0435078	-0.141239	1		RC3H2	0.0290846	0.325	1		NUP210	0.0296272	0.328	1		KIF21A	0.0366595	0.311	1		SKI	0.0284659	0.098	1
TM2D3	0.0435154	0.40186	1		DSTN	0.0291057	0.344	1		VPS39	0.0296544	0.213	1		NCBP3	0.0371706	0.358	1		LNPEP	0.0286859	0.412	1
HPS1	0.0435594	0.286664	1		AL136962,1	0.0293201	0.24	1		INPP5D	0.0298568	0.437	1		ADAR	0.0372895	0.574	1		COMMD6	0.0287063	0.843	1
PDK3	0.0440807	0.254381	1		TMBIM6	0.0293364	0.883	1		SEPTIN2	0.0301222	0.526	1		BRD9	0.0375609	0.203	1		RPS2	0.0288333	1	1
RAB3GAP1	0.044277	-0.281308	1		CTDSP1	0.0293391	0.169	1		PRDX3	0.0306241	0.229	1		KANSL1-AS1	0.037859	0.311	1		PRDX1	0.0290538	0.843	1
CYTH1	0.04561	0.129344	1		BEX2	0.0296319	0.286	1		PAGR1	0.0315058	0.239	1		SNX5	0.0380125	0.216	1		UVRAG	0.0291017	0.196	1
PRPF8	0.0464936	0.169266	1		NUP133	0.0302477	0.279	1		FBXO7	0.0316194	0.393	1		SURF1	0.0382669	0.277	1		PSMC2	0.0293588	0.431	1
RNASEH2B	0.0465111	0.238463	1		IAH1	0.0302933	0.156	1		RPP21	0.0318786	0.381	1		PNP	0.0385631	0.385	1		SMARCC2	0.0296066	0.686	1
SMARCA4	0.0465774	-0.492405	1		AGO2	0.0303636	0.338	1		STK38	0.0323583	0.735	1		HSPA4	0.0386348	0.311	1		RASSF2	0.0298694	0.275	1
STK26	0.0471096	0.146006	1		PPM1B	0.030835	0.429	1		HAPLN3	0.0324	0.275	1		HTATIP2	0.0387374	0.277	1		RPL18	0.029963	1	1
PKN2	0.0471535	-0.200037	1		NUDT21	0.0309299	0.312	1		SELENOT	0.0324074	0.439	1		SENP6	0.0390879	0.736	1		SDHD	0.030033	0.529	1
HSPE1	0.0473089	0.32771	1		ZNF280D	0.0310867	0.37	1		STK39	0.032457	0.35	1		LIME1	0.0395533	0.595	1		CTCF	0.0304513	0.588	1
GSK3B	0.0475242	0.325849	1		COMMD10	0.0311984	0.422	1		TNIK	0.0325708	0.684	1		CORO1A	0.039576	0.858	1		IFRD1	0.0304825	0.118	1
SLU7	0.0483714	-0.482728	1		OS9	0.0313629	0.312	1		SAR1A	0.0328317	0.281	1		CLASP2	0.0396565	0.297	1		WDR26	0.0305097	0.294	1
MYC	0.0484463	-0.346501	1		SP4	0.0313631	0.292	1		PRRC2A	0.0329298	0.306	1		SND1	0.0398572	0.392	1		TRIM28	0.0306693	0.392	1
FLOT2	0.0485859	-0.210547	1		TUG1	0.0315901	0.312	1		CD6	0.0333179	0.709	1		RPS4Y1	0.0400302	0.926	1		RNGTT	0.0311961	0.314	1
ABLIM1	0.04874	-0.172552	1		UBE2B	0.0316537	0.63	1		AKT3	0.0335796	0.621	1		OASL	0.0400486	0.399	1		NUDT21	0.0312081	0.255	1
XRCC6	0.0489191	0.176673	1		SPSB3	0.0316763	0.448	1		PRKAG2	0.033784	0.298	1		SINHCAF	0.0404109	0.358	1		SGK3	0.0313595	0.431	1
NUCB1	0.049982	-0.317276	1		EIF4E	0.0323021	0.351	1		KLHDC2	0.0338208	0.411	1		QKI	0.0407346	0.318	1		CHMP2A	0.0315543	0.412	1
YTHDF2	0.050633	0.278071	1		CEP57	0.0323648	0.403	1		CLEC2D	0.0342516	0.868	1		NXPH4	0.0410944	0.405	1		WTAP	0.0315543	0.569	1
ISCU	0.0519483	0.200418	1		ADIPOR1	0.0324416	0.195	1		CCDC186	0.0343507	0.348	1		ZNF217	0.0414676	0.554	1		CEP68	0.0316007	0.333	1
NIN	0.052009	-0.265294	1		STK17A	0.0331628	0.961	1		ACADM	0.0346369	0.259	1		NDUFS8	0.0415024	0.365	1		SRPK1	0.0316891	0.471	1
NUB1	0.0523773	0.257891	1		RRAGA	0.0336095	0.201	1		DHX36	0.0349797	0.569	1		KMT5B	0.0416325	0.318	1		RPL29	0.0317288	1	1
G3BP1	0.0524558	-0.164323	1		BAZ1B	0.0336299	0.468	1		COPS2	0.0353279	0.36	1		PPWD1	0.0419581	0.405	1		PRPF31	0.0317541	0.216	1
NPEPPS	0.0524755	-0.318779	1		RAB5IF	0.0336322	0.253	1		SLAMF6	0.0359972	0.427	1		ZNF791	0.0424935	0.155	1		R3HCC1L	0.031995	0.353	1
GPCPD1	0.0531411	0.23341	1		MICOS13	0.0337088	0.37	1		DOCK2	0.0359987	0.522	1		OSTF1	0.0427908	0.473	1		ATXN7L3	0.0324632	0.275	1
ATXN1	0.0531842	-0.262528	1		PPHLN1	0.0340103	0.513	1		MED28	0.0361743	0.324	1		FAM102A	0.0431588	0.676	1		ZDHHC5	0.0325666	0.255	1
MEF2A	0.0537949	0.203381	1		ANK3	0.0340539	0.468	1		PREX1	0.0362912	0.441	1		CD53	0.0436017	0.628	1		CNTRL	0.0327358	0.667	1
HCST	0.0539314	-0.181887	1		MAN2A1	0.0340539	0.448	1		SGK3	0.036403	0.379	1		TAOK1	0.0437487	0.216	1		NSF	0.0330419	0.412	1
TRAF3IP3	0.0541095	0.108033	1		NBN	0.0344162	0.175	1		OSBPL8	0.0364996	0.757	1		WBP1	0.044147	0.189	1		SEC61G	0.033601	0.686	1
KDM6A	0.0544946	0.23548	1		SEC31A	0.0344303	0.39	1		PLEKHJ1	0.0374527	0.263	1		KIAA0100	0.0448172	0.257	1		STX5	0.0340305	0.333	1
TMEM71	0.0551835	-0.307991	1		PTBP2	0.0348882	0.279	1		GPI	0.037495	0.33	1		F2R	0.0449981	0.534	1		IAH1	0.0341598	0.353	1
RBL2	0.0554598	0.117416	1		PPARD	0.0356141	0.188	1		RNF216	0.0378654	0.563	1		WAKMAR2	0.0451233	0.399	1		SUPT16H	0.0342125	0.608	1
REXO2	0.0557731	-0.365184	1		MRPS16	0.0359854	0.175	1		RBM17	0.0380642	0.409	1		TLK1	0.045169	0.392	1		PDK3	0.0342976	0.118	1
RTRAF	0.0558022	-0.21819	1		HPCAL1	0.0359975	0.474	1		CD82	0.0386327	0.445	1		ARPC5	0.04569	0.804	1		RIOK3	0.0345854	0.51	1
EIF4E	0.0562018	0.290976	1		IFNAR1	0.0360384	0.494	1		SARS	0.0386926	0.401	1		MSH3	0.0457634	0.27	1		PUM3	0.0346069	0.314	1
FNDC3A	0.0562999	0.306664	1		NCOA3	0.036081	0.448	1		SCAMP2	0.0387373	0.543	1		KAT6B	0.0458776	0.345	1		GMDS	0.0346069	0.137	1
UBE2G2	0.0566037	-0.20296	1		AC078883,1	0.0360989	0.253	1		MAP4K1	0.0389542	0.334	1		MXI1	0.0463199	0.264	1		PRKAG1	0.0348252	0.137	1
RNF126	0.0566242	-0.445668	1		TMEM128	0.0362034	0.279	1		RSU1	0.0391336	0.52	1		MYL12A	0.0464858	0.878	1		FCMR	0.0355588	0.824	1
CTDSPL2	0.0570747	-0.326202	1		BCL9L	0.0363117	0.429	1		HBP1	0.0391428	0.397	1		PECAM1	0.0465061	0.25	1		CDK17	0.0357482	0.294	1
TMEM50B	0.0576176	0.40581	1		INO80D	0.0366937	0.247	1		CYBA	0.0392314	0.903	1		RFC1	0.046567	0.446	1		DENND11	0.0357482	0.137	1
CLASP1	0.0580103	-0.422865	1		CDK2AP2	0.0368543	0.279	1		ZBTB38	0.0395607	0.508	1		NOP56	0.0467464	0.345	1		PLEKHA7	0.0357557	0.294	1
PPIL4	0.0585579	-0.51181	1		DDX56	0.037791	0.162	1		TMEM65	0.0399289	0.255	1		SEC24C	0.0468327	0.324	1		DHX16	0.0358987	0.098	1
RASSF5	0.0587208	0.284815	1		EML3	0.0379163	0.201	1		YWHAZ	0.0404134	0.927	1		PWWP2A	0.0472411	0.169	1		CCND2	0.0362054	0.353	1
SNX3	0.0591955	-0.274681	1		NUDCD3	0.0379235	0.273	1		PPIE	0.040498	0.279	1		ATG4B	0.0472508	0.203	1		FAM219B	0.0362199	0.118	1
SRSF7	0.0594204	-0.150861	1		DGCR6L	0.0380053	0.214	1		UBXN1	0.0407695	0.684	1		PRKCH	0.0474098	0.845	1		MAGT1	0.0363918	0.157	1
SKIL	0.0594986	-0.396313	1		PSMA3	0.0381568	0.409	1		DIDO1	0.0408393	0.429	1		SUMF1	0.0478035	0.324	1		ARL17B	0.0364251	0.098	1
MRPS18B	0.061088	-0.2363	1		FAM117B	0.0383578	0.526	1		MXI1	0.0409765	0.462	1		DYM	0.0478611	0.331	1		UCHL5	0.0364286	0.314	1
RNF34	0.0612158	-0.431986	1		MRPS25	0.0385937	0.227	1		CBX3	0.0411766	0.743	1		NSMAF	0.048194	0.338	1		HLA-DRA	0.0365453	0.588	1
PURA	0.0613629	0.319846	1		CCNL2	0.0387959	0.299	1		GMFG	0.0413597	0.905	1		NELFB	0.0485064	0.176	1		OAS2	0.036699	0.373	1
NDUFAF2	0.0616666	-0.357279	1		PARN	0.0388286	0.195	1		PARN	0.0415797	0.279	1		RBL2	0.048573	0.608	1		RAB5B	0.036795	0.118	1
ZBTB7A	0.0616717	0.262452	1		TMOD3	0.0390203	0.487	1		PPP2R3C	0.0418283	0.279	1		MDM4	0.0486297	0.432	1		TCHP	0.0368765	0.392	1
HERPUD2	0.0622077	0.33583	1		LUC7L2	0.0392919	0.604	1		METTL9	0.0418301	0.425	1		U2AF1	0.0487158	0.25	1		PPP4R3A	0.0369891	0.353	1
EIF3B	0.0628513	-0.301038	1		EIF5	0.0397634	0.708	1		REV3L	0.0422734	0.383	1		POLR2A	0.0491265	0.297	1		ZC3H13	0.0371303	0.49	1
ATP5MD	0.0629579	-0.122425	1		RNASET2	0.0398082	0.623	1		UBE4B	0.0422951	0.255	1		SRSF5	0.0493395	0.932	1		EIF4G3	0.0371344	0.353	1
PEBP1	0.0632316	0.178221	1		TRMT13	0.0399021	0.344	1		SMIM4	0.0426031	0.196	1		AEBP2	0.0497969	0.48	1		TOB2	0.0374484	0.255	1
TPRG1L	0.0632637	-0.440937	1		RSBN1	0.0401799	0.474	1		ARHGEF2	0.0428112	0.251	1		HCG18	0.0504894	0.385	1		DDX27	0.0378241	0.294	1
ST3GAL1	0.0634681	-0.202478	1		RTRAF	0.0405373	0.383	1		EVL	0.042847	0.935	1		UCP2	0.0512646	0.351	1		PSMC3	0.0378858	0.255	1
IL16	0.0634977	0.122719	1		STEAP1B	0.0406815	0.253	1		AGO2	0.0432267	0.277	1		GNL3	0.0520726	0.203	1		AK3	0.0379968	0.098	1
NDFIP1	0.0636128	0.157936	1		ATP5IF1	0.0423531	0.591	1		PRPF31	0.0436327	0.237	1		VPS36	0.0521072	0.453	1		ZFAND2B	0.0380184	0.196	1
SLC25A36	0.0641804	0.227793	1		TP53TG1	0.043068	0.169	1		KLF6	0.0436992	0.761	1		RAB8A	0.0524513	0.358	1		MBTPS1	0.0382279	0.157	1
ATP6V1F	0.0645876	0.177956	1		TRMO	0.043117	0.221	1		FAM177A1	0.0440667	0.251	1		CPNE7	0.0530058	0.351	1		COPS6	0.0383825	0.314	1
DCXR	0.0654018	-0.267653	1		NUDCD2	0.0431429	0.182	1		NRF1	0.0441703	0.298	1		ILK	0.0531218	0.257	1		TCTEX1D2	0.0387913	0.275	1
PPP3CC	0.0656566	0.256833	1		NSRP1	0.0434175	0.292	1		CIR1	0.0443081	0.466	1		TRAF5	0.0533688	0.304	1		TAGLN2	0.0390246	0.784	1
BRD9	0.0660706	0.263806	1		C5orf56	0.0434636	0.312	1		PRRC2B	0.044418	0.654	1		MCM9	0.0543241	0.277	1		TOPBP1	0.040124	0.216	1
DNAJC15	0.0667278	-0.327061	1		ACTB	0.0437109	1	1		ZCCHC7	0.0449925	0.451	1		ASAH1	0.0543487	0.169	1		CTDNEP1	0.0401721	0.275	1
SUMO3	0.0669935	0.359211	1		LDHB	0.0437862	1	1		LPAR6	0.045083	0.466	1		TAF10	0.0544632	0.514	1		PSAP	0.040287	0.647	1
PPP1R7	0.0670467	0.239344	1		TCEA1	0.0439539	0.682	1		KDM2A	0.0452978	0.48	1		GARS-DT	0.0551455	0.304	1		PTAR1	0.040341	0.118	1
HCLS1	0.0673524	-0.134369	1		RASA3	0.0442915	0.519	1		SCAND1	0.0453114	0.603	1		CELF2	0.0552685	0.743	1		ARHGAP30	0.0403594	0.588	1
TRAC	0.0676029	0.274841	1		TRAF1	0.0445246	0.338	1		DLEU2	0.0454492	0.403	1		WDR70	0.0554775	0.405	1		TMEM256	0.0403621	0.412	1
SRI	0.0678384	0.166782	1		MTA3	0.0448141	0.195	1		TMEM173	0.0455071	0.494	1		TOR1AIP1	0.0556003	0.331	1		MT-ND4	0.0404477	1	1
SRP19	0.0679047	0.25538	1		AC245407,2	0.044941	0.474	1		PLEKHA1	0.0456399	0.377	1		ANXA1	0.0557026	0.608	1		PICALM	0.0407818	0.255	1
MTHFS	0.0680451	0.356404	1		COPS5	0.045052	0.26	1		NUDT3	0.0458055	0.267	1		MLLT6	0.0557662	0.338	1		PFDN6	0.0413037	0.333	1
CABIN1	0.0681788	0.246868	1		TRIM52	0.0450803	0.188	1		ZFP36L1	0.0458999	0.838	1		ZNF639	0.0558454	0.182	1		PTPN11	0.0413413	0.353	1
TRAF5	0.0688466	0.232785	1		SNX17	0.0451185	0.299	1		PSMD7	0.0464697	0.528	1		MHENCR	0.0562539	0.419	1		ANAPC4	0.0414313	0.118	1
NORAD	0.0697415	-0.378994	1		GPHN	0.0453928	0.364	1		RAB4B	0.0466616	0.3	1		PRKCB	0.057166	0.615	1		RXRB	0.04179	0.255	1
FHIT	0.0703941	0.110273	1		OTULIN	0.0459077	0.292	1		UBE4A	0.046764	0.247	1		DPH5	0.0572564	0.264	1		MCCC2	0.0423598	0.255	1
CSDE1	0.0711586	0.126637	1		AC092821,3	0.0467087	0.558	1		ELMO1	0.0471549	0.656	1		ACAP2	0.0576801	0.534	1		TBC1D20	0.0425069	0.098	1
MARF1	0.0713964	0.277755	1		SLF2	0.0474892	0.266	1		CHD1	0.0474532	0.638	1		NDUFA6	0.0580031	0.311	1		BUB3	0.0426441	0.706	1
CDHR3	0.0720789	0.203837	1		UBL7	0.0480698	0.253	1		DCTN3	0.0475073	0.289	1		IER3IP1	0.0581619	0.27	1		PPP1R35	0.0426716	0.431	1
RECQL	0.0721011	0.343549	1		FBXO34	0.0482456	0.325	1		OPA1	0.0475796	0.279	1		ZFP36	0.0581622	0.547	1		DOP1A	0.0428114	0.294	1
LZIC	0.072175	0.325567	1		CD96	0.04884	0.981	1		ANXA6	0.0475983	0.52	1		SUPT6H	0.0583427	0.257	1		FLOT2	0.0430493	0.49	1
MYO9B	0.072236	-0.350089	1		PDCD7	0.0489551	0.273	1		NDEL1	0.0476303	0.247	1		CHMP3	0.0584448	0.345	1		ZBED5	0.0430931	0.392	1
WASHC3	0.0726532	0.253141	1		KLF6	0.0506604	0.37	1		HSP90AB1	0.0479334	0.901	1		SRP72	0.0585373	0.419	1		C2orf49	0.0434611	0.137	1
LINC00909	0.0727707	0.309895	1		LCP1	0.0509065	0.753	1		UBE2I	0.048009	0.577	1		TRADD	0.0588138	0.345	1		CSNK2A1	0.0437067	0.196	1
PCGF5	0.0729119	-0.368328	1		SNRNP70	0.0511229	0.682	1		SPCS2	0.0482322	0.626	1		GLS	0.0589287	0.561	1		RASGRP1	0.044321	0.824	1
SP110	0.0731124	-0.248191	1		INO80	0.0517611	0.188	1		MCPH1	0.0485075	0.352	1		CCT7	0.0591345	0.446	1		MYD88	0.0445928	0.216	1
CHD3	0.0731669	-0.205432	1		POLR3GL	0.0517824	0.299	1		RILPL2	0.0487648	0.328	1		KATNBL1	0.0591599	0.155	1		GLOD4	0.0451083	0.392	1
LSM7	0.0732739	-0.245622	1		CDC123	0.0521991	0.201	1		CTSL	0.0491152	0.318	1		DCAF6	0.0594294	0.25	1		TRIM24	0.0453193	0.255	1
NAA15	0.0736162	-0.335836	1		NOL7	0.0526976	0.649	1		PHF3	0.0491651	0.706	1		CDC26	0.0595236	0.209	1		MGA	0.0453874	0.176	1
NME3	0.073717	0.216445	1		PLEKHA7	0.0530391	0.429	1		BRWD1	0.0493107	0.512	1		USP33	0.060144	0.466	1		SEC24B	0.045993	0.196	1
ANKRD11	0.073925	0.172319	1		RGL4	0.0530467	0.156	1		CACYBP	0.0495752	0.589	1		SRP14	0.0601961	0.912	1		SAMD9	0.0460197	0.608	1
GPX4	0.0739853	0.140227	1		OCIAD2	0.0533258	0.877	1		KIFAP3	0.0495926	0.269	1		E2F4	0.0602256	0.331	1		AP2M1	0.0460777	0.667	1
MRPS33	0.0744789	0.212663	1		TRNT1	0.0533608	0.234	1		HIST2H2AC	0.0497428	0.538	1		LAMTOR1	0.0603952	0.459	1		VEZF1	0.0461795	0.098	1
NCL	0.0746442	-0.100144	1		PIM2	0.0534492	0.156	1		TAGAP	0.0498099	0.423	1		TBC1D20	0.0605578	0.264	1		BARD1	0.0464872	0.333	1
GADD45B	0.0748508	-0.400036	1		MORF4L2	0.0535934	0.299	1		ZCRB1	0.0498585	0.202	1		NUP98	0.0608929	0.358	1		CLYBL	0.0465181	0.275	1
SSNA1	0.0749014	0.237376	1		CBX3	0.0536881	0.779	1		SRSF4	0.0509871	0.54	1		GBP4	0.0612166	0.304	1		CDKAL1	0.0470718	0.471	1
SSBP2	0.074982	0.197502	1		TMEM260	0.0539422	0.182	1		ARID4A	0.0511021	0.457	1		N4BP2L1	0.061521	0.345	1		SNW1	0.0471044	0.529	1
TERF2IP	0.0750169	-0.194429	1		PTPRCAP	0.0542133	0.877	1		SAT2	0.0520231	0.346	1		STK4	0.0615546	0.845	1		LRPAP1	0.0471343	0.392	1
CDC40	0.0752686	0.397721	1		LSR	0.0543943	0.351	1		BLOC1S6	0.052338	0.261	1		MRPL10	0.0619618	0.25	1		RPS9	0.0471808	0.961	1
NFKB1	0.0755608	-0.24398	1		AKAP17A	0.054395	0.37	1		RFFL	0.0526803	0.344	1		EZR	0.0619735	0.764	1		GPAA1	0.0472641	0.118	1
PYURF	0.075708	-0.256182	1		C9orf16	0.0546521	0.487	1		LSP1	0.0532452	0.848	1		CYP20A1	0.0619994	0.277	1		VRK3	0.0474948	0.333	1
SDF4	0.0758166	0.285938	1		SIK3	0.0550844	0.403	1		S1PR1	0.0534745	0.745	1		PTPN4	0.0629528	0.662	1		RPS4Y1	0.047564	0.902	1
NMI	0.0761117	-0.286523	1		RNF145	0.0554725	0.37	1		CAPN7	0.0539191	0.421	1		ATP11B	0.0631609	0.534	1		RPL10A	0.0476081	0.961	1
ARID4B	0.0762803	0.207009	1		MRPL33	0.0557391	0.26	1		ATP5F1B	0.0540978	0.698	1		EIF4E3	0.0634844	0.318	1		SPCS2	0.047692	0.647	1
RNF181	0.0763227	0.311741	1		GCC2	0.0560959	0.831	1		UBE2D3	0.054135	0.804	1		NOP53	0.0635292	0.892	1		RPL32	0.0484667	1	1
PTGES3	0.076476	0.139802	1		DHPS	0.0561084	0.273	1		RHEB	0.0542431	0.298	1		AC006369,1	0.064168	0.736	1		BAZ2B	0.0489503	0.275	1
STAT3	0.0768266	0.223124	1		RRP7A	0.0561324	0.416	1		CAMKMT	0.0543016	0.423	1		SAT1	0.0643169	0.446	1		FAM32A	0.0489768	0.157	1
TMEM65	0.0770698	0.351077	1		IP6K2	0.05622	0.195	1		PDCD10	0.054393	0.425	1		BCL7B	0.06532	0.176	1		CUEDC2	0.0497604	0.294	1
SGMS1	0.0772811	-0.207453	1		ME2	0.056339	0.247	1		TRAK2	0.054429	0.312	1		FAM32A	0.0653706	0.291	1		CACYBP	0.0500715	0.51	1
DUS1L	0.0773201	0.318817	1		RNASEH2C	0.0564793	0.273	1		AP3B1	0.0544351	0.464	1		CFLAR	0.06544	0.635	1		IFI27L2	0.0500833	0.255	1
VPS50	0.077718	0.198399	1		SF3B1	0.0566075	0.74	1		PTPN1	0.0545303	0.504	1		LMF1	0.0655285	0.182	1		DDX60L	0.0501636	0.157	1
PYCR2	0.0778481	0.143702	1		ARID2	0.0566552	0.429	1		CYFIP2	0.0545792	0.555	1		RPP21	0.0655341	0.338	1		SMARCA2	0.0502858	0.706	1
PRKAR2A	0.0780278	0.280982	1		TFAM	0.0567634	0.351	1		ZNF766	0.0546064	0.308	1		DNAJB14	0.0656775	0.547	1		GMPS	0.0503709	0.294	1
ZFAS1	0.0783528	0.151817	1		MRPL20	0.0567695	0.442	1		PPIH	0.054989	0.223	1		NSA2	0.0658274	0.709	1		UFC1	0.0504285	0.569	1
LEPROTL1	0.0783937	0.171846	1		AP2S1	0.0570268	0.383	1		PYM1	0.0554984	0.285	1		BLOC1S4	0.0658811	0.284	1		ABCB7	0.0510847	0.118	1
GMDS-DT	0.0784289	0.112333	1		ESD	0.0570965	0.403	1		NFKBIA	0.0560754	0.524	1		CEP135	0.0666386	0.27	1		LDB1	0.0512354	0.353	1
NOSIP	0.0788136	-0.155963	1		LRMP	0.0571611	0.325	1		CLTC	0.0562962	0.417	1		IFI16	0.0668607	0.655	1		CSNK2B	0.0513046	0.627	1
NINJ1	0.0795665	-0.348719	1		TDRD3	0.0571729	0.299	1		FOXO1	0.0564097	0.538	1		BRIX1	0.0668996	0.182	1		RIN3	0.0514214	0.216	1
UBAC2	0.079758	0.222801	1		GMPS	0.0573352	0.299	1		GPR65	0.0564521	0.245	1		ZNRF2	0.0669852	0.385	1		PSMB5	0.0514884	0.275	1
LARP7	0.080029	0.409878	1		ZBED5	0.0574329	0.429	1		CDC42SE1	0.0567528	0.706	1		TRERF1	0.0675287	0.264	1		ZNF609	0.0514884	0.275	1
PTTG1IP	0.0801799	-0.376561	1		PSMD11	0.0576257	0.221	1		VTI1A	0.0568837	0.413	1		HSPB1	0.0677562	0.25	1		EEF1D	0.051571	0.98	1
PLCL1	0.0802524	0.331777	1		PHF11	0.0576684	0.448	1		ZFAND6	0.0573149	0.415	1		PCSK7	0.0681101	0.358	1		TUT7	0.0515796	0.608	1
ZNF148	0.0805453	-0.171463	1		PIK3R1	0.0576994	0.623	1		GNG2	0.0573757	0.431	1		PPP2R3C	0.0682303	0.277	1		PDP1	0.0518124	0.373	1
AURKAIP1	0.08059	0.316747	1		IST1	0.0578456	0.429	1		DIPK1A	0.0575031	0.457	1		NMT2	0.0683962	0.196	1		TUSC2	0.0523948	0.353	1
SDHA	0.0807565	0.171099	1		DENND5A	0.0578641	0.273	1		FBXL3	0.0575612	0.33	1		MED4	0.0684761	0.311	1		KIAA1586	0.0524143	0.118	1
MAP3K4	0.0808159	-0.182943	1		KLHDC2	0.0581564	0.429	1		HTATSF1	0.057645	0.397	1		TIA1	0.0686078	0.304	1		ULK3	0.0524143	0.118	1
POLR2E	0.0809495	-0.361526	1		BPTF	0.0581855	0.591	1		ZRANB2	0.0578487	0.804	1		TBC1D14	0.0688245	0.264	1		UFD1	0.0525049	0.333	1
NOP56	0.0813351	0.315004	1		CASP4	0.0582286	0.279	1		PRKY	0.0581219	0.478	1		AC008105,3	0.0689969	0.426	1		AMD1	0.052569	0.216	1
PDCD6	0.081446	0.18226	1		ARHGAP5	0.0585298	0.182	1		LPIN1	0.0582158	0.231	1		ANKRA2	0.0693417	0.149	1		LINC00324	0.0527982	0.275	1
ABTB1	0.0817863	0.277349	1		PTP4A2	0.0591402	0.539	1		ZC3H15	0.0590967	0.488	1		ACTB	0.0693933	1	1		RPL17	0.0529527	1	1
RASSF3	0.0818619	0.228336	1		NPM1	0.0591521	0.987	1		TOMM5	0.0596757	0.437	1		ABCF1	0.0694717	0.392	1		POGZ	0.0529813	0.196	1
RB1CC1	0.0824719	0.157362	1		SNAPC5	0.059479	0.286	1		RNF220	0.0597053	0.277	1		PSMB10	0.0697161	0.615	1		TRPC4AP	0.0529952	0.51	1
NDUFB11	0.0824857	0.116883	1		AC008105,3	0.0595246	0.5	1		MAGOH	0.0597897	0.466	1		TSTA3	0.0697821	0.176	1		TXNL1	0.0533238	0.255	1
FRG1	0.0824886	0.262589	1		FAM172A	0.0597886	0.526	1		NDUFB4	0.0600575	0.656	1		SEC61B	0.0698128	0.581	1		AHR	0.0534198	0.176	1
C11orf98	0.0828586	0.370748	1		MAP2K5	0.0602245	0.279	1		ARFRP1	0.0602869	0.253	1		C9orf16	0.0698186	0.446	1		ARAF	0.0537727	0.118	1
CDC16	0.0836577	-0.285057	1		TIMM13	0.0605896	0.325	1		CSNK1G2	0.0606758	0.447	1		IL32	0.0698198	0.973	1		CPSF6	0.0538805	0.431	1
NDUFA12	0.0837561	0.165127	1		SRSF11	0.0607988	0.825	1		ABHD13	0.060735	0.257	1		VDAC3	0.0699791	0.277	1		MLLT6	0.0540836	0.451	1
HTATSF1	0.0839443	-0.299771	1		SNRNP40	0.061056	0.253	1		ETS1	0.0609388	0.895	1		ZNF146	0.0701473	0.392	1		ZMYND8	0.0541575	0.157	1
BEX3	0.0840575	0.139031	1		VMP1	0.0610851	0.169	1		LINC00861	0.0614709	0.808	1		PHF10	0.0701988	0.257	1		RLIM	0.0545408	0.255	1
MLLT10	0.0841015	0.135674	1		LRRFIP1	0.0610961	0.623	1		TMEM156	0.0614765	0.277	1		LGALS8	0.0704264	0.297	1		ACBD3	0.0546688	0.314	1
CBX3	0.0844351	-0.124991	1		MYH9	0.0617455	0.695	1		CCDC88C	0.0616513	0.468	1		KIZ	0.070577	0.189	1		PUF60	0.0550675	0.353	1
UBR2	0.0851451	-0.234981	1		CCS	0.0621708	0.331	1		EZH1	0.0616577	0.393	1		EIF4B	0.0707725	0.818	1		ZYX	0.0551244	0.51	1
TXNL4A	0.0852979	-0.241481	1		CLYBL	0.0624937	0.162	1		RCN2	0.0617488	0.235	1		PTCD3	0.0716824	0.297	1		HSBP1	0.0551546	0.157	1
TXK	0.0857195	0.142855	1		EXOC2	0.0625511	0.331	1		DAAM1	0.0618218	0.255	1		ASH1L	0.0719217	0.75	1		LMBR1L	0.0551604	0.118	1
GORASP2	0.0859061	-0.312555	1		ERCC6L2	0.0626437	0.39	1		ITSN2	0.062055	0.652	1		BMI1	0.0719485	0.372	1		TAZ	0.0555014	0.275	1
ZDHHC20	0.0866166	-0.237877	1		ASAH1	0.062826	0.188	1		EIF4E3	0.0629381	0.281	1		TMEM134	0.0724079	0.196	1		ITCH	0.0555549	0.451	1
GLOD4	0.0868144	-0.225502	1		UIMC1	0.0631059	0.299	1		DPM1	0.0631016	0.275	1		STOML2	0.0724756	0.277	1		UTP11	0.0559779	0.255	1
C19orf53	0.0870574	0.18529	1		BABAM1	0.0631059	0.299	1		ST8SIA4	0.0636758	0.259	1		PRRC2C	0.0726657	0.885	1		COMT	0.0561424	0.392	1
CCT7	0.0876237	-0.21853	1		YWHAE	0.0633998	0.312	1		MTIF3	0.0637376	0.447	1		MCUB	0.0729919	0.689	1		ZNF292	0.056277	0.549	1
CDC73	0.088224	-0.329431	1		EIF3J	0.0634038	0.435	1		SH2D2A	0.0641235	0.259	1		SGTB	0.0732071	0.277	1		HADHB	0.0562862	0.451	1
PPP1CC	0.0884328	-0.208735	1		SRSF2	0.063461	0.552	1		SNRPD1	0.0643881	0.324	1		MRPS7	0.0733125	0.27	1		KAT8	0.0564651	0.157	1
AIP	0.0887234	0.201687	1		HP1BP3	0.0637827	0.857	1		MKNK2	0.0644623	0.37	1		FCHSD2	0.0734524	0.318	1		SLC12A6	0.05653	0.294	1
PCMTD1	0.0887822	0.217146	1		UQCR11	0.0641754	0.773	1		TRAF3	0.064744	0.251	1		GNG5	0.0748236	0.527	1		RPL12	0.0567868	1	1
KLHL20	0.0889178	0.274677	1		EHMT1	0.0651598	0.37	1		FBXO34	0.0651521	0.514	1		SNRPD3	0.074897	0.351	1		FAU	0.0567868	1	1
POLR1D	0.0890684	0.227657	1		API5	0.0654868	0.273	1		CMTM8	0.0653148	0.601	1		EMD	0.0750485	0.446	1		PGP	0.0568957	0.137	1
AAMP	0.0891222	0.268359	1		VCP	0.0656764	0.403	1		FAF1	0.0655093	0.492	1		ZRANB2	0.0751332	0.804	1		TRIM8	0.0569839	0.353	1
HADHA	0.0898669	-0.235568	1		OPA1	0.065863	0.286	1		GSTP1	0.0657472	0.488	1		PTBP3	0.0752723	0.649	1		MRPL4	0.057254	0.196	1
RETREG1	0.0902548	0.216657	1		PPCS	0.0661937	0.357	1		CSGALNACT1	0.0660566	0.524	1		RPS27L	0.0754738	0.649	1		RPS8	0.057281	1	1
ENTPD4	0.0905281	-0.209042	1		PDE3B	0.0662711	0.981	1		APEX1	0.0663048	0.405	1		TBK1	0.0756984	0.291	1		CDC73	0.0572964	0.529	1
TBCC	0.0905516	-0.253018	1		SLMAP	0.0666027	0.305	1		SCAF4	0.066551	0.285	1		DCAF8	0.0757035	0.405	1		G3BP1	0.0576301	0.569	1
PAPOLA	0.0910823	0.241188	1		TPM3	0.0667271	0.773	1		ILF3	0.0665761	0.54	1		SMIM27	0.0757774	0.264	1		ABTB1	0.0579714	0.373	1
UBE2V1	0.0915404	-0.184262	1		RAC2	0.0669392	0.903	1		CLASP2	0.0667548	0.32	1		NPM1	0.0759702	0.932	1		NUB1	0.0579714	0.373	1
XRN1	0.0915529	0.171291	1		AC025164,1	0.067255	0.208	1		PIK3C3	0.067038	0.259	1		ORC2	0.0759832	0.25	1		RNF6	0.0580255	0.118	1
SAT1	0.0917428	-0.189978	1		SEC11C	0.0674582	0.338	1		CNOT2	0.0675422	0.512	1		R3HCC1L	0.0763867	0.311	1		CHURC1	0.0580924	0.745	1
ERH	0.0921512	-0.171773	1		SS18L2	0.0675047	0.351	1		SRSF5	0.0677436	0.953	1		RPN1	0.0766974	0.446	1		CTC1	0.0581786	0.157	1
RNF138	0.0923387	0.300859	1		KCNQ1	0.0675487	0.182	1		NDUFB7	0.0677444	0.466	1		MIEN1	0.0769386	0.304	1		SMC4	0.058182	0.549	1
SYNE2	0.092508	-0.244503	1		LARP1	0.0676216	0.364	1		NUTM2B-AS1	0.0678157	0.324	1		SRSF3	0.0771287	0.547	1		NIPSNAP1	0.058319	0.275	1
PRMT1	0.0925613	0.324139	1		AHI1	0.0677066	0.266	1		PIK3R5	0.0679025	0.342	1		NFKB1	0.0775052	0.405	1		HECA	0.0586332	0.373	1
NHP2	0.0928844	0.190512	1		CHD3	0.0682228	0.442	1		PPP2R5E	0.0681556	0.314	1		HECTD4	0.0777727	0.203	1		FHIT	0.0587607	0.255	1
NDUFB6	0.0929556	-0.279607	1		FARS2	0.0682394	0.377	1		STAT1	0.0685275	0.324	1		ACSL5	0.0782215	0.324	1		NDUFS7	0.0587948	0.392	1
UBE2F	0.0933971	0.224088	1		IARS	0.0682636	0.364	1		PPP1R11	0.0685314	0.35	1		HDAC2	0.0783507	0.236	1		EIF2AK2	0.0591639	0.314	1
MAP3K2	0.0935562	0.182773	1		UBE2I	0.0692641	0.623	1		UBA3	0.0685487	0.354	1		GALM	0.0787829	0.25	1		UBR3	0.0591639	0.157	1
CCDC18-AS1	0.0940888	-0.132138	1		ATG5	0.0694462	0.318	1		TRIR	0.068651	0.808	1		HDLBP	0.078918	0.277	1		METTL17	0.0609097	0.196	1
TBL1X	0.0942456	0.302705	1		CEBPZOS	0.0695897	0.175	1		SCNM1	0.0687584	0.247	1		HSPE1	0.07895	0.514	1		TENT5C	0.0609097	0.333	1
NDUFS6	0.0953134	0.235079	1		UBA3	0.0696565	0.312	1		TRIP11	0.0688126	0.395	1		EVL	0.0794302	0.926	1		NDUFB9	0.060912	0.647	1
BBX	0.0958113	0.171405	1		MED27	0.0697929	0.175	1		KLHL20	0.0691119	0.356	1		RAB18	0.0796325	0.264	1		PRKAR2A	0.0613176	0.314	1
CNIH1	0.0958692	0.273314	1		LPIN2	0.070681	0.305	1		RECQL	0.0692656	0.419	1		ZNF160	0.0798515	0.257	1		CD37	0.0613396	0.922	1
SNHG9	0.0959433	-0.344377	1		RNF126	0.0708926	0.299	1		TMF1	0.0693438	0.405	1		DYRK1A	0.0801545	0.304	1		SYNE1	0.061617	0.529	1
UBTF	0.0962305	0.169783	1		FDX1	0.0708932	0.182	1		FBL	0.0696429	0.646	1		ISY1	0.0804588	0.27	1		SPEN	0.0619509	0.412	1
MAP2K2	0.0965745	0.271482	1		MYO9A	0.0709599	0.266	1		CD63	0.0698842	0.334	1		AKIRIN1	0.081119	0.358	1		CDC123	0.0621561	0.529	1
ARID2	0.0971799	0.245741	1		LAMTOR2	0.071501	0.208	1		CCT3	0.0704791	0.575	1		CDC42SE2	0.0818394	0.899	1		FAF2	0.0622671	0.196	1
SMARCE1	0.0972611	-0.162031	1		N4BP2L2	0.0716623	0.792	1		TMEM30A	0.0705949	0.281	1		ACTR10	0.0820427	0.27	1		SEC11C	0.0624907	0.353	1
ATP6V1G1	0.0976486	0.130565	1		PPP4R3A	0.0719479	0.383	1		SPOP	0.0707191	0.332	1		HDAC8	0.0825095	0.311	1		UBR1	0.0628303	0.255	1
DLEU2	0.097893	0.343985	1		ABCD2	0.0720565	0.37	1		TXNIP	0.0709407	0.949	1		PAXX	0.0828372	0.73	1		HCP5	0.0628303	0.412	1
CRBN	0.0980045	0.205552	1		TCP1	0.0729162	0.396	1		TSG101	0.0710643	0.259	1		PSMC5	0.0831678	0.473	1		NCKAP1L	0.0632009	0.608	1
CASK	0.0982549	-0.19606	1		TRERF1	0.0731015	0.266	1		MAPK14	0.0716248	0.306	1		CUX1	0.0833251	0.358	1		TMEM30A	0.0634726	0.137	1
CUX1	0.0993748	0.303662	1		UBC	0.073835	0.955	1		GHITM	0.0717745	0.506	1		DZIP3	0.0833281	0.223	1		KIN	0.0634726	0.137	1
UBAP2L	0.0996591	0.288	1		TXNL1	0.0738922	0.344	1		UBE2Q2	0.0718873	0.302	1		SON	0.0834992	0.953	1		HMCES	0.0638492	0.353	1
ZNF655	0.0997464	0.284669	1		STX4	0.0742831	0.182	1		C12orf65	0.071927	0.364	1		ATP5PD	0.0836175	0.642	1		PPP1R12C	0.0639871	0.176	1
KRR1	0.0998319	-0.236756	1		AC025171,2	0.0743913	0.305	1		LRPPRC	0.0720029	0.326	1		UPP1	0.0836464	0.291	1		ZNF428	0.064311	0.137	1
SGF29	0.0999701	0.386179	1		ACADVL	0.0744893	0.253	1		MFSD6	0.0720284	0.259	1		FTH1	0.0843811	0.966	1		ZNF101	0.0643196	0.608	1
GZMM	0.100306	0.222708	1		DGKE	0.0748007	0.169	1		PMEPA1	0.0720949	0.285	1		C6orf62	0.0847552	0.318	1		TRIR	0.0647068	0.784	1
MGAT1	0.100751	0.276953	1		MRPS27	0.0753606	0.221	1		CMTM3	0.0721639	0.354	1		UBR3	0.084818	0.284	1		TPP2	0.0647098	0.765	1
LSM5	0.101063	-0.276759	1		RSF1	0.0754742	0.688	1		CCNL2	0.0722117	0.441	1		GLMN	0.0850623	0.297	1		LYRM2	0.064883	0.314	1
TFAM	0.101133	0.257274	1		MCCC2	0.0756241	0.162	1		ZNF146	0.0728513	0.318	1		APMAP	0.0855828	0.547	1		PPIL2	0.0649996	0.137	1
CUTA	0.101135	-0.154873	1		DNAJC21	0.0758265	0.351	1		RABL6	0.0730522	0.318	1		CRIP1	0.0863403	0.892	1		CCNH	0.0655327	0.471	1
POLR2F	0.101142	0.24451	1		SYF2	0.0760955	0.526	1		JUND	0.0736196	0.686	1		RAB22A	0.0865516	0.25	1		AZIN1	0.065619	0.314	1
PTBP1	0.101321	0.119151	1		ATG12	0.0762221	0.253	1		VASP	0.0736292	0.334	1		R3HDM2	0.0866149	0.527	1		AUH	0.0657326	0.118	1
FLT3LG	0.101508	0.156354	1		ATP5PF	0.0763629	0.656	1		LENG8	0.073729	0.383	1		FUNDC2	0.0874159	0.331	1		ATP5PF	0.0658349	0.608	1
SNHG25	0.101751	-0.272767	1		UGP2	0.0765602	0.506	1		XRCC6	0.0741421	0.704	1		ESD	0.0874387	0.419	1		SREK1IP1	0.065836	0.373	1
ZNF83	0.101914	0.350701	1		AKT2	0.0766581	0.182	1		PDCD4	0.0741958	0.872	1		SEC11C	0.0877093	0.297	1		USP3	0.0662562	0.667	1
CAB39	0.102524	0.245292	1		CDC27	0.0767758	0.182	1		MPG	0.0746871	0.259	1		ESYT2	0.0885878	0.223	1		POLR2A	0.0662582	0.235	1
DNAJC7	0.102872	0.344762	1		UBE2K	0.0773125	0.331	1		ATP5MC3	0.0750751	0.696	1		CD3G	0.0887433	0.912	1		RFC1	0.066569	0.49	1
CNOT7	0.103582	0.161202	1		PCMTD2	0.077325	0.338	1		RNF169	0.0752206	0.277	1		GRK6	0.0889163	0.297	1		UBE2A	0.0666574	0.353	1
ADK	0.103784	-0.225016	1		METTL15	0.0777599	0.214	1		THEMIS	0.0755764	0.644	1		RIPK1	0.089204	0.169	1		PCNT	0.0669665	0.294	1
GOPC	0.103889	-0.307287	1		MBP	0.0779488	0.662	1		STIM2	0.0756586	0.462	1		CEP78	0.0895202	0.297	1		RBM17	0.0669702	0.373	1
DIAPH1	0.104492	0.16357	1		MPHOSPH10	0.0784086	0.24	1		GIMAP2	0.0756694	0.589	1		ABRACL	0.0897351	0.486	1		PAPOLA	0.0670442	0.686	1
PBXIP1	0.104808	-0.183617	1		ITGAL	0.0785144	0.331	1		PCED1B	0.0757238	0.646	1		LYSMD2	0.0901967	0.297	1		APEH	0.067146	0.275	1
CBX1	0.104866	0.2725	1		UBA6	0.0788493	0.175	1		METAP2	0.076032	0.433	1		IL10RA	0.0902803	0.649	1		CIAO2A	0.067146	0.431	1
FCMR	0.105604	0.103637	1		NSMCE4A	0.0789367	0.273	1		SEC24B	0.076344	0.312	1		HERC2	0.0903847	0.399	1		PLEKHJ1	0.0673208	0.314	1
BCL2	0.107477	0.163068	1		YTHDF2	0.0792604	0.331	1		GAS5	0.0763527	0.941	1		HELZ	0.0906309	0.324	1		SMIM19	0.0679092	0.157	1
CASP4	0.107731	0.343061	1		TLK2	0.0796597	0.227	1		ACADVL	0.0767889	0.275	1		RBFOX2	0.0906364	0.642	1		NR2C2	0.0680992	0.353	1
CNPPD1	0.107771	-0.393989	1		C12orf65	0.0813796	0.5	1		SPIDR	0.0769652	0.421	1		GON4L	0.0907863	0.351	1		BBX	0.0681414	0.706	1
IST1	0.108005	0.328141	1		ECI2	0.0816053	0.253	1		SCP2	0.0771101	0.377	1		IQGAP2	0.0908416	0.655	1		MRPL22	0.0682029	0.255	1
RBM33	0.108025	-0.272149	1		SUPT3H	0.0817915	0.63	1		MAPK8	0.0779744	0.255	1		RBM42	0.0912202	0.284	1		MDH2	0.0682478	0.745	1
RER1	0.108654	0.2403	1		SMIM26	0.0820626	0.422	1		ACTR6	0.0782446	0.273	1		PNPLA2	0.0914814	0.297	1		RPS7	0.0685363	1	1
UBASH3A	0.109065	-0.18746	1		KIAA1109	0.0821885	0.442	1		EIF4G1	0.0782604	0.352	1		NAP1L1	0.0916828	0.899	1		CSE1L	0.0686225	0.314	1
PDCD2	0.109367	-0.240486	1		ZMYM4	0.0825214	0.299	1		CAP1	0.0786322	0.711	1		ERP44	0.0917871	0.25	1		FAM111A	0.0686225	0.176	1
KHDC4	0.109719	0.24315	1		PCGF5	0.0831816	0.442	1		HMGA1	0.0786875	0.47	1		PRDM2	0.0919473	0.453	1		CNPPD1	0.0688423	0.451	1
RAB14	0.109981	-0.206384	1		CYTH4	0.083766	0.253	1		MBD2	0.0788846	0.314	1		KARS	0.0920317	0.311	1		ARAP2	0.0693093	0.412	1
CYC1	0.110713	-0.225323	1		NDFIP1	0.0838117	0.786	1		CSNK2A1	0.0798036	0.356	1		RPL36A	0.0923562	0.986	1		GSK3A	0.0703846	0.118	1
ZNFX1	0.110927	0.217913	1		AAMP	0.0838251	0.195	1		CCDC85B	0.0799543	0.413	1		MRPL4	0.0925034	0.304	1		SYNCRIP	0.0705597	0.51	1
TMEM245	0.112242	-0.220476	1		CCM2	0.0839493	0.591	1		DDX17	0.0806576	0.909	1		PLEKHO1	0.0928395	0.507	1		COPS3	0.0705841	0.275	1
ZFAND3	0.112511	0.23771	1		DDX17	0.084003	0.935	1		FAM120AOS	0.0809362	0.261	1		THOC7	0.0929034	0.432	1		SP110	0.0706067	0.549	1
ARF6	0.113184	-0.238939	1		SMG6	0.0842266	0.312	1		AIMP1	0.0810557	0.389	1		SGMS1	0.0931276	0.473	1		PTCD3	0.0708478	0.255	1
ITK	0.113968	-0.110473	1		REX1BD	0.0843045	0.636	1		RAD21	0.0813092	0.678	1		RASGRP1	0.0935364	0.601	1		BAG1	0.0709461	0.333	1
ARHGDIA	0.114274	-0.230357	1		NUP107	0.0844794	0.227	1		CD226	0.0814364	0.318	1		RFX3	0.0936452	0.358	1		CCDC85B	0.0714305	0.353	1
DAD1	0.114716	0.211304	1		EIF4A1	0.0845492	0.675	1		TKT	0.0814522	0.449	1		SNX3	0.0936638	0.574	1		TTC12	0.0721582	0.118	1
MYL12B	0.114929	-0.10104	1		SLC25A3	0.0845657	0.63	1		DDX6	0.0815668	0.771	1		TCF25	0.093676	0.676	1		PPP1CC	0.0725479	0.667	1
UBE2D2	0.115068	0.130469	1		HLA-F	0.0846007	0.916	1		PHF12	0.0816406	0.275	1		ARL14EP	0.0939638	0.27	1		ITPKB	0.0725792	0.353	1
NDUFS8	0.115197	-0.22668	1		NT5C3A	0.0848371	0.312	1		SELENOH	0.0816767	0.67	1		FGFR1OP2	0.0940646	0.399	1		P2RY10	0.0729684	0.569	1
SAT2	0.115623	-0.240425	1		MMP24OS	0.0849982	0.338	1		AP1M1	0.0817633	0.211	1		KLF13	0.0941374	0.696	1		LRPPRC	0.0730351	0.373	1
INO80	0.116189	-0.390933	1		KIF5B	0.0857913	0.403	1		CSGALNACT2	0.0819315	0.306	1		PIK3CD	0.0943808	0.324	1		PTPN18	0.0733388	0.314	1
USP25	0.116572	-0.204041	1		SNHG6	0.0858146	0.935	1		HSP90AA1	0.0821778	0.927	1		WASL	0.0949057	0.257	1		ANXA1	0.0733388	0.176	1
IGFLR1	0.118031	0.348296	1		TTC39B	0.0869364	0.279	1		LARP4B	0.0821844	0.302	1		TBC1D5	0.0956614	0.5	1		SMG7	0.0735494	0.431	1
MIA2	0.118067	0.311671	1		ERLEC1	0.0869404	0.312	1		HPCAL1	0.0825495	0.366	1		BAX	0.0957148	0.439	1		SCP2	0.0736942	0.51	1
SHISA5	0.118128	-0.234311	1		UQCRQ	0.0869657	0.571	1		HOOK3	0.0829226	0.391	1		MBD4	0.0964197	0.311	1		IMMT	0.0737282	0.412	1
SPG7	0.118478	-0.209764	1		ARL8B	0.0872008	0.253	1		UTP3	0.0832894	0.206	1		RNGTT	0.0964485	0.304	1		EIF3A	0.0741208	0.863	1
TNRC6B	0.119066	0.113862	1		ARPC2	0.0878246	0.864	1		GCC2	0.0833084	0.836	1		SNHG1	0.0965564	0.277	1		ACAT2	0.0742444	0.275	1
NCOA1	0.119818	0.429547	1		RPN1	0.0878606	0.344	1		TRAPPC10	0.0833348	0.48	1		TPP1	0.0969528	0.27	1		RAC2	0.0744654	0.961	1
IQCB1	0.119861	-0.246134	1		PRPF40A	0.0878924	0.526	1		FBLN7	0.0833407	0.423	1		POM121C	0.0970563	0.277	1		ATP5IF1	0.0745067	0.784	1
NDUFA3	0.120537	0.187247	1		ICE1	0.0879396	0.318	1		SELENOW	0.0834931	0.601	1		DYNLL1	0.0975162	0.419	1		C12orf65	0.0745971	0.333	1
LINC00342	0.120745	-0.271928	1		EMB	0.0880163	0.792	1		SMC4	0.0834982	0.318	1		CDK9	0.0976557	0.27	1		PCBP1	0.0748821	0.882	1
AC139720,1	0.121262	0.103198	1		E2F3	0.0883433	0.416	1		DENND1B	0.0837566	0.267	1		STMN3	0.0978527	0.365	1		USP53	0.0750995	0.294	1
TSR2	0.121338	-0.207506	1		POLR2L	0.0888097	0.552	1		DUSP11	0.0840092	0.32	1		EIF4EBP2	0.0980008	0.372	1		ATE1	0.0750995	0.294	1
GNG5	0.121495	0.13786	1		HAGHL	0.0895385	0.39	1		MTPN	0.0844121	0.571	1		C11orf58	0.0982469	0.655	1		NOL11	0.0750995	0.294	1
SPON1	0.121626	-0.208286	1		C1orf131	0.0897809	0.195	1		GPBP1	0.0847403	0.615	1		ANXA5	0.0982474	0.466	1		HLA-DQB1	0.0757438	0.529	1
PKM	0.123035	-0.156434	1		WDR70	0.0898223	0.344	1		RNF38	0.0851329	0.397	1		AKT3	0.0983049	0.473	1		SINHCAF	0.0758153	0.118	1
SFXN1	0.12331	-0.249585	1		CCNH	0.0898918	0.558	1		IKZF1	0.0860749	0.854	1		APPBP2	0.0983319	0.345	1		CHM	0.0760159	0.275	1
RBM27	0.123787	-0.200373	1		SURF4	0.0902731	0.26	1		CEMIP2	0.0865031	0.279	1		SSRP1	0.0983424	0.176	1		TNIP2	0.0760159	0.137	1
ZNF644	0.12398	0.230204	1		LINC01891	0.0911651	0.208	1		FBXL17	0.0865774	0.455	1		RAD21	0.0990776	0.682	1		TMEM209	0.0760159	0.137	1
MZT2A	0.124055	0.160727	1		CTSW	0.0913916	0.234	1		ITPR2	0.0871379	0.534	1		DCTN1	0.0994398	0.209	1		SPCS1	0.076179	0.549	1
PSME2	0.12419	-0.288025	1		ATP6V0E1	0.091415	0.649	1		MFHAS1	0.0874218	0.285	1		NBPF19	0.0998111	0.257	1		CIAO2B	0.0769458	0.588	1
LSM14A	0.124389	0.129068	1		SGMS1	0.0924989	0.37	1		USP25	0.0874398	0.472	1		COMMD1	0.100335	0.264	1		LPP	0.0776048	0.431	1
GNG10	0.125454	-0.205423	1		HSPA8	0.0938736	0.916	1		ALKBH7	0.087518	0.502	1		AP2A2	0.100599	0.189	1		RNF169	0.077642	0.275	1
GPC2	0.125626	0.282063	1		ABCF1	0.094382	0.435	1		RBM23	0.0875699	0.253	1		SCAND1	0.100614	0.574	1		PLEKHF2	0.0778218	0.137	1
NT5C3A	0.125844	-0.196323	1		WASHC2C	0.0945499	0.234	1		NBR1	0.0883218	0.33	1		KIAA1109	0.100838	0.466	1		P4HA1	0.0779215	0.118	1
ELF1	0.12585	0.102948	1		UPF3B	0.0946781	0.273	1		PTEN	0.0885713	0.431	1		PCID2	0.100874	0.392	1		CCDC186	0.0783159	0.49	1
RAB8B	0.1266	0.157682	1		MARCKSL1	0.0949079	0.279	1		TIAL1	0.0886024	0.553	1		TAOK3	0.101042	0.669	1		HERPUD2	0.0783159	0.451	1
PTPN6	0.126834	-0.266208	1		NDUFV2	0.0949177	0.5	1		ABHD17A	0.0886191	0.472	1		RPS10-NUDT3	0.101108	0.412	1		NKAPD1	0.0785709	0.157	1
IFITM1	0.126929	-0.153361	1		KAT7	0.0952903	0.279	1		MMP24OS	0.0890257	0.462	1		CACYBP	0.10139	0.52	1		BCL7B	0.078764	0.216	1
TUG1	0.127311	-0.2464	1		YTHDC2	0.0953618	0.279	1		ZNF101	0.0891623	0.35	1		PCMTD2	0.101512	0.297	1		SCAF8	0.0789219	0.275	1
CIB1	0.127966	0.192993	1		NDUFAF3	0.0954175	0.383	1		PDAP1	0.0892071	0.366	1		EIF3D	0.101615	0.554	1		CARD11	0.0796807	0.412	1
CNOT8	0.128522	0.184491	1		GOLGB1	0.0954716	0.442	1		SOS1	0.0892455	0.597	1		PSMA3	0.101773	0.392	1		VPS51	0.0796943	0.569	1
RBIS	0.128621	0.150605	1		PASK	0.0955315	0.87	1		P2RY8	0.0895842	0.715	1		LINC00623	0.101956	0.52	1		RNMT	0.0797425	0.255	1
USP16	0.12881	-0.212113	1		ZNF37A	0.0959852	0.286	1		SRI	0.0899791	0.472	1		C17orf49	0.102365	0.25	1		DENND1B	0.0797762	0.255	1
SYNCRIP	0.128968	-0.254171	1		RPF1	0.0962751	0.312	1		NORAD	0.0901822	0.482	1		JPT1	0.102443	0.372	1		SSR2	0.0803535	0.627	1
PSMD4	0.128988	-0.165667	1		MRTFA	0.0963167	0.26	1		CD28	0.0903644	0.506	1		R3HDM4	0.102738	0.459	1		SPOCK2	0.0804865	0.843	1
THOC2	0.129059	-0.182573	1		LY6E	0.0967543	0.474	1		ZNRD1	0.0904934	0.302	1		VIRMA	0.10283	0.338	1		UCHL3	0.0807594	0.255	1
EXOSC8	0.129311	0.194633	1		SGTB	0.0970809	0.357	1		KIAA0586	0.0908171	0.3	1		MAP4K4	0.10315	0.466	1		NSD3	0.0810466	0.863	1
CTBP1	0.129403	0.153311	1		AP3B1	0.0972362	0.39	1		EXOC6B	0.0910389	0.302	1		NFKBIA	0.103525	0.304	1		MAU2	0.0810695	0.275	1
SELENOH	0.129595	0.133092	1		STAT1	0.0973107	0.312	1		SNRPD3	0.0911383	0.478	1		MYO9B	0.103579	0.378	1		NUDT16L1	0.081279	0.176	1
VPS28	0.129837	0.145974	1		NDUFA3	0.0973962	0.662	1		RAB33A	0.0917937	0.269	1		CHI3L2	0.103601	0.284	1		RSL1D1	0.0815897	0.49	1
MTF2	0.1303	0.14521	1		PBX3	0.0974096	0.247	1		ICAM2	0.0918397	0.53	1		CHD4	0.103778	0.608	1		ACAA1	0.0817861	0.176	1
NT5DC1	0.131014	-0.230477	1		PPIE	0.0976947	0.208	1		GNAQ	0.0919277	0.389	1		EML4	0.104132	0.838	1		WDR45	0.0817861	0.176	1
NOLC1	0.131913	-0.288972	1		WASHC3	0.0980531	0.253	1		PHF19	0.0929822	0.283	1		TXNL4A	0.10431	0.5	1		ZDHHC3	0.0821473	0.196	1
C19orf25	0.133186	0.333366	1		TM2D3	0.0980914	0.279	1		GLUD1	0.0932756	0.362	1		PITHD1	0.104313	0.358	1		PTTG1	0.0821717	0.157	1
ARCN1	0.133261	-0.287669	1		TSGA10	0.0988536	0.26	1		DNAJC4	0.0933183	0.279	1		FTL	0.10484	0.973	1		FARS2	0.0823001	0.333	1
DYNC1H1	0.133307	0.195922	1		ARL2	0.0988879	0.253	1		VKORC1	0.0938039	0.261	1		STK39	0.105156	0.466	1		GLB1	0.0825654	0.431	1
RABL6	0.13331	0.161044	1		TMEM147	0.0992602	0.208	1		DOK2	0.0938256	0.251	1		TPR	0.105517	0.669	1		SP100	0.0828356	0.588	1
GPHN	0.133312	0.467483	1		THOC1	0.0992785	0.305	1		NIBAN1	0.0943375	0.393	1		FAF1	0.105652	0.365	1		WDR59	0.0836807	0.118	1
NDUFA7	0.133374	0.27957	1		PLPBP	0.0994996	0.279	1		KRT10	0.09445	0.632	1		TSPO	0.105996	0.419	1		SH3YL1	0.0837382	0.216	1
ECH1	0.13359	0.15031	1		TBL1XR1	0.0998257	0.318	1		EIF3B	0.0944513	0.318	1		KDM3A	0.106007	0.257	1		SVIP	0.0844627	0.373	1
EIF5A	0.133682	-0.18248	1		SEPTIN2	0.100455	0.422	1		UBE2R2	0.0945103	0.389	1		BIRC6	0.106293	0.628	1		TRAPPC4	0.084572	0.255	1
MAP4K2	0.134635	0.290872	1		NPEPPS	0.10073	0.305	1		PSMD6	0.095292	0.362	1		ROCK1	0.106351	0.73	1		SUMO3	0.084572	0.255	1
POLE4	0.134676	0.263177	1		NCF1	0.100963	0.461	1		TSPAN14	0.0953983	0.484	1		ITPR2	0.107103	0.595	1		POLR2F	0.084572	0.255	1
POLR2I	0.135165	-0.223781	1		TIMP1	0.100997	0.169	1		FUS	0.0954774	0.86	1		RTN4	0.107124	0.432	1		COX5B	0.0852003	0.922	1
CTSB	0.135293	-0.118428	1		CLTC	0.101059	0.266	1		PTBP1	0.0955827	0.401	1		LTB	0.107536	0.527	1		MRPS9	0.0856224	0.118	1
OXLD1	0.13546	-0.217244	1		CUL3	0.101254	0.481	1		TRG-AS1	0.0960561	0.298	1		CD58	0.108591	0.446	1		NRBP1	0.0857627	0.451	1
MTDH	0.136276	-0.218537	1		ATXN3	0.101417	0.279	1		FKBP1A	0.096866	0.364	1		CMTM3	0.10861	0.264	1		PYM1	0.0858019	0.196	1
PUF60	0.137249	0.152762	1		ERGIC2	0.101484	0.37	1		STAU1	0.0970046	0.464	1		CUTA	0.108684	0.493	1		GPCPD1	0.0858551	0.647	1
EIF1AX	0.137763	0.148922	1		TBCA	0.101633	0.74	1		SMURF2	0.0970637	0.453	1		CDS2	0.109138	0.277	1		DDB1	0.0862214	0.412	1
ARIH2	0.140242	-0.235845	1		PDSS2	0.10214	0.26	1		VIRMA	0.0976696	0.277	1		DNMT1	0.10921	0.466	1		THOC3	0.0866593	0.333	1
LONP2	0.140333	0.122525	1		ZNF22	0.102208	0.37	1		PPP1R2	0.0977207	0.678	1		NDUFB5	0.109347	0.23	1		BAZ1B	0.0866717	0.588	1
SAMD9	0.140931	0.270527	1		PQBP1	0.102356	0.227	1		ATXN1	0.0985235	0.587	1		RAB5C	0.10937	0.446	1		NDUFA5	0.0869722	0.294	1
PSMB8	0.14113	-0.287388	1		PREPL	0.102417	0.331	1		DYRK2	0.0986574	0.415	1		ZNF655	0.109408	0.365	1		CNOT7	0.0872438	0.451	1
SLC25A39	0.141188	0.171274	1		PFDN4	0.102431	0.331	1		ANXA2R	0.0987026	0.423	1		MED6	0.109464	0.277	1		SNAPIN	0.0873819	0.275	1
KIDINS220	0.14143	0.346762	1		CCDC88C	0.102509	0.474	1		NOP10	0.09911	0.532	1		PRPF6	0.109478	0.473	1		NSL1	0.0874837	0.353	1
SMAD4	0.141772	-0.260767	1		MDM4	0.102606	0.442	1		USP24	0.0998446	0.393	1		FLII	0.109579	0.264	1		WDR36	0.0883886	0.098	1
ACTR2	0.142504	0.118182	1		STX5	0.102624	0.208	1		PSMC3	0.0999458	0.298	1		KIAA1328	0.111285	0.291	1		UBL5	0.0884777	0.902	1
USP3	0.14325	0.100142	1		ABRAXAS1	0.103222	0.253	1		RASGRP1	0.101118	0.567	1		PSMD1	0.111403	0.27	1		ETNK1	0.0886115	0.412	1
REV3L	0.143665	0.197267	1		SNRPD1	0.103232	0.279	1		LSM14A	0.10145	0.605	1		HIST1H4C	0.111906	0.818	1		DPH5	0.0887377	0.275	1
COX7B	0.144279	0.109569	1		NMT1	0.103459	0.24	1		PURA	0.101782	0.549	1		ARHGEF6	0.112233	0.385	1		DDX56	0.0887377	0.157	1
LITAF	0.144758	-0.191461	1		FBXL3	0.10346	0.247	1		COPS9	0.102186	0.619	1		WNK1	0.112474	0.52	1		COMMD4	0.0887392	0.255	1
FAM120B	0.145254	0.156196	1		PPP6C	0.104064	0.364	1		PSMC5	0.102407	0.472	1		PSMC4	0.11295	0.27	1		ESCO1	0.0888066	0.392	1
PSMB4	0.145437	0.155401	1		BTF3	0.10425	0.987	1		CEP68	0.10243	0.265	1		TCF12	0.113013	0.473	1		RBM8A	0.0889137	0.647	1
CDCA7L	0.145747	0.298235	1		RASSF3	0.104442	0.325	1		CDC5L	0.102952	0.383	1		TMEM222	0.113259	0.203	1		PSMB2	0.0889945	0.314	1
BOD1L1	0.146001	0.138047	1		SNRPB	0.104609	0.578	1		RAB18	0.10313	0.267	1		FAM228B	0.113634	0.277	1		HM13	0.0890593	0.275	1
CDK5RAP2	0.146313	-0.334039	1		SLC7A6	0.105119	0.351	1		AC093157,1	0.103157	0.251	1		VRK1	0.113725	0.257	1		SOD2	0.0893857	0.529	1
UBE2E2	0.146447	0.241792	1		DDX24	0.105178	0.753	1		ZNF292	0.103729	0.615	1		PRKCA	0.11383	0.196	1		CCNG1	0.0894231	0.333	1
SEC31A	0.146487	0.256214	1		OXCT1	0.105683	0.286	1		CHTOP	0.103941	0.263	1		DNAJC15	0.113913	0.257	1		SAMD9L	0.0895963	0.392	1
OLA1	0.146708	0.301584	1		AATF	0.105899	0.234	1		TCEAL8	0.104222	0.312	1		SMIM19	0.113913	0.264	1		ZC3H14	0.0897746	0.157	1
TMEM256	0.146719	-0.208699	1		GABARAPL2	0.106533	0.487	1		SLC2A3	0.104383	0.462	1		RNASET2	0.113972	0.486	1		LAMTOR4	0.0905142	0.706	1
FAM172A	0.147209	0.20001	1		DNAJB6	0.106869	0.325	1		TMEM9B	0.10475	0.227	1		GPR183	0.113972	0.426	1		ZNRD1	0.0905406	0.392	1
SNRPD3	0.14743	-0.200251	1		GLRX	0.106955	0.383	1		TMED9	0.104829	0.488	1		POLR2J	0.114103	0.459	1		MAP3K3	0.0907434	0.275	1
ATP8A1	0.147827	0.158642	1		YIPF4	0.10712	0.312	1		ERP44	0.105321	0.31	1		FAM50A	0.114465	0.23	1		LRRC47	0.0908303	0.255	1
LY6E	0.149414	-0.181264	1		TAF7	0.10761	0.61	1		DIS3	0.105607	0.273	1		MTIF3	0.115015	0.392	1		FBXO38	0.0908303	0.255	1
CD48	0.149511	-0.122219	1		KCNQ5	0.10872	0.292	1		WDR43	0.105781	0.372	1		CENPT	0.115052	0.27	1		ZCCHC2	0.0908303	0.255	1
STXBP2	0.149822	-0.292402	1		ABTB1	0.109274	0.39	1		ITGA6	0.10588	0.275	1		CASC3	0.115138	0.257	1		PPHLN1	0.0909736	0.333	1
PIK3C3	0.150339	-0.256179	1		ZNF831	0.109719	0.253	1		DOCK8	0.106192	0.729	1		PUF60	0.11555	0.365	1		TMEM165	0.0913263	0.255	1
PSMB6	0.150861	0.223619	1		SNU13	0.110395	0.565	1		PPP3CC	0.106601	0.54	1		ZC3H15	0.115888	0.466	1		SFI1	0.0913263	0.275	1
CCDC174	0.151102	0.200468	1		GALNT2	0.11085	0.318	1		AKIRIN1	0.106947	0.478	1		MT-CYB	0.116021	1	1		M6PR	0.0925987	0.353	1
PCSK7	0.151217	0.20003	1		MPV17	0.111232	0.188	1		COX14	0.107078	0.451	1		LNPEP	0.116261	0.574	1		SSR3	0.0928294	0.529	1
VPS4B	0.151425	0.209188	1		NDUFB9	0.111281	0.747	1		LYPLA2	0.107626	0.243	1		AC105402,3	0.116732	0.264	1		HMGN4	0.0933788	0.373	1
BTBD9	0.151673	0.224147	1		SAMD9	0.111483	0.39	1		VDAC3	0.107692	0.348	1		VDAC2	0.116972	0.446	1		RPS18	0.0934906	0.98	1
RFFL	0.152094	-0.20731	1		SF3A1	0.112137	0.37	1		ITGB1	0.107824	0.755	1		HNRNPR	0.117378	0.466	1		EIF2B5	0.0935588	0.137	1
G3BP2	0.152204	-0.233411	1		ARPC3	0.112486	0.87	1		THAP11	0.107943	0.352	1		RABL6	0.117686	0.264	1		CCDC32	0.0937831	0.157	1
UPF2	0.152204	-0.170115	1		NUFIP2	0.112523	0.448	1		NR1D2	0.108196	0.354	1		YIPF5	0.117728	0.27	1		C20orf194	0.0941856	0.118	1
TCF12	0.153226	0.120873	1		USP3	0.112696	0.643	1		EIF4E2	0.10831	0.281	1		RABGEF1	0.117899	0.25	1		LRP10	0.0941948	0.412	1
RAD51B	0.153264	-0.30355	1		IQGAP1	0.112719	0.409	1		SEPTIN1	0.109201	0.688	1		TSC22D4	0.117906	0.446	1		FAM120A	0.0945494	0.333	1
PPP2R5E	0.153496	-0.342095	1		HMGN1	0.112886	0.857	1		RAB3GAP2	0.109555	0.281	1		TNKS	0.118026	0.392	1		PSMA6	0.0945758	0.569	1
ARPC4	0.153529	-0.153421	1		COPS6	0.112924	0.305	1		XPA	0.110032	0.352	1		NUCKS1	0.118364	0.669	1		STAU1	0.0948715	0.471	1
ADD1	0.153723	0.125984	1		OXLD1	0.112932	0.396	1		RAB8A	0.110032	0.415	1		AGFG1	0.11851	0.27	1		ST6GALNAC6	0.0949205	0.176	1
PPP2R1A	0.153725	0.120563	1		MAP4K5	0.112945	0.331	1		TMEM258	0.110444	0.694	1		SKIL	0.11865	0.554	1		ACADM	0.0949782	0.373	1
SLA	0.153963	-0.235805	1		TXN2	0.113112	0.24	1		2006-03-01	0.110948	0.374	1		STAG1	0.119123	0.507	1		DNPH1	0.0953237	0.588	1
JTB	0.15413	0.11196	1		TXNDC12	0.113142	0.273	1		TECR	0.110999	0.585	1		CHCHD2	0.119229	0.845	1		LAT	0.0956767	0.843	1
LAGE3	0.154529	-0.184056	1		FAM76B	0.11315	0.273	1		PSMA2	0.111132	0.431	1		SCAF8	0.119781	0.372	1		LEMD3	0.095694	0.137	1
DOCK8	0.155371	-0.11093	1		RPL22L1	0.113358	0.37	1		CHMP1B	0.111304	0.265	1		PPP6R1	0.12012	0.284	1		AP1G2	0.0966701	0.373	1
GLG1	0.155578	0.152694	1		DPH7	0.11381	0.201	1		SUN2	0.111329	0.717	1		OXNAD1	0.120404	0.507	1		NMT1	0.0966701	0.373	1
STMP1	0.156205	-0.26412	1		DRAM2	0.114156	0.188	1		HCST	0.11168	0.534	1		MCL1	0.120415	0.378	1		NCOA4	0.0966714	0.392	1
ATP5PD	0.156618	-0.106541	1		ZNFX1	0.115327	0.39	1		DYRK1A	0.11196	0.354	1		PSMB7	0.1206	0.291	1		GTF2A1	0.0969277	0.314	1
ICE2	0.156693	-0.362086	1		TRG-AS1	0.115412	0.344	1		SUPT3H	0.112517	0.362	1		PARP14	0.120618	0.338	1		UBXN1	0.0969286	0.549	1
ID3	0.157192	-0.151933	1		NUTM2B-AS1	0.115887	0.37	1		RRP36	0.112814	0.253	1		KANSL1	0.121085	0.662	1		QRICH1	0.0969799	0.275	1
DMAC1	0.15785	-0.316876	1		RETREG1	0.11599	0.526	1		DTNB	0.113127	0.291	1		NDUFS3	0.121106	0.236	1		TNFRSF25	0.0971583	0.431	1
SCFD1	0.15785	-0.198339	1		PMPCB	0.116082	0.487	1		SECISBP2L	0.113217	0.407	1		ACTN4	0.121335	0.507	1		UBE2L6	0.0971854	0.412	1
MECP2	0.157998	0.178664	1		RETREG3	0.116297	0.299	1		KRTCAP2	0.113383	0.763	1		ECH1	0.121768	0.601	1		ZNF706	0.0979873	0.549	1
BIRC6	0.159663	-0.169597	1		ZNF639	0.116926	0.266	1		SRRT	0.113459	0.316	1		PEX2	0.121912	0.264	1		SLBP	0.0981925	0.412	1
THAP7	0.15985	0.178376	1		VDAC2	0.117045	0.455	1		ZNF160	0.113872	0.281	1		TMEM179B	0.121931	0.378	1		MAP2K1	0.0981925	0.412	1
ARHGAP45	0.159962	0.147995	1		DDX46	0.117543	0.584	1		GSTK1	0.114033	0.87	1		B3GNT2	0.122307	0.432	1		KIAA0586	0.0987079	0.235	1
NLRC5	0.160278	0.242402	1		XPO6	0.117561	0.383	1		NAP1L4	0.114259	0.806	1		RPS20	0.122401	0.993	1		SLC38A9	0.0987177	0.118	1
ETS1	0.160541	-0.103559	1		SUCLG2	0.117706	0.539	1		TOP1	0.114845	0.545	1		CTSA	0.122807	0.311	1		ZFR	0.0988199	0.392	1
ESD	0.160754	0.222313	1		TPR	0.117985	0.656	1		ROCK1	0.11545	0.648	1		PAN3	0.122894	0.554	1		HTATIP2	0.0989773	0.294	1
ZNF493	0.160844	0.182048	1		SERBP1	0.118022	0.727	1		AC079793,1	0.115742	0.263	1		ARHGAP26	0.123309	0.392	1		AC008555,4	0.0991094	0.275	1
PSAP	0.161078	-0.124186	1		GTF2IRD2B	0.118028	0.195	1		RHBDD2	0.116738	0.31	1		TSG101	0.123381	0.318	1		RAPGEF1	0.0995297	0.353	1
FBXW11	0.161263	-0.157207	1		KDM7A	0.118068	0.63	1		MRPS33	0.116753	0.261	1		TCHP	0.123857	0.176	1		RPS4X	0.099577	1	1
HMOX2	0.162278	-0.19748	1		SFSWAP	0.118112	0.377	1		SACM1L	0.117598	0.271	1		MPG	0.124196	0.277	1		THADA	0.0996347	0.294	1
VIRMA	0.162757	-0.25107	1		TMF1	0.118166	0.247	1		FUT8	0.117995	0.474	1		TRAPPC9	0.124258	0.338	1		ADAM8	0.0996347	0.176	1
STX10	0.163396	0.174549	1		PVT1	0.118223	0.377	1		PABPN1	0.117995	0.698	1		CEP350	0.124604	0.615	1		FLI1	0.0996787	0.49	1
ARRDC2	0.163996	-0.176864	1		FBXL17	0.118592	0.481	1		KANSL1	0.118285	0.684	1		AUH	0.124673	0.277	1		SMAP2	0.0999507	0.824	1
LIX1L	0.164548	0.200972	1		THRAP3	0.118619	0.76	1		CYLD	0.118923	0.743	1		SYNCRIP	0.12503	0.372	1		NEK9	0.100081	0.137	1
SLC2A4RG	0.164964	0.165804	1		RAB5C	0.118623	0.39	1		NELL2	0.11933	0.526	1		IFNAR2	0.12519	0.453	1		ATP5MF	0.10029	0.765	1
HNRNPD	0.166189	0.100129	1		TFB1M	0.118953	0.26	1		PSMB7	0.119583	0.324	1		PRIM2	0.125737	0.196	1		HSP90B1	0.100308	0.882	1
RAPGEF6	0.166258	-0.103247	1		TPST2	0.118973	0.175	1		AKNA	0.119675	0.425	1		NGRN	0.126771	0.182	1		DCTN3	0.100616	0.373	1
PPA1	0.166457	0.161105	1		PRAG1	0.118991	0.468	1		ASCC3	0.119714	0.425	1		OIP5-AS1	0.127232	0.419	1		DEDD2	0.100691	0.157	1
CAMLG	0.166578	0.167709	1		UBE2G2	0.119255	0.442	1		HDAC3	0.119758	0.219	1		NOP58	0.127672	0.568	1		RNF149	0.10079	0.706	1
CTSC	0.167106	0.271491	1		FCER1G	0.119651	0.188	1		TRIM14	0.120747	0.36	1		CNOT7	0.128015	0.365	1		NUFIP2	0.100795	0.451	1
FBLN7	0.16794	0.271334	1		C16orf74	0.119707	0.526	1		DNTTIP2	0.121081	0.457	1		TUBGCP2	0.128201	0.27	1		EIF2AK1	0.100819	0.49	1
TMEM259	0.16795	0.12342	1		NDUFV1	0.119885	0.305	1		METTL23	0.121243	0.352	1		USP10	0.128732	0.297	1		PCM1	0.101531	0.824	1
C12orf65	0.168124	0.212407	1		SLC38A1	0.1199	0.773	1		ACTN4	0.121348	0.346	1		ING4	0.12895	0.277	1		RAMAC	0.101887	0.255	1
UQCRC1	0.168462	-0.169793	1		FTO	0.1201	0.24	1		COX7B	0.121546	0.628	1		COPS5	0.129023	0.291	1		EID2	0.101887	0.255	1
KAT6A	0.168764	0.120633	1		INPP4A	0.120445	0.468	1		IP6K2	0.121569	0.237	1		WDR48	0.129294	0.223	1		SPAG9	0.101943	0.471	1
SPTBN1	0.16987	0.112851	1		SLK	0.120664	0.221	1		YTHDC1	0.121628	0.672	1		CNPY3	0.129832	0.25	1		XBP1	0.10218	0.353	1
CLASP2	0.170346	-0.278518	1		WDR33	0.121137	0.338	1		YDJC	0.12255	0.261	1		PRKAA1	0.130431	0.318	1		SSH2	0.102498	0.706	1
PUM2	0.170541	0.163568	1		SPIDR	0.121241	0.364	1		VPS13C	0.122658	0.674	1		AP3S1	0.130753	0.405	1		ARPP19	0.102554	0.235	1
TRIM56	0.170555	-0.242004	1		RUNX2	0.121352	0.455	1		RELCH	0.122668	0.33	1		CBX3	0.130768	0.736	1		HMBOX1	0.103154	0.314	1
TRIM4	0.171115	-0.290365	1		NAA10	0.121419	0.234	1		AIDA	0.123614	0.322	1		SNRNP200	0.131085	0.399	1		ADK	0.103203	0.549	1
TRAPPC9	0.171121	0.229402	1		TXN	0.121551	0.26	1		ME2	0.124389	0.35	1		WAPL	0.131106	0.507	1		GOLGB1	0.10322	0.51	1
TMEM243	0.171399	-0.150713	1		ELMO1	0.121679	0.63	1		JPX	0.124409	0.346	1		HERC1	0.131156	0.615	1		ATP5PD	0.103364	0.706	1
XPA	0.17163	0.191672	1		PTPRA	0.121763	0.429	1		TRBC1	0.124569	0.545	1		ZNF148	0.131397	0.608	1		UCP2	0.103776	0.804	1
SRSF2	0.171708	0.12661	1		ECHDC1	0.121925	0.312	1		AHSA1	0.124955	0.322	1		ZBED5	0.131397	0.27	1		SQSTM1	0.103898	0.667	1
GIMAP6	0.171954	0.105026	1		TUT4	0.122321	0.649	1		MAPKAPK5-AS1	0.125046	0.332	1		ZBTB8OS	0.131705	0.365	1		DNM1L	0.103913	0.176	1
PSMD6	0.172028	-0.308336	1		PHF12	0.122967	0.195	1		LINC00667	0.126118	0.289	1		JPX	0.132248	0.324	1		RPA1	0.104222	0.255	1
BAX	0.172199	0.135832	1		ARPC4	0.12328	0.5	1		DHX15	0.12612	0.33	1		C12orf65	0.132376	0.365	1		ATAD2	0.104434	0.294	1
POLR2A	0.17283	-0.368622	1		NNT	0.123347	0.221	1		ARID1A	0.126177	0.36	1		NIFK	0.132569	0.345	1		VSIG1	0.104627	0.137	1
ATP5ME	0.172881	0.126689	1		CNIH4	0.123743	0.286	1		RNPS1	0.126239	0.543	1		NDUFA7	0.132848	0.297	1		GIMAP6	0.104684	0.137	1
LSP1	0.173158	0.131057	1		WDR37	0.12427	0.214	1		FYTTD1	0.126287	0.372	1		ATP5F1B	0.133317	0.581	1		SFXN1	0.10482	0.392	1
TUBA4A	0.173451	0.265929	1		DUS1L	0.12479	0.273	1		NOTCH2NLC	0.126313	0.251	1		R3HDM1	0.133377	0.378	1		PRKY	0.105177	0.412	1
RNASEK	0.17366	0.129458	1		POLR1D	0.12492	0.494	1		LARP1	0.126615	0.275	1		APPL2	0.13361	0.351	1		MOB2	0.10584	0.118	1
SELENOW	0.173836	-0.122401	1		SERINC1	0.125119	0.597	1		MYO1F	0.126624	0.468	1		EIF5A	0.133676	0.459	1		RABEP1	0.105928	0.51	1
CYFIP2	0.174223	0.150841	1		S100A10	0.125308	0.864	1		TMEM183A	0.12717	0.263	1		C1orf52	0.134449	0.27	1		BTG1	0.10597	0.961	1
ATP5PO	0.174227	-0.120651	1		SMARCC2	0.125894	0.468	1		PDE8A	0.127344	0.229	1		CCNY	0.134473	0.446	1		CBX5	0.106106	0.176	1
HIST1H1E	0.174698	0.105542	1		OSTC	0.126034	0.442	1		N4BP2L1	0.127856	0.271	1		OS9	0.134475	0.297	1		UBE2V2	0.106133	0.392	1
THUMPD3-AS1	0.175443	-0.180039	1		MAP3K7	0.126319	0.195	1		MFSD14A	0.127919	0.259	1		SNAPC5	0.134643	0.189	1		PHF21A	0.106133	0.275	1
PCID2	0.175452	-0.200982	1		VAMP5	0.126523	0.195	1		CD81	0.128182	0.451	1		ATP6V1F	0.135006	0.412	1		FAM241A	0.106409	0.333	1
WSB1	0.175733	0.253417	1		USP1	0.126564	0.325	1		PVT1	0.128185	0.506	1		LCOR	0.135069	0.378	1		KHDRBS1	0.106666	0.725	1
GABPB1-IT1	0.175928	-0.345909	1		INTS8	0.126771	0.273	1		NUDT21	0.128651	0.308	1		PLEKHA7	0.135189	0.257	1		RPAP3	0.107267	0.196	1
NDUFS1	0.177052	-0.280332	1		CTSS	0.127922	0.305	1		SUGT1	0.128685	0.393	1		ATP9B	0.135316	0.426	1		TNFRSF10A	0.107487	0.196	1
LY75	0.178728	0.207606	1		AFTPH	0.12796	0.325	1		RAB4A	0.128768	0.237	1		SRSF8	0.136184	0.372	1		PPP1R16B	0.108336	0.294	1
COMMD10	0.178811	0.234998	1		MCM9	0.127964	0.26	1		MFF	0.128839	0.411	1		TRIM33	0.136203	0.277	1		LRCH3	0.108515	0.216	1
MED10	0.179003	-0.130393	1		ZBTB38	0.12828	0.26	1		ANXA5	0.128947	0.52	1		NAA20	0.136547	0.277	1		FXR1	0.108572	0.588	1
RASAL3	0.179044	0.123103	1		LSM8	0.128609	0.435	1		IDH3G	0.130177	0.263	1		SKP1	0.136769	0.804	1		VTI1B	0.108954	0.157	1
TPI1	0.179215	-0.127129	1		PRMT1	0.128645	0.351	1		STIM1	0.130636	0.348	1		ATP5F1C	0.136785	0.378	1		LYPLAL1	0.10902	0.137	1
CTCF	0.179265	0.119292	1		PRPF3	0.128866	0.26	1		HNRNPR	0.130793	0.577	1		ABLIM1	0.136854	0.709	1		NUDC	0.109277	0.529	1
CAPN7	0.179567	0.256247	1		TMEM14B	0.129036	0.552	1		CENPT	0.130962	0.285	1		NRBP1	0.1375	0.27	1		S1PR4	0.109281	0.647	1
NDUFB1	0.179581	-0.216187	1		TSPOAP1-AS1	0.129195	0.351	1		SLTM	0.131099	0.603	1		CD27	0.137836	0.608	1		RPL14	0.109295	1	1
LINC00243	0.179594	0.299509	1		OARD1	0.129242	0.253	1		IER2	0.1314	0.591	1		CAPZA1	0.137979	0.601	1		RPS6KA3	0.109296	0.314	1
RNASET2	0.17972	0.100205	1		GPBP1	0.129463	0.61	1		UTY	0.131543	0.571	1		BRMS1	0.137981	0.257	1		ARHGEF7	0.109465	0.157	1
SDCCAG8	0.180045	0.11058	1		SMURF1	0.130629	0.234	1		MAP3K1	0.131801	0.538	1		ARL2BP	0.13852	0.297	1		SYAP1	0.109668	0.196	1
SLC20A2	0.180135	0.217635	1		NSUN5	0.130732	0.195	1		ZNF207	0.132514	0.579	1		RAB3GAP2	0.138851	0.27	1		CBX1	0.110407	0.353	1
TM9SF3	0.180462	-0.218592	1		TSPAN14	0.130802	0.461	1		MLLT6	0.132549	0.346	1		PTPRJ	0.139258	0.345	1		VWA8	0.110479	0.275	1
RNF169	0.180619	0.22833	1		MRPL24	0.130807	0.299	1		SCAF11	0.133576	0.824	1		FIP1L1	0.139377	0.405	1		COX19	0.110479	0.157	1
RPRD2	0.180834	0.215532	1		SRSF3	0.131099	0.643	1		RFX7	0.133713	0.364	1		TESPA1	0.139475	0.466	1		MAP2K4	0.110479	0.157	1
TMEM131L	0.181568	0.227385	1		GIGYF2	0.13159	0.266	1		TCP1	0.134448	0.308	1		SSB	0.139643	0.473	1		RBSN	0.110811	0.118	1
NUP107	0.182419	0.179469	1		ANKRD11	0.131627	0.708	1		ZC3H8	0.134477	0.322	1		PDE3B	0.14066	0.784	1		ATP6V1G1	0.111213	0.843	1
PMPCB	0.18262	-0.270342	1		FCGBP	0.13223	0.195	1		PBXIP1	0.134772	0.731	1		FAM217B	0.140804	0.284	1		AGGF1	0.111276	0.431	1
RSL24D1	0.182697	0.184004	1		CEBPB	0.132307	0.208	1		AKAP11	0.134847	0.304	1		NAA16	0.141187	0.23	1		CNOT9	0.111483	0.255	1
RFX7	0.183143	0.302503	1		MALT1	0.132404	0.396	1		EIF1AX	0.135395	0.449	1		MYL12B	0.141663	0.959	1		FKBP11	0.111483	0.255	1
NR3C2	0.18385	-0.283047	1		RBM42	0.132774	0.266	1		FAAP20	0.135883	0.239	1		CARD11	0.141718	0.351	1		METTL9	0.11179	0.412	1
CSNK2B	0.184349	-0.197913	1		STRN	0.132776	0.221	1		SUCO	0.136136	0.379	1		SNHG5	0.142019	0.845	1		RPL10	0.111836	1	1
PDE4D	0.184739	-0.121793	1		RCOR3	0.132855	0.234	1		ZMAT2	0.136216	0.324	1		NUCB1	0.142277	0.365	1		GOPC	0.112153	0.412	1
MAP4K4	0.184985	-0.143759	1		YBX3	0.132929	0.305	1		AGTPBP1	0.136513	0.411	1		COX7C	0.142426	0.98	1		UBA6	0.112177	0.216	1
AKAP8L	0.185443	0.157178	1		HNRNPM	0.132954	0.662	1		RPS27L	0.136655	0.686	1		RNF220	0.14255	0.284	1		PSMB7	0.112677	0.275	1
MLLT3	0.186259	0.135085	1		ZNF506	0.133017	0.403	1		SS18L2	0.136738	0.395	1		PRKDC	0.142608	0.5	1		CORO7	0.11269	0.373	1
BAZ1A	0.186469	0.145323	1		PPP6R1	0.133027	0.195	1		MRFAP1	0.136786	0.441	1		UBC	0.142684	0.966	1		PAXX	0.113073	0.412	1
IFNAR1	0.186507	-0.203396	1		GIT2	0.13339	0.351	1		FOXP1	0.137115	0.913	1		OXA1L	0.142883	0.365	1		GLCCI1	0.113084	0.608	1
EPB41L4A-AS1	0.186567	0.206818	1		TMEM238	0.133452	0.325	1		AKR1A1	0.137543	0.223	1		POLR2E	0.142982	0.358	1		CD7	0.113271	0.431	1
RAB5C	0.186818	-0.145254	1		EIF3B	0.133883	0.37	1		PPP2R5A	0.137842	0.302	1		AC022706,1	0.143014	0.257	1		CCDC124	0.113628	0.157	1
SP100	0.186985	-0.19524	1		HSF1	0.13442	0.182	1		PHB2	0.138258	0.609	1		APEH	0.143042	0.182	1		DUSP11	0.113777	0.353	1
NSMAF	0.187328	0.314616	1		TUBA1A	0.134562	0.344	1		RPS6KA5	0.138766	0.437	1		ARHGDIA	0.143336	0.561	1		RPL23	0.114427	1	1
OSTC	0.187457	0.240767	1		TGOLN2	0.134739	0.669	1		YIPF3	0.138815	0.261	1		DDRGK1	0.143454	0.257	1		TNFAIP8	0.114493	0.667	1
NUTF2	0.187636	-0.173784	1		ATRX	0.134815	0.714	1		THAP7	0.138944	0.289	1		GNAS	0.143682	0.953	1		RNPC3	0.115546	0.373	1
PSMA6	0.187924	-0.110053	1		PSMD2	0.134868	0.318	1		RNF4	0.139066	0.354	1		ECI2	0.143693	0.216	1		KLF12	0.115546	0.49	1
CDC5L	0.188278	0.171215	1		CDK5RAP2	0.135148	0.305	1		RPA3	0.139208	0.279	1		RTF1	0.144945	0.419	1		TBCA	0.116263	0.784	1
EPC2	0.18837	0.138336	1		ATF7IP2	0.135194	0.383	1		SLC38A2	0.139235	0.298	1		DUSP11	0.145254	0.223	1		ACSL5	0.116431	0.294	1
NCOA4	0.18887	0.159482	1		DPY30	0.135517	0.221	1		ARRB2	0.139473	0.51	1		ANKAR	0.145388	0.203	1		HSDL2	0.116716	0.373	1
UTP23	0.189	0.128548	1		RCAN3	0.135663	0.701	1		LINC00623	0.139686	0.482	1		TMEM181	0.145519	0.297	1		BMI1	0.117764	0.275	1
CNN2	0.189518	-0.212046	1		ERAP2	0.136016	0.364	1		CWC15	0.139724	0.423	1		RHBDD2	0.145589	0.23	1		ATP5F1D	0.117768	0.784	1
METTL17	0.190441	0.206997	1		GMCL1	0.136248	0.416	1		LINC01089	0.140282	0.219	1		CD8A	0.145855	0.77	1		ARHGDIB	0.117953	1	1
HAX1	0.191119	0.174985	1		PGK1	0.136542	0.714	1		LUC7L2	0.14059	0.514	1		EMC10	0.145912	0.25	1		NF1	0.118381	0.294	1
RBM8A	0.192034	0.168243	1		ATP5PB	0.136873	0.532	1		ING4	0.140644	0.255	1		TMEM109	0.14593	0.203	1		TMED5	0.11844	0.392	1
C9orf78	0.192163	0.132876	1		PIAS1	0.137359	0.552	1		MIF4GD	0.140857	0.227	1		EIF2AK1	0.146635	0.311	1		POU2F2	0.118853	0.333	1
MRPS26	0.192247	-0.23863	1		SLC25A26	0.137393	0.253	1		UBE2B	0.140947	0.634	1		ARHGAP45	0.14688	0.365	1		SEC23A	0.118918	0.176	1
FBXL17	0.192616	0.167043	1		C18orf32	0.137743	0.279	1		TMPO	0.141361	0.563	1		CTDSP2	0.147692	0.189	1		PEX3	0.119255	0.137	1
CHD6	0.192687	0.180164	1		FAM111A	0.13782	0.234	1		RNF19A	0.141372	0.514	1		SIN3A	0.1478	0.27	1		FAM162A	0.119371	0.314	1
TRMT13	0.19273	0.1582	1		SP140	0.137834	0.26	1		GGNBP2	0.141425	0.488	1		AFF4	0.14817	0.311	1		BCLAF1	0.119782	0.667	1
DPEP2	0.193194	0.227956	1		AC119396,1	0.137929	0.623	1		LY6E	0.141455	0.486	1		EXOSC1	0.148193	0.297	1		UTP18	0.120274	0.275	1
MSI2	0.193824	-0.265439	1		ADA2	0.138074	0.227	1		LYAR	0.141661	0.374	1		TBC1D1	0.148259	0.351	1		PSMB8	0.120337	0.745	1
PPM1K	0.19483	-0.114496	1		TMEM35B	0.138362	0.396	1		NBDY	0.141829	0.395	1		SRSF1	0.148967	0.439	1		SURF1	0.120596	0.392	1
SUSD3	0.194842	0.170628	1		DYNLRB1	0.139037	0.318	1		PARP4	0.141863	0.474	1		MDH1	0.14958	0.493	1		OAZ1	0.120651	0.98	1
CHKB	0.195167	-0.148301	1		TBC1D1	0.139039	0.344	1		CNPPD1	0.141951	0.34	1		UBR2	0.149978	0.466	1		TNFRSF14	0.121102	0.588	1
POLR2G	0.195723	0.111017	1		ZNF512	0.139195	0.318	1		ICE1	0.142564	0.34	1		TMX4	0.150029	0.311	1		SLC4A1AP	0.121304	0.118	1
LPIN2	0.195743	-0.169542	1		NDUFS3	0.139215	0.26	1		DYNLT3	0.142568	0.3	1		KIAA0586	0.150528	0.189	1		ALDH9A1	0.121417	0.353	1
RPN2	0.195842	0.150916	1		C9orf78	0.139919	0.662	1		AAMP	0.142841	0.287	1		PPM1G	0.150591	0.385	1		MRPL51	0.121554	0.412	1
NAA16	0.196382	0.3022	1		LMAN1	0.140261	0.299	1		PPP2R5C	0.14286	0.838	1		CCNG1	0.150936	0.25	1		RBM6	0.121574	0.412	1
DANCR	0.196699	-0.256364	1		KDM5D	0.14028	0.331	1		DNAJC19	0.143277	0.409	1		UBN1	0.150941	0.304	1		PRMT2	0.121702	0.686	1
CD4	0.197561	0.109441	1		TOM1L2	0.140593	0.169	1		ABCF1	0.143655	0.358	1		SF3A1	0.151291	0.365	1		VPS72	0.121779	0.255	1
TMC6	0.198867	-0.114172	1		NT5C	0.140624	0.247	1		PRKAR1A	0.144537	0.462	1		IWS1	0.151893	0.304	1		CLN5	0.121841	0.137	1
FAM13B	0.199607	0.350247	1		ATP6AP1	0.140791	0.214	1		JCHAIN	0.145141	0.318	1		FKBP11	0.152705	0.216	1		ANKRD36B	0.122208	0.51	1
R3HDM1	0.200137	0.286868	1		ARHGAP25	0.140809	0.558	1		ZNF75D	0.146045	0.251	1		MLF2	0.152953	0.459	1		BMPR2	0.122613	0.353	1
EIF2S2	0.200195	0.132252	1		NSMCE1	0.14082	0.487	1		SKAP1	0.146116	0.832	1		LGALS3	0.153496	0.223	1		SUZ12	0.122925	0.471	1
SKP1	0.200444	-0.118217	1		MOAP1	0.141832	0.279	1		UBE2M	0.146496	0.298	1		PDS5A	0.153622	0.426	1		ARPC1B	0.123102	0.922	1
TAOK3	0.200526	-0.113819	1		SDHB	0.142683	0.266	1		TMEM154	0.146646	0.277	1		PABPC1	0.154114	0.959	1		GNPTAB	0.123498	0.196	1
PHACTR2	0.201558	0.244579	1		TSPO	0.142689	0.468	1		RNF214	0.146647	0.249	1		CNPY2	0.154359	0.439	1		SNX29	0.123498	0.196	1
CHD8	0.201767	-0.199411	1		TRAPPC9	0.142892	0.279	1		PCMTD1	0.146833	0.502	1		METTL17	0.155505	0.23	1		CST7	0.123558	0.569	1
RNF10	0.203247	-0.186513	1		STAU2	0.142892	0.351	1		P4HB	0.147611	0.488	1		XRN2	0.155611	0.439	1		NUP42	0.123673	0.451	1
ZC3H7A	0.20549	0.14914	1		NRIP1	0.143037	0.299	1		MCRIP1	0.148383	0.281	1		MTHFS	0.15597	0.216	1		ZNF831	0.123718	0.353	1
PNN	0.205515	0.145353	1		BLOC1S4	0.143364	0.429	1		AUH	0.14845	0.231	1		FDPS	0.15607	0.297	1		KDELR1	0.123872	0.588	1
NCBP2	0.207272	0.235566	1		CD55	0.143456	0.39	1		PPP2CA	0.14851	0.439	1		PDCD4	0.156339	0.865	1		LSG1	0.124045	0.118	1
SET	0.207534	0.120939	1		ADAMTS10	0.143593	0.305	1		RBM27	0.148549	0.455	1		SRPRA	0.156695	0.581	1		KHSRP	0.124472	0.137	1
C14orf119	0.207615	-0.176849	1		AURKAIP1	0.143784	0.377	1		HTATIP2	0.149504	0.291	1		CEMIP2	0.157589	0.243	1		PDK1	0.124999	0.176	1
POLR2B	0.207844	-0.207739	1		SHOC2	0.143868	0.403	1		ASB8	0.150056	0.233	1		PTBP2	0.157761	0.223	1		AKT3	0.125927	0.333	1
CD164	0.208101	0.293045	1		DNAJC13	0.144156	0.26	1		NDUFB9	0.150256	0.743	1		ATG14	0.157769	0.284	1		HAGH	0.12593	0.196	1
ELOC	0.208113	0.117601	1		PPP1R11	0.145103	0.318	1		RGS19	0.150788	0.279	1		SLC25A26	0.15834	0.25	1		UBA1	0.12593	0.196	1
RPA2	0.208136	0.147426	1		PPP1R14B	0.145224	0.416	1		AHNAK	0.150879	0.686	1		MFSD14C	0.158786	0.284	1		SMIM10L1	0.126004	0.157	1
FUT8	0.208414	0.148435	1		NEDD8	0.145486	0.701	1		VAMP2	0.151127	0.856	1		ORMDL3	0.159095	0.25	1		ZMAT2	0.126748	0.333	1
TRANK1	0.208497	0.149126	1		CERT1	0.145854	0.247	1		IK	0.151169	0.711	1		PSMB3	0.160113	0.5	1		GPX4	0.126803	0.784	1
RTF2	0.208619	0.189454	1		BZW1	0.145887	0.61	1		ERO1B	0.151857	0.253	1		PPCS	0.160547	0.466	1		MTMR6	0.126931	0.294	1
HNRNPDL	0.209123	0.100419	1		RAP1B	0.146152	0.747	1		CPSF6	0.151895	0.381	1		SORL1	0.16072	0.527	1		DNAJB6	0.127038	0.49	1
R3HDM2	0.209588	0.128168	1		SRSF9	0.146343	0.481	1		TBC1D1	0.152585	0.308	1		COG5	0.161328	0.466	1		UBE2N	0.12713	0.353	1
LMBRD1	0.209599	0.129914	1		NCOA7	0.14637	0.331	1		KIF5B	0.152614	0.534	1		CEP85L	0.161992	0.324	1		RPL18A	0.12714	1	1
BTN3A3	0.209746	0.23593	1		NSA2	0.14662	0.786	1		DNAJC15	0.152642	0.34	1		RBIS	0.162294	0.541	1		UBE3A	0.127186	0.431	1
TDP2	0.209805	0.245545	1		PCMT1	0.146743	0.292	1		BTN3A1	0.152789	0.395	1		MAPK8	0.162394	0.196	1		CERK	0.127347	0.647	1
PARVG	0.210123	-0.258293	1		MECP2	0.147037	0.227	1		UBALD2	0.15281	0.494	1		BCL2	0.163445	0.277	1		PSMB6	0.12767	0.412	1
GNA13	0.210195	0.177537	1		AHSA1	0.147256	0.357	1		GTF2I	0.15323	0.555	1		EIF4G3	0.163668	0.331	1		UBXN7	0.127822	0.333	1
OSTF1	0.210253	-0.152283	1		PRPF19	0.147555	0.234	1		WDR7	0.153389	0.269	1		NONO	0.163935	0.52	1		AL136456,1	0.1281	0.471	1
PDCD10	0.210698	-0.283542	1		GARS-DT	0.148114	0.208	1		NDUFC1	0.153737	0.571	1		ASXL1	0.1643	0.358	1		TTC3	0.128106	0.706	1
KLF12	0.211619	-0.214562	1		TAF9	0.148127	0.247	1		2009-03-01	0.154122	0.302	1		CFDP1	0.164953	0.304	1		AKIRIN2	0.128188	0.235	1
MFSD14C	0.211657	0.158644	1		PIGL	0.148357	0.195	1		BST2	0.155228	0.407	1		PSMD7	0.165357	0.486	1		PSMA5	0.128606	0.51	1
KCNQ5	0.212212	0.344532	1		DTNB	0.148656	0.279	1		PSMB2	0.15525	0.316	1		AMD1	0.165606	0.351	1		LMAN1	0.129142	0.294	1
OXR1	0.212785	0.127883	1		CUL2	0.149041	0.201	1		MOGS	0.155986	0.239	1		CNOT4	0.166051	0.351	1		TMEM14C	0.129152	0.373	1
STAT1	0.212862	-0.164552	1		NCBP2AS2	0.149412	0.188	1		COPS5	0.156296	0.294	1		ITM2A	0.166313	0.507	1		THOC2	0.129753	0.392	1
FP236383,3	0.212934	-0.217862	1		GTF2B	0.149606	0.299	1		ZMYM6	0.156381	0.263	1		DHX15	0.166518	0.25	1		CASC3	0.129865	0.255	1
BCL9L	0.213809	0.133214	1		DPEP2	0.14967	0.545	1		MBNL2	0.156701	0.379	1		PSTPIP1	0.166985	0.297	1		CITED2	0.129977	0.137	1
RAB8A	0.213849	0.260253	1		CACUL1	0.149854	0.253	1		TTC19	0.156762	0.316	1		NINJ1	0.167163	0.264	1		TP53	0.129977	0.137	1
PAG1	0.213996	0.141305	1		TRMT112	0.150104	0.688	1		RCOR3	0.156859	0.298	1		AGTPBP1	0.167289	0.507	1		MLF2	0.130171	0.255	1
LEF1-AS1	0.214035	0.12654	1		NFKBIA	0.150516	0.513	1		CCDC174	0.15692	0.36	1		RPIA	0.167308	0.25	1		TSHZ2	0.130205	0.451	1
SYTL1	0.214091	0.151417	1		RPRD1A	0.151032	0.227	1		USP4	0.157132	0.356	1		ADNP	0.167373	0.297	1		SEC62	0.130246	0.667	1
VPS41	0.21418	0.178719	1		RBM27	0.151379	0.448	1		WBP1	0.157433	0.251	1		SARNP	0.167405	0.365	1		DDX39B	0.130278	0.706	1
EDEM3	0.214322	0.310548	1		VAMP8	0.151529	0.396	1		DHX9	0.157609	0.524	1		FOXN2	0.167833	0.277	1		HDAC2	0.130283	0.314	1
SH3KBP1	0.214402	0.13767	1		THOC2	0.151737	0.409	1		FERMT3	0.157746	0.354	1		GPBP1	0.167901	0.615	1		CD81	0.130532	0.373	1
CEBPB	0.214508	-0.31786	1		LGALS8	0.151774	0.247	1		ARL15	0.157826	0.346	1		GLUD1	0.168442	0.358	1		ARL14EP	0.130532	0.373	1
LBR	0.21497	0.141648	1		ZMAT1	0.151811	0.24	1		EFR3A	0.157842	0.326	1		HPS1	0.168576	0.331	1		LAMP2	0.130736	0.275	1
LPIN1	0.215486	0.17022	1		WNK1	0.1521	0.487	1		SAT1	0.158134	0.447	1		ARID5A	0.168993	0.318	1		MRPL39	0.130736	0.157	1
SEPTIN6	0.215815	0.119361	1		FAM50A	0.152168	0.266	1		C1QBP	0.158608	0.437	1		NEK1	0.169133	0.365	1		TRNAU1AP	0.131239	0.275	1
CEP57	0.215895	0.120369	1		CTSD	0.152409	0.357	1		TMX4	0.158622	0.374	1		COA1	0.169202	0.365	1		ARRDC3	0.131279	0.392	1
ITCH	0.216118	-0.174211	1		C16orf54	0.15243	0.214	1		CHD9	0.159103	0.285	1		ARF5	0.169222	0.534	1		NSFL1C	0.131291	0.176	1
DHX29	0.216854	-0.234461	1		KLHL22	0.152671	0.325	1		KDM7A	0.159345	0.553	1		OTUD5	0.169956	0.196	1		SELENOF	0.131748	0.549	1
TRAT1	0.217869	-0.201776	1		OGFR	0.152689	0.26	1		S1PR4	0.159444	0.547	1		GLTP	0.170312	0.264	1		INPP4B	0.131777	0.373	1
CREBZF	0.219406	0.217828	1		SRM	0.152741	0.37	1		UVRAG	0.159483	0.389	1		PRDX2	0.170372	0.534	1		ST8SIA4	0.131839	0.255	1
IWS1	0.219419	0.181695	1		RNF111	0.153047	0.292	1		ZNF611	0.159666	0.273	1		DPEP2	0.170523	0.291	1		UBE2Z	0.131976	0.353	1
COA1	0.219871	0.131014	1		UBE3C	0.153174	0.299	1		SLBP	0.160002	0.334	1		UBE2D2	0.170767	0.669	1		C17orf49	0.132725	0.176	1
MPP7	0.22053	0.160443	1		CHCHD10	0.153293	0.396	1		HADHB	0.160096	0.316	1		MIA2	0.170836	0.25	1		EMC3	0.132781	0.333	1
IQGAP1	0.220665	0.19245	1		SLC16A10	0.153335	0.188	1		PARK7	0.160446	0.589	1		TLE5	0.171666	0.865	1		KRIT1	0.132908	0.235	1
AASDHPPT	0.220728	-0.286605	1		DDX3X	0.15418	0.506	1		DNPH1	0.160541	0.563	1		B4GALT1	0.1719	0.399	1		NMI	0.133184	0.373	1
SOS1	0.22183	0.175795	1		DYRK1A	0.154399	0.377	1		BNIP2	0.160887	0.383	1		CCDC186	0.171921	0.284	1		PQBP1	0.13345	0.196	1
SNHG7	0.221972	-0.179933	1		UHMK1	0.154503	0.39	1		RASAL3	0.160919	0.583	1		SSR1	0.171947	0.385	1		FAM192A	0.133459	0.275	1
TGS1	0.222593	-0.347416	1		SUMF2	0.154688	0.357	1		TASOR2	0.161024	0.393	1		TNRC6C	0.172016	0.338	1		LFNG	0.133646	0.569	1
DRAP1	0.222762	0.15649	1		GON4L	0.1547	0.325	1		PUM3	0.161206	0.304	1		NUTM2A-AS1	0.172219	0.459	1		PRKCQ	0.134033	0.588	1
IARS2	0.223507	-0.302515	1		PDE4D	0.154964	0.266	1		NSUN2	0.161383	0.265	1		POLR2L	0.17225	0.662	1		GSPT1	0.13445	0.706	1
EZR	0.223533	0.102693	1		GPS2	0.155852	0.442	1		ECHS1	0.161514	0.279	1		DDB1	0.172303	0.223	1		PPM1B	0.135318	0.373	1
PAGR1	0.223596	0.23522	1		PIK3R5	0.156161	0.416	1		SH3KBP1	0.161685	0.787	1		GOLGB1	0.172448	0.507	1		ABCC1	0.135741	0.216	1
MTR	0.223869	0.131332	1		PRR14L	0.156377	0.208	1		ARHGDIA	0.161693	0.583	1		OARD1	0.173046	0.324	1		RNF34	0.135932	0.51	1
SMDT1	0.224063	-0.198606	1		YTHDC1	0.156431	0.662	1		CLTB	0.161708	0.271	1		SF3B5	0.173064	0.459	1		FUBP1	0.135951	0.627	1
CD5	0.224852	-0.169638	1		POM121C	0.156565	0.299	1		TAF11	0.16197	0.223	1		USP4	0.173118	0.216	1		RABGAP1	0.136032	0.196	1
ANK3	0.225508	-0.189854	1		LZIC	0.156908	0.214	1		BCAS3	0.162608	0.435	1		TRAF3IP3	0.173349	0.838	1		ZMYM6	0.136225	0.157	1
MIA3	0.226062	0.162418	1		CHCHD7	0.157379	0.234	1		CCR6	0.162758	0.265	1		DAZAP2	0.173454	0.797	1		SCRN2	0.136225	0.157	1
HEATR5B	0.226153	-0.335017	1		HMGA1	0.157748	0.377	1		CARD16	0.163305	0.419	1		PHKG2	0.173556	0.264	1		NEDD8	0.136295	0.569	1
TBCK	0.226254	-0.274282	1		LRRC37A3	0.157829	0.195	1		CCT8	0.163308	0.453	1		RAP1A	0.173751	0.595	1		CUTC	0.136511	0.176	1
SPART	0.226255	0.198132	1		MRPS31	0.157842	0.461	1		ILF2	0.163405	0.429	1		SNRK	0.173969	0.419	1		ADD3	0.137087	0.725	1
PCAT1	0.226776	0.237309	1		SCAMP2	0.15797	0.461	1		YAF2	0.163539	0.326	1		HMBOX1	0.174404	0.284	1		MED15	0.137617	0.471	1
NDUFC1	0.227445	-0.118176	1		TOX4	0.157993	0.37	1		MTA2	0.163557	0.251	1		ERG28	0.174733	0.182	1		SDR39U1	0.138078	0.294	1
SRSF1	0.227447	0.188174	1		SEPTIN7	0.158419	0.818	1		JUN	0.164062	0.514	1		MIS18BP1	0.174748	0.291	1		RHBDD1	0.138078	0.176	1
NUP50	0.228214	-0.192781	1		RGS10	0.158574	0.922	1		PUM2	0.164064	0.506	1		EIF1AY	0.174748	0.291	1		MRPL47	0.138293	0.255	1
MAZ	0.228938	0.122197	1		KPNA4	0.158703	0.292	1		CCDC124	0.164451	0.259	1		HCP5	0.175003	0.372	1		ABHD13	0.138293	0.255	1
SMC3	0.229361	-0.123954	1		FNTA	0.158877	0.487	1		TDG	0.164457	0.302	1		LCP1	0.175357	0.912	1		TMPO	0.138337	0.51	1
CCNL1	0.230514	0.135956	1		MOB1A	0.159002	0.357	1		MRPL55	0.164923	0.249	1		DCXR	0.175596	0.297	1		LUCAT1	0.138653	0.196	1
SS18L2	0.230644	0.265591	1		RABEP1	0.159036	0.448	1		RFC1	0.165101	0.427	1		SACM1L	0.176112	0.277	1		IGF2R	0.138653	0.196	1
FKBP3	0.231756	0.176807	1		ACAA1	0.159292	0.247	1		PARP14	0.165141	0.336	1		KRCC1	0.176473	0.345	1		APMAP	0.138653	0.314	1
MRPS6	0.232158	0.223397	1		TBC1D10A	0.159327	0.175	1		NSRP1	0.165167	0.352	1		TAF7	0.176516	0.662	1		CHCHD2	0.138768	0.941	1
GNAI2	0.232261	-0.124463	1		SF1	0.159554	0.916	1		AL589693,1	0.165176	0.372	1		CHKB	0.176549	0.304	1		FNBP1	0.138809	0.902	1
PPA2	0.232952	-0.133654	1		JAML	0.1596	0.37	1		CD84	0.165312	0.385	1		TRAPPC10	0.177359	0.507	1		UBE2J2	0.139036	0.157	1
ZBTB8OS	0.234272	0.193933	1		VPS13C	0.159843	0.643	1		ELOVL5	0.165329	0.506	1		WWP2	0.177509	0.216	1		OGFR	0.139052	0.314	1
MKNK2	0.235197	-0.220502	1		TNIP1	0.160267	0.312	1		ANKIB1	0.165379	0.377	1		CCDC66	0.178067	0.331	1		INTS11	0.13918	0.314	1
PHF20	0.236013	-0.138946	1		CDC42SE1	0.160333	0.623	1		TOP2B	0.165523	0.457	1		TMEM14B	0.178206	0.716	1		TBC1D1	0.139405	0.275	1
NOL7	0.236216	0.127438	1		ADH5	0.16048	0.455	1		ATF7IP2	0.165661	0.425	1		CUL3	0.178911	0.426	1		SCAMP1	0.139405	0.275	1
RAN	0.236626	-0.104638	1		UBE2D2	0.160747	0.76	1		RAB10	0.16568	0.423	1		SPPL2A	0.179432	0.236	1		PPP2R5E	0.139456	0.275	1
SLC38A2	0.236743	0.102189	1		RBM25	0.160774	0.695	1		PPM1G	0.165756	0.431	1		RSRP1	0.179622	0.743	1		NLRC3	0.13978	0.569	1
HADHB	0.237179	-0.170789	1		TFDP2	0.160961	0.208	1		MBD1	0.166018	0.271	1		YTHDC2	0.179701	0.25	1		MRPL20	0.140353	0.529	1
OTUD6B-AS1	0.237546	-0.305099	1		TIAL1	0.161564	0.487	1		C11orf68	0.166209	0.289	1		MT-ND5	0.17977	1	1		AIMP1	0.140508	0.373	1
CBFA2T2	0.23889	0.12677	1		DPYD	0.162053	0.701	1		MYCBP2	0.166228	0.804	1		CCND2	0.17985	0.399	1		PRDX3	0.140762	0.216	1
XRCC5	0.239514	0.102526	1		UBE3A	0.162319	0.442	1		CRTC3	0.166329	0.308	1		PPP4C	0.18004	0.459	1		NLRC5	0.140762	0.333	1
RAB5B	0.239589	0.240725	1		WHAMM	0.162547	0.279	1		PDCD6	0.166588	0.54	1		LARP1	0.180425	0.257	1		FBXL3	0.140816	0.176	1
TXNRD1	0.241428	-0.184672	1		NBDY	0.162562	0.37	1		SP4	0.166611	0.255	1		PLEK	0.180593	0.297	1		PAFAH1B3	0.140816	0.176	1
RNF13	0.241789	-0.219426	1		CLK3	0.162957	0.325	1		SASH3	0.166854	0.421	1		NAA35	0.18067	0.196	1		PLEKHB2	0.141313	0.314	1
NSD1	0.241846	0.190837	1		ZNF44	0.162994	0.247	1		HIST1H4E	0.16703	0.36	1		XKR6	0.180755	0.203	1		CEP85L	0.141548	0.588	1
TCERG1	0.241882	0.201125	1		H3F3B	0.163353	0.961	1		IGF2R	0.167171	0.3	1		RYK	0.180755	0.264	1		CHUK	0.141566	0.137	1
RAP1GDS1	0.242241	0.200041	1		DAZAP2	0.163914	0.766	1		ANKHD1	0.168086	0.646	1		RALGDS	0.181079	0.277	1		GOSR2	0.141891	0.157	1
CCDC69	0.24287	-0.167358	1		ZNF706	0.163976	0.519	1		UXT	0.168109	0.806	1		BANP	0.181174	0.189	1		SMU1	0.14216	0.255	1
MARK3	0.243318	-0.212609	1		KIZ	0.164393	0.208	1		CD47	0.168376	0.704	1		ADGRE5	0.182545	0.23	1		COX6B1	0.142329	0.882	1
PTPRJ	0.243474	0.210988	1		TRRAP	0.164498	0.26	1		PABPC4	0.168575	0.368	1		EPC1	0.182648	0.628	1		SLA	0.142735	0.706	1
COX17	0.244928	-0.113878	1		RNF125	0.16499	0.461	1		VPS36	0.169628	0.334	1		ARL8B	0.183162	0.257	1		HPRT1	0.14275	0.353	1
TOMM70	0.245548	0.282205	1		NARS	0.165818	0.325	1		PRRC2C	0.169787	0.907	1		CCDC14	0.183246	0.372	1		YWHAQ	0.142812	0.627	1
PJA2	0.245895	-0.173813	1		PRKD3	0.165849	0.188	1		NME2	0.170016	0.66	1		STK10	0.183492	0.574	1		EPB41	0.142905	0.922	1
NCKAP1L	0.245952	-0.202656	1		EIF2D	0.165854	0.208	1		ATP6V0C	0.170215	0.678	1		DGCR6L	0.183711	0.358	1		CHORDC1	0.143145	0.196	1
PKN1	0.246062	-0.264265	1		JUN	0.165899	0.253	1		MBD4	0.170627	0.338	1		HSPD1	0.183964	0.547	1		AKAP9	0.143159	0.725	1
WTAP	0.246534	-0.10289	1		SKP1	0.166235	0.792	1		REST	0.17081	0.51	1		ATP6V0B	0.18442	0.399	1		ECH1	0.143298	0.627	1
GIMAP8	0.246838	0.167656	1		C11orf68	0.1668	0.195	1		FBXO3	0.170886	0.259	1		G3BP2	0.184615	0.534	1		RASSF1	0.143376	0.235	1
MKLN1	0.247354	-0.334894	1		ATR	0.167007	0.351	1		STAU2	0.170909	0.31	1		DCP2	0.184718	0.345	1		JMJD1C	0.143744	0.569	1
KDM5A	0.247541	0.127622	1		SINHCAF	0.167032	0.468	1		SMARCD1	0.170982	0.213	1		IARS	0.184858	0.209	1		TULP4	0.143923	0.51	1
FOXO1	0.247769	0.164778	1		LSM4	0.167484	0.377	1		DIAPH2	0.171444	0.334	1		UBAP1	0.18541	0.189	1		LIMK2	0.144011	0.196	1
COP1	0.247968	-0.178169	1		DNAJC4	0.167732	0.201	1		CHD7	0.171529	0.397	1		VCP	0.185542	0.486	1		EIF2B1	0.144011	0.314	1
SIK3	0.248118	-0.173677	1		CLCN3	0.16787	0.364	1		CDC25B	0.172403	0.462	1		NCKAP1L	0.186204	0.378	1		RWDD1	0.144154	0.471	1
DYNLL1	0.248189	0.180051	1		H2AFZ	0.167911	0.643	1		NPC2	0.172614	0.3	1		MRPL57	0.186383	0.412	1		AC092683,1	0.144286	0.294	1
MAN2A1	0.248285	-0.170253	1		ZNF266	0.168007	0.201	1		PPP2R1A	0.173088	0.429	1		UBAC2	0.186622	0.527	1		ZCRB1	0.144791	0.157	1
RNGTT	0.248676	0.111797	1		VDAC3	0.168076	0.351	1		BTBD9	0.173156	0.453	1		URM1	0.187082	0.277	1		TBC1D10C	0.144919	0.745	1
CBLB	0.248923	0.238097	1		RAB8B	0.168338	0.201	1		TARDBP	0.174094	0.338	1		CD3E	0.187107	0.98	1		GMFG	0.146068	0.941	1
TALDO1	0.250882	0.275385	1		DNAJC7	0.168375	0.325	1		OAS2	0.174166	0.209	1		YWHAB	0.188248	0.932	1		HTRA2	0.146417	0.294	1
COX7A2L	0.251542	-0.151134	1		RANBP3	0.168855	0.253	1		UCP2	0.174261	0.611	1		CBFB	0.188255	0.338	1		AC078883,1	0.146484	0.314	1
SMAD2	0.251663	-0.170229	1		GNG5	0.169201	0.545	1		STAT4	0.174535	0.613	1		SH2D2A	0.188682	0.257	1		PIN4	0.14669	0.431	1
RAB10	0.251771	-0.280341	1		THAP7	0.169316	0.305	1		NIPBL	0.174806	0.706	1		ADD3	0.188937	0.696	1		AP1G1	0.146749	0.314	1
MRPL43	0.252658	-0.100068	1		GSK3B	0.16946	0.338	1		EAPP	0.174933	0.486	1		SDR39U1	0.189531	0.311	1		RPL19	0.147175	1	1
RPP21	0.252703	0.161661	1		CNPY3	0.16966	0.383	1		SSB	0.175061	0.583	1		SMARCC2	0.189608	0.527	1		RPL13A	0.147175	1	1
ORC2	0.253368	0.199008	1		ANKIB1	0.170008	0.429	1		MRPL54	0.175785	0.279	1		ATP6V1E1	0.190026	0.291	1		FADD	0.147651	0.137	1
MTPN	0.25356	-0.178992	1		TGIF1	0.170286	0.286	1		CENPC	0.176207	0.524	1		SETX	0.190432	0.547	1		SMC6	0.147922	0.412	1
LAMTOR1	0.253711	-0.107287	1		ZNF292	0.170686	0.519	1		CNOT11	0.176668	0.235	1		YWHAQ	0.190715	0.669	1		UBE2J1	0.147958	0.275	1
HIPK2	0.253759	-0.272692	1		TSTD1	0.1711	0.591	1		DAZAP1	0.176674	0.308	1		MRPL54	0.19087	0.27	1		RNF216	0.148066	0.451	1
CBWD5	0.254005	-0.281157	1		OLA1	0.171244	0.364	1		C9orf78	0.177218	0.688	1		PHF20	0.191132	0.446	1		MPHOSPH8	0.148104	0.843	1
RBPJ	0.254042	0.135829	1		C6orf89	0.171449	0.299	1		TNFRSF1B	0.177225	0.302	1		TRA2A	0.191162	0.446	1		EIF3D	0.148275	0.49	1
SECISBP2	0.25488	-0.133921	1		MANBA	0.171789	0.26	1		CDIPT	0.177328	0.328	1		HNRNPLL	0.191618	0.405	1		CHIC2	0.149159	0.294	1
UHRF2	0.254958	0.173705	1		SAT1	0.17198	0.299	1		MIER1	0.177343	0.538	1		GPS2	0.192437	0.514	1		TOR3A	0.149281	0.294	1
PICALM	0.255019	0.223789	1		BEX3	0.172295	0.37	1		SMARCC2	0.177378	0.528	1		TMEM71	0.192556	0.345	1		SNX14	0.149281	0.294	1
SLFN5	0.255193	0.181421	1		AL627171,2	0.172889	0.292	1		CNIH1	0.178634	0.269	1		SQSTM1	0.19263	0.669	1		ARHGEF6	0.14936	0.588	1
CCNK	0.255969	-0.127275	1		FAM49B	0.17302	0.539	1		HCP5	0.179064	0.287	1		RNF5	0.192721	0.311	1		ENTPD4	0.149527	0.196	1
UBA6	0.255974	0.235309	1		DOCK9	0.173022	0.481	1		PPP6C	0.179643	0.358	1		PHF11	0.192995	0.378	1		AP1M1	0.149527	0.196	1
RHEB	0.25601	0.173353	1		SYNGR2	0.173329	0.318	1		TEX264	0.180405	0.251	1		KLHL20	0.193329	0.351	1		UQCRB	0.150363	0.941	1
SLC35C2	0.256177	-0.255085	1		NUDC	0.173417	0.383	1		LMAN1	0.180791	0.395	1		TRAPPC3	0.193336	0.257	1		AC232271,3	0.150726	0.157	1
TP53BP2	0.257268	-0.365861	1		JPX	0.173743	0.331	1		PPP1CC	0.181187	0.482	1		PNRC1	0.193385	0.959	1		TRG-AS1	0.150767	0.255	1
EIF4H	0.25763	-0.169827	1		PDIA6	0.174255	0.351	1		ZC3H14	0.181204	0.221	1		PLAAT4	0.193724	0.824	1		SLC25A36	0.150767	0.137	1
ESCO1	0.257729	0.246324	1		MRPL51	0.174454	0.357	1		TFG	0.181675	0.271	1		ZC3HAV1	0.193732	0.466	1		KLF13	0.151248	0.745	1
ATP6V0E2	0.257768	0.127669	1		ERP29	0.174594	0.792	1		TNFRSF25	0.181987	0.654	1		CNOT2	0.194079	0.473	1		CD2AP	0.151317	0.314	1
AIMP1	0.258023	-0.137872	1		ITPKB	0.174775	0.435	1		ACTR10	0.182881	0.263	1		UQCRC2	0.194305	0.419	1		ACYP2	0.151336	0.333	1
PRH1	0.258446	-0.244839	1		ATP6AP2	0.17479	0.299	1		DNAJB1	0.183408	0.504	1		NSD1	0.195092	0.514	1		PCBP2	0.151441	0.51	1
POMP	0.259665	0.229401	1		MED4	0.174808	0.357	1		FIP1L1	0.183952	0.372	1		ACSL3	0.195276	0.189	1		RUVBL1	0.151444	0.333	1
SRSF3	0.260249	-0.170348	1		TMEM59	0.175311	0.636	1		NDUFA7	0.184585	0.37	1		MORC3	0.195765	0.365	1		RPL7A	0.151457	1	1
CLEC2B	0.260517	-0.197369	1		RABAC1	0.175501	0.5	1		NFE2L2	0.184779	0.49	1		OTUB1	0.196025	0.426	1		TCEAL8	0.151496	0.275	1
YIPF5	0.26128	0.220601	1		MICOS10	0.175587	0.519	1		MECP2	0.184846	0.385	1		TMEM245	0.196131	0.426	1		PHF14	0.152008	0.49	1
IQGAP2	0.262472	0.133308	1		SF3A2	0.175816	0.403	1		MYDGF	0.18559	0.32	1		SECISBP2	0.196182	0.473	1		AGFG1	0.152187	0.294	1
UBE2N	0.263238	-0.183238	1		RBM38	0.176551	0.403	1		FIS1	0.18596	0.379	1		EMB	0.196571	0.845	1		AC118549,1	0.152187	0.176	1
TBC1D4	0.263806	0.175033	1		SELENOF	0.176566	0.578	1		SF3A2	0.185986	0.372	1		SLC25A38	0.196767	0.189	1		EIF3L	0.15219	0.784	1
ADAR	0.263992	-0.22644	1		TCF12	0.176587	0.481	1		SNRPA	0.18626	0.445	1		CDK13	0.196959	0.5	1		PAPSS1	0.152352	0.235	1
UBE2R2	0.264334	-0.139593	1		RB1	0.177002	0.292	1		SUDS3	0.186415	0.251	1		COX6C	0.197208	0.845	1		EP400	0.152352	0.235	1
ENO1	0.264477	0.10649	1		ARID4A	0.177361	0.331	1		AVL9	0.186559	0.253	1		ZNF277	0.197485	0.236	1		CLPTM1L	0.152352	0.353	1
PPM1B	0.264514	-0.212649	1		LINC01934	0.177447	0.357	1		ARAP2	0.187337	0.354	1		CASP3	0.197718	0.304	1		MCPH1	0.152352	0.353	1
CCDC85B	0.264587	-0.1916	1		TMEM179B	0.177629	0.331	1		USP22	0.187652	0.308	1		FKBP5	0.197812	0.257	1		G2E3	0.153268	0.255	1
DNAJA1	0.264704	-0.245501	1		ALG13	0.177766	0.318	1		RRP1B	0.18769	0.316	1		P4HB	0.198057	0.365	1		C22orf39	0.153268	0.255	1
EIF1AY	0.26634	0.303134	1		ARCN1	0.178433	0.26	1		MED13	0.18834	0.291	1		RPA3	0.198093	0.209	1		PLIN3	0.153268	0.157	1
PRKY	0.267281	-0.190982	1		DHX30	0.178912	0.247	1		UGP2	0.188609	0.439	1		MRPS26	0.198211	0.27	1		PRPF4B	0.15339	0.706	1
APP	0.26729	0.228217	1		HDAC2	0.179163	0.312	1		REL	0.189029	0.283	1		CLIC1	0.198805	0.48	1		H3F3B	0.153628	0.941	1
TCP1	0.268891	0.112885	1		RNF115	0.179181	0.26	1		WBP11	0.189836	0.417	1		LAMTOR5	0.199005	0.331	1		PNISR	0.153716	0.824	1
PRDM2	0.268987	-0.195136	1		RPL7L1	0.179668	0.351	1		SIRPG	0.189961	0.247	1		ANAPC4	0.199058	0.257	1		TADA3	0.153878	0.176	1
SFSWAP	0.269996	-0.114954	1		NUP88	0.180445	0.195	1		PAPOLA	0.190122	0.585	1		STAT1	0.19909	0.291	1		ZNF92	0.153934	0.137	1
SYNRG	0.270136	0.138126	1		RAB33A	0.181416	0.273	1		TMEM243	0.190553	0.577	1		GAB3	0.199566	0.331	1		EIF3G	0.154133	0.725	1
TECR	0.271216	-0.145008	1		ARHGEF18	0.181548	0.325	1		ICE2	0.190627	0.279	1		TMEM131	0.199668	0.385	1		RBM26	0.154301	0.392	1
PHF20L1	0.271271	0.251904	1		ITGB2	0.18155	0.286	1		BSDC1	0.190772	0.298	1		ITPKB	0.199699	0.223	1		NDUFA9	0.154477	0.235	1
PHC3	0.271471	0.16391	1		PPP1R18	0.181792	0.266	1		KIAA1143	0.191191	0.243	1		ARPC3	0.199981	0.865	1		ARPC3	0.154646	0.961	1
TBC1D1	0.272086	-0.272086	1		RASGRF2	0.181815	0.273	1		GIGYF2	0.191344	0.346	1		NOSIP	0.200035	0.432	1		CCT8	0.154747	0.471	1
SRP9	0.273538	0.140138	1		AKR1B1	0.182078	0.461	1		ADA2	0.192131	0.253	1		RAB1A	0.200038	0.318	1		HIST1H4C	0.154816	0.843	1
NDE1	0.273996	-0.2448	1		COX7B	0.182159	0.558	1		CCNC	0.192334	0.277	1		NDUFA12	0.200166	0.378	1		CDC37L1	0.155136	0.294	1
ICAM2	0.274398	-0.178839	1		CUL4B	0.182297	0.188	1		ETV6	0.192699	0.429	1		CLIC3	0.20055	0.392	1		INVS	0.155202	0.314	1
HDAC2	0.274558	0.327854	1		LAMP1	0.182476	0.318	1		JPT1	0.192897	0.334	1		LSM12	0.200562	0.216	1		DRAP1	0.156318	0.686	1
ING4	0.274612	0.160628	1		RBM33	0.182628	0.396	1		ZXDC	0.193048	0.291	1		GTF2I	0.200613	0.541	1		HCFC1R1	0.156846	0.157	1
CSNK2A1	0.274751	-0.171634	1		TMEM256	0.182825	0.416	1		ESYT1	0.193239	0.334	1		TRPS1	0.201165	0.264	1		ARMC8	0.156905	0.275	1
UBQLN1	0.274803	-0.14285	1		FXYD5	0.183137	0.968	1		ANAPC5	0.194166	0.466	1		ADRM1	0.201168	0.372	1		HLA-DMA	0.157011	0.333	1
JCHAIN	0.274837	0.196824	1		BICRAL	0.183267	0.325	1		PHC3	0.194431	0.549	1		CSNK1D	0.201266	0.23	1		PRRC2B	0.15777	0.471	1
BEX2	0.275011	0.209324	1		GIMAP8	0.184199	0.377	1		DPYD	0.194557	0.711	1		C19orf53	0.201441	0.514	1		PABPN1	0.157955	0.725	1
[truncated: 2,527 more rows]
